# Supplementary material for: TRIM34 restricts HIV-1 and SIV capsids in a TRIM5α-dependent manner
Source: PLoS Pathog. 2020 Apr 13;16(4):e1008507. doi: 10.1371/journal.ppat.1008507 (PMC7179944; doi:10.1371/journal.ppat.1008507)
Supplement: S1 Table — WT +IFN (Tab 1), P90A +IFN (Tab 2), N74D +IFN (Tab 3), N74D noIFN (Tab 4). NegLog10PosGeneScore column shows -log10MAGeCK Gene Scores. (XLSX) [file ppat.1008507.s001.xlsx]

## Sheet: WT+IFN
id	num	neg|score	neg|p-value	neg|fdr	neg|rank	neg|goodsgrna	neg|lfc	pos|score	pos|p-value	pos|fdr	pos|rank	pos|goodsgrna	pos|lfc	NegLog10PosGeneScore
STAT1	8	1	1	0.999999	3812	0	2.1917	7.8962e-25	1.2987e-06	0.00099	1	8	2.1917	24.1026
IFNAR1	8	1	1	0.999999	3809	0	2.2607	1.5368e-17	1.2987e-06	0.00099	2	8	2.2607	16.8134
STAT2	8	1	1	0.999999	3811	0	2.1978	2.8598e-17	1.2987e-06	0.00099	3	8	2.1978	16.5437
IRF9	8	0.99553	0.99546	0.999999	3769	0	1.9891	9.9172e-15	1.2987e-06	0.00099	4	6	1.9891	14.0036
MX2	8	1	1	0.999999	3806	0	0.78735	2.791e-09	1.2987e-06	0.00099	5	8	0.78735	8.55424
PMM2	8	1	1	0.999999	3810	0	0.62791	2.1827e-07	3.896e-06	0.002122	6	8	0.62791	6.66101
IFI16	8	1	1	0.999999	3808	0	0.52481	3.9358e-07	3.896e-06	0.002122	7	8	0.52481	6.40497
IFITM1	8	1	1	0.999999	3807	0	0.54722	1.8235e-06	1.4285e-05	0.006807	8	8	0.54722	5.73909
NTC_146	8	1	1	0.999999	3805	0	0.21613	3.0195e-06	2.7272e-05	0.011551	9	8	0.21613	5.52006
BST2	8	0.99997	0.99996	0.999999	3802	0	0.44403	3.7613e-06	3.5064e-05	0.013328	10	8	0.44403	5.42466
PARS2	8	0.99999	1	0.999999	3804	0	0.63995	5.0873e-06	4.0258e-05	0.013328	11	8	0.63995	5.29351
FAM46A	8	0.30779	0.51733	0.998655	1908	1	0.55905	6.5829e-06	4.2856e-05	0.013328	12	7	0.55905	5.18158
UBE2L6	8	0.99665	0.99663	0.999999	3776	0	0.29348	6.8205e-06	4.5453e-05	0.013328	13	7	0.29348	5.16618
TRIM5	8	0.99999	0.99999	0.999999	3803	0	0.23771	9.6752e-06	6.3634e-05	0.017327	14	8	0.23771	5.01434
SRGAP2	8	0.83915	0.87364	0.999999	3317	1	0.42214	1.1281e-05	7.6621e-05	0.019472	15	6	0.42214	4.94765
NTC_1721	8	0.020509	0.07408	0.928922	295	3	0.16125	2.3935e-05	0.00017532	0.04177	16	4	0.16125	4.62097
NFKB2	8	0.99314	0.99307	0.999999	3762	0	0.50828	4.3464e-05	0.0002948	0.066104	17	6	0.50828	4.36187
NTC_770	8	0.64687	0.77593	0.998655	2943	1	0.2819	6.8432e-05	0.00045323	0.095985	18	6	0.2819	4.16474
NTC_1594	8	0.35198	0.56299	0.998655	2081	3	0.059738	0.00011114	0.0007805	0.148762	19	4	0.059738	3.95413
FKBP1B	8	0.14574	0.32695	0.994418	1209	3	0.22133	0.00011134	0.0007805	0.148762	20	5	0.22133	3.95335
BATF3	8	0.88871	0.89965	0.999999	3410	1	0.41428	0.00012777	0.000874	0.15414	21	6	0.41428	3.89357
CALD1	8	0.75468	0.84219	0.999999	3175	1	0.11115	0.00013164	0.00088958	0.15414	22	4	0.11115	3.88061
C6orf222	8	0.92347	0.9247	0.999999	3513	1	0.47816	0.00016573	0.0011	0.174711	23	7	0.47816	3.7806
GCNT1	8	0.99584	0.99578	0.999999	3770	0	0.45791	0.00016637	0.0011	0.174711	24	7	0.45791	3.77892
SCO2	8	0.38983	0.60211	0.998655	2243	1	0.41407	0.00018785	0.0011831	0.180396	25	6	0.41407	3.72619
TAP2	8	0.22514	0.43015	0.998655	1602	2	0.35355	0.00022389	0.0014116	0.206969	26	5	0.35355	3.64997
NTC_872	8	0.86743	0.88748	0.999999	3364	1	0.2176	0.00023317	0.001474	0.208104	27	6	0.2176	3.63233
NTC_1781	8	0.97645	0.97664	0.999999	3681	0	0.23109	0.00036065	0.0022376	0.304632	28	5	0.23109	3.44291
RBM11	8	0.99517	0.99504	0.999999	3768	0	0.32642	0.00038849	0.0024064	0.31632	29	5	0.32642	3.41062
NTC_1057	8	0.16854	0.36464	0.994418	1323	2	0.20416	0.0004309	0.0026506	0.336799	30	6	0.20416	3.36562
SAA1	8	0.96976	0.97004	0.999999	3662	0	0.19602	0.00046947	0.0028817	0.35436	31	7	0.19602	3.32839
VWCE	8	0.49075	0.67562	0.998655	2526	2	0.21841	0.00052848	0.0032168	0.371587	32	4	0.21841	3.27697
CCR1	7	0.20969	0.39249	0.998655	1564	1	0.29209	0.00057248	0.0031233	0.371587	33	6	0.29209	3.24224
NTC_1801	8	0.89568	0.90409	0.999999	3430	1	0.25818	0.0006411	0.0038609	0.425601	34	6	0.25818	3.19307
NTC_163	8	0.81867	0.86507	0.999999	3288	1	0.14149	0.00065112	0.0039077	0.425601	35	7	0.14149	3.18634
NTC_1672	8	0.55296	0.71363	0.998655	2711	2	0.053766	0.00076581	0.00457	0.470832	37	3	0.053766	3.11588
NTC_878	8	0.9943	0.99419	0.999999	3766	0	0.19701	0.00076581	0.00457	0.470832	36	5	0.19701	3.11588
NTC_962	8	0.98114	0.98109	0.999999	3711	0	0.1433	0.00081848	0.0049076	0.492314	38	7	0.1433	3.08699
NTC_1850	8	0.99791	0.99793	0.999999	3788	0	0.17614	0.00086872	0.0052479	0.500124	39	6	0.17614	3.06112
NTC_1338	8	0.99837	0.99835	0.999999	3794	0	0.17561	0.00086872	0.0052479	0.500124	40	6	0.17561	3.06112
PGAP1	8	0.98224	0.98222	0.999999	3713	0	0.32258	0.00092572	0.0055752	0.518353	41	6	0.32258	3.03352
DAXX	8	0.99666	0.99664	0.999999	3777	0	0.40021	0.0010531	0.0062608	0.568246	42	7	0.40021	2.97753
NTC_1340	8	0.16854	0.36464	0.994418	1365	1	0.16364	0.001164	0.0068738	0.608123	43	7	0.16364	2.93405
NTC_170	8	0.56269	0.71988	0.998655	2716	2	0.2112	0.0011985	0.0070193	0.608123	44	5	0.2112	2.92136
NTC_1018	8	0.99987	0.99987	0.999999	3801	0	0.20563	0.0013067	0.0076504	0.644676	45	7	0.20563	2.88382
NTC_1035	8	0.99791	0.99793	0.999999	3789	0	0.25818	0.0013817	0.0079751	0.644676	46	6	0.25818	2.85959
NTC_1266	8	0.059227	0.17228	0.928922	683	1	0.25184	0.0014189	0.0081569	0.644676	47	5	0.25184	2.84805
CCRL2	8	0.69624	0.81167	0.999999	3069	1	0.21843	0.0014281	0.0081829	0.644676	48	7	0.21843	2.84524
C12orf74	8	0.92788	0.92859	0.999999	3527	1	0.29064	0.0014469	0.0082868	0.644676	49	4	0.29064	2.83956
FAM84B	8	0.97959	0.97965	0.999999	3701	0	0.23662	0.0016176	0.009201	0.688895	50	6	0.23662	2.79113
NTC_510	8	0.44486	0.6491	0.998655	2435	1	0.17123	0.0016221	0.0092166	0.688895	51	7	0.17123	2.78992
DLL1	8	0.97474	0.97503	0.999999	3677	0	0.35974	0.0017217	0.0097257	0.710946	52	5	0.35974	2.76404
NTC_334	8	0.98624	0.9862	0.999999	3735	0	0.23731	0.0017863	0.0099984	0.710946	53	5	0.23731	2.74805
TRIB2	8	0.02487	0.086313	0.928922	330	1	0.2361	0.0018001	0.010071	0.710946	54	7	0.2361	2.7447
PUS1	8	0.99984	0.99984	0.999999	3800	0	0.23927	0.0019188	0.010726	0.743384	55	7	0.23927	2.71697
CNGA1	8	0.70165	0.81578	0.999999	3080	2	-0.079506	0.0019755	0.010954	0.745668	56	3	-0.079506	2.70432
NTC_130	8	0.94863	0.94845	0.999999	3595	0	0.16498	0.0021951	0.011892	0.792506	57	6	0.16498	2.65855
FNDC3B	8	0.79705	0.85664	0.999999	3241	1	0.41472	0.0022363	0.012058	0.792506	58	5	0.41472	2.65047
PNRC1	8	0.41263	0.62538	0.998655	2329	3	0.20442	0.0023159	0.012429	0.803071	59	3	0.20442	2.63528
PDE4B	8	0.24254	0.44875	0.998655	1663	2	-0.050735	0.0025472	0.013424	0.834637	60	2	-0.050735	2.59394
NTC_1178	8	0.791	0.85455	0.999999	3239	1	0.20255	0.0025922	0.013575	0.834637	61	6	0.20255	2.58633
NTC_739	8	0.99958	0.99959	0.999999	3799	0	0.25228	0.0025922	0.013575	0.834637	62	6	0.25228	2.58633
CH25H	8	0.36034	0.57155	0.998655	2126	2	0.20854	0.0031294	0.015788	0.838056	63	4	0.20854	2.50454
IFITM3	8	0.93638	0.93639	0.999999	3558	0	0.42373	0.0031298	0.015788	0.838056	64	6	0.42373	2.50448
CISH	8	0.28199	0.49045	0.998655	1808	1	0.24143	0.0031538	0.015907	0.838056	65	6	0.24143	2.50117
HIP1	8	0.03487	0.11408	0.928922	452	1	0.23761	0.0031634	0.015944	0.838056	66	6	0.23761	2.49985
SP110	8	0.93322	0.93341	0.999999	3549	1	0.26581	0.0031666	0.015962	0.838056	67	5	0.26581	2.49941
NTC_1353	8	0.17168	0.3698	0.994418	1410	3	0.089309	0.0032271	0.016183	0.838056	68	4	0.089309	2.49119
NTC_310	8	0.80594	0.86003	0.999999	3267	1	0.041408	0.0032271	0.016183	0.838056	69	3	0.041408	2.49119
MEX3B	8	0.61548	0.75426	0.998655	2855	1	0.20029	0.0032658	0.016336	0.838056	70	5	0.20029	2.48601
TMEM62	8	0.87353	0.89085	0.999999	3377	1	0.20075	0.0032734	0.016372	0.838056	71	6	0.20075	2.485
SAMSN1	8	0.99762	0.99762	0.999999	3785	0	0.19763	0.0032834	0.016396	0.838056	72	6	0.19763	2.48368
CD3EAP	8	0.016344	0.061823	0.928922	235	5	-0.23015	0.003549	0.017471	0.838056	73	1	-0.23015	2.44989
NTC_1638	8	0.49085	0.67568	0.998655	2535	1	0.18758	0.0036893	0.018045	0.838056	74	6	0.18758	2.43306
NTC_1531	8	0.059227	0.17228	0.928922	692	1	0.17799	0.003691	0.018047	0.838056	75	6	0.17799	2.43286
NTC_359	8	0.40495	0.61751	0.998655	2277	1	0.19005	0.003691	0.018047	0.838056	77	6	0.19005	2.43286
NTC_1158	8	0.72355	0.83229	0.999999	3113	1	0.16444	0.003691	0.018047	0.838056	76	6	0.16444	2.43286
NTC_716	8	0.47354	0.66555	0.998655	2496	2	0.16873	0.0041686	0.019941	0.838056	79	4	0.16873	2.38001
NTC_432	8	0.90443	0.91002	0.999999	3443	1	0.22352	0.0041686	0.019941	0.838056	78	5	0.22352	2.38001
NTC_8	8	0.26084	0.46809	0.998655	1752	1	0.16346	0.0042055	0.020058	0.838056	83	6	0.16346	2.37618
NTC_1299	8	0.58388	0.73367	0.998655	2770	2	0.17614	0.0042055	0.020058	0.838056	81	6	0.17614	2.37618
NTC_640	8	0.64687	0.77593	0.998655	2956	1	0.16936	0.0042055	0.020058	0.838056	80	6	0.16936	2.37618
NTC_928	8	0.94481	0.94465	0.999999	3584	0	0.18319	0.0042055	0.020058	0.838056	84	6	0.18319	2.37618
NTC_15	8	0.99936	0.99939	0.999999	3797	0	0.17799	0.0042055	0.020058	0.838056	82	6	0.17799	2.37618
NTC_1058	8	0.010315	0.043395	0.928922	162	4	-0.06431	0.0043382	0.020666	0.838056	94	3	-0.06431	2.36269
NTC_1076	8	0.1141	0.27215	0.970478	1060	3	0.020182	0.0043382	0.020666	0.838056	88	3	0.020182	2.36269
NTC_747	8	0.16854	0.36464	0.994418	1327	1	0.1648	0.0043382	0.020666	0.838056	89	5	0.1648	2.36269
NTC_391	8	0.16854	0.36464	0.994418	1369	3	0.0050326	0.0043382	0.020666	0.838056	91	3	0.0050326	2.36269
NTC_1098	8	0.20759	0.41142	0.998655	1509	1	0.11309	0.0043382	0.020666	0.838056	86	4	0.11309	2.36269
NTC_702	8	0.42963	0.64037	0.998655	2381	2	0.18586	0.0043382	0.020666	0.838056	85	5	0.18586	2.36269
NTC_94	8	0.52006	0.69325	0.998655	2629	1	0.191	0.0043382	0.020666	0.838056	93	5	0.191	2.36269
NTC_888	8	0.64687	0.77593	0.998655	2954	1	0.17561	0.0043382	0.020666	0.838056	90	5	0.17561	2.36269
NTC_482	8	0.66248	0.78711	0.999999	2992	2	0.012086	0.0043382	0.020666	0.838056	87	2	0.012086	2.36269
NTC_472	8	0.80594	0.86003	0.999999	3258	1	0.086085	0.0043382	0.020666	0.838056	92	4	0.086085	2.36269
GOLPH3L	8	0.83232	0.8706	0.999999	3304	1	0.20817	0.0046348	0.021907	0.879052	95	6	0.20817	2.33397
NTC_1081	8	0.026953	0.092118	0.928922	347	4	0.087871	0.0048295	0.022733	0.902692	96	4	0.087871	2.3161
TANK	8	0.99913	0.99912	0.999999	3796	0	0.26097	0.0049708	0.023343	0.90748	97	6	0.26097	2.30357
CHAC1	8	0.99406	0.99399	0.999999	3764	0	0.1762	0.0050929	0.02384	0.90748	98	6	0.1762	2.29303
NTC_300	8	0.059227	0.17228	0.928922	624	2	0.21293	0.0052125	0.024302	0.90748	99	5	0.21293	2.28295
NTC_1678	8	0.52006	0.69325	0.998655	2627	1	0.24669	0.0052125	0.024302	0.90748	100	5	0.24669	2.28295
NTC_954	8	0.059227	0.17228	0.928922	700	2	0.081875	0.005359	0.02493	0.90748	101	4	0.081875	2.27092
NTC_951	8	0.55296	0.71363	0.998655	2706	1	0.12694	0.005359	0.02493	0.90748	102	4	0.12694	2.27092
NTC_1421	8	0.76216	0.84465	0.999999	3179	1	0.18302	0.0055672	0.025756	0.90748	103	6	0.18302	2.25436
PMAIP1	8	0.025385	0.087734	0.928922	333	2	0.13517	0.0056113	0.025933	0.90748	104	4	0.13517	2.25094
TEAD1	8	0.99761	0.99762	0.999999	3784	0	0.26778	0.0058683	0.026961	0.90748	105	5	0.26778	2.23149
UBE2QL1	8	0.98372	0.98372	0.999999	3721	0	0.19184	0.0059036	0.027107	0.90748	106	6	0.19184	2.22888
NFKBIZ	8	0.93346	0.93362	0.999999	3551	1	0.21247	0.0059088	0.027125	0.90748	107	4	0.21247	2.2285
GPX2	8	0.92119	0.92274	0.999999	3505	1	0.2244	0.0059292	0.027208	0.90748	108	4	0.2244	2.227
NTC_891	8	0.013292	0.052348	0.928922	199	2	0.19097	0.0062063	0.028284	0.90748	109	6	0.19097	2.20717
NTC_332	8	0.013292	0.052348	0.928922	208	2	0.18806	0.0062063	0.028284	0.90748	110	6	0.18806	2.20717
NTC_210	8	0.20759	0.41142	0.998655	1560	1	0.25048	0.0062063	0.028284	0.90748	111	5	0.25048	2.20717
ASB2	8	0.97894	0.97903	0.999999	3695	0	0.27006	0.0064669	0.029364	0.90748	112	5	0.27006	2.1893
NTC_1561	8	0.059227	0.17228	0.928922	670	1	0.16953	0.006517	0.0296	0.90748	113	6	0.16953	2.18595
NTC_1689	8	0.49085	0.67568	0.998655	2531	1	0.24122	0.006517	0.0296	0.90748	114	6	0.24122	2.18595
LGALS9C	8	0.53299	0.70117	0.998655	2647	1	-0.03146	0.006599	0.029904	0.90748	115	2	-0.03146	2.18052
USP25	8	0.99769	0.9977	0.999999	3787	0	0.23031	0.0067122	0.030348	0.90748	116	6	0.23031	2.17314
HLA-C	8	0.95624	0.9561	0.999999	3626	0	0.08225	0.0069114	0.031115	0.90748	117	3	0.08225	2.16043
KLK9	8	0.7717	0.84791	0.999999	3206	1	0.15444	0.0070847	0.031777	0.90748	118	4	0.15444	2.14968
PTPRD	8	0.67981	0.7996	0.999999	3036	2	-0.03867	0.007177	0.032167	0.90748	119	3	-0.03867	2.14406
GJA4	8	0.71642	0.82688	0.999999	3104	1	0.14573	0.0071892	0.032208	0.90748	120	4	0.14573	2.14332
RNF114	8	0.88728	0.89881	0.999999	3407	1	0.20964	0.0072118	0.032281	0.90748	121	6	0.20964	2.14196
PRKD2	8	0.97784	0.97799	0.999999	3691	0	0.051096	0.0072137	0.032283	0.90748	122	4	0.051096	2.14184
APOL2	8	0.57131	0.72553	0.998655	2742	1	0.12039	0.0072382	0.032354	0.90748	123	4	0.12039	2.14037
ADM	8	0.03691	0.1196	0.928922	465	2	0.16168	0.0073266	0.032738	0.90748	124	4	0.16168	2.1351
NTC_1866	8	0.18614	0.38829	0.998655	1454	3	0.14761	0.0078983	0.035021	0.90748	125	5	0.14761	2.10247
NTC_720	8	0.10582	0.25782	0.970478	950	2	0.12646	0.0081632	0.036	0.90748	127	4	0.12646	2.08814
NTC_23	8	0.44486	0.6491	0.998655	2408	1	0.16051	0.0081632	0.036	0.90748	126	5	0.16051	2.08814
CRP	8	0.40725	0.61981	0.998655	2317	3	0.042278	0.0085252	0.037273	0.90748	128	3	0.042278	2.0693
COL8A1	8	0.60813	0.74933	0.998655	2846	2	0.28459	0.0085299	0.037291	0.90748	129	6	0.28459	2.06906
NTC_1886	8	0.020509	0.07408	0.928922	280	2	0.13486	0.0087562	0.038198	0.90748	134	4	0.13486	2.05768
NTC_740	8	0.13225	0.3039	0.994418	1144	3	0.061037	0.0087562	0.038198	0.90748	131	4	0.061037	2.05768
NTC_1094	8	0.16854	0.36464	0.994418	1328	1	0.045127	0.0087562	0.038198	0.90748	132	4	0.045127	2.05768
NTC_61	8	0.53562	0.70271	0.998655	2661	2	0.20105	0.0087562	0.038198	0.90748	135	5	0.20105	2.05768
NTC_321	8	0.64687	0.77593	0.998655	2927	1	0.1497	0.0087562	0.038198	0.90748	130	4	0.1497	2.05768
NTC_175	8	0.74056	0.83789	0.999999	3157	1	0.11723	0.0087562	0.038198	0.90748	133	4	0.11723	2.05768
TRIM21	8	0.37234	0.58413	0.998655	2157	2	0.0014019	0.0087865	0.038338	0.90748	136	2	0.0014019	2.05618
SLC39A8	8	0.47772	0.66813	0.998655	2513	1	0.33172	0.0089909	0.039055	0.90748	137	5	0.33172	2.0462
KIAA0226	8	0.83326	0.87103	0.999999	3305	1	0.081506	0.0090477	0.039257	0.90748	138	3	0.081506	2.04346
NTC_1737	8	0.11347	0.27104	0.970478	1019	1	0.18586	0.0091411	0.039639	0.90748	140	6	0.18586	2.039
NTC_1456	8	0.80594	0.86003	0.999999	3260	1	0.17856	0.0091411	0.039639	0.90748	139	6	0.17856	2.039
NTC_643	8	0.17168	0.3698	0.994418	1407	3	0.1461	0.00923	0.039971	0.90748	142	5	0.1461	2.0348
NTC_1481	8	0.99707	0.99708	0.999999	3780	0	0.17409	0.00923	0.039971	0.90748	141	5	0.17409	2.0348
CAPN2	8	0.61533	0.75416	0.998655	2854	2	-0.00070319	0.0093089	0.040278	0.90748	143	3	-0.00070319	2.0311
NTC_32	8	0.00063201	0.003783	0.655491	22	4	-0.1561	0.0094199	0.04072	0.90748	147	2	-0.1561	2.02595
NTC_374	8	0.00248	0.012528	0.830744	55	4	-0.10229	0.0094199	0.04072	0.90748	163	2	-0.10229	2.02595
NTC_392	8	0.11347	0.27104	0.970478	1014	2	0.088676	0.0094199	0.04072	0.90748	151	3	0.088676	2.02595
NTC_1557	8	0.11347	0.27104	0.970478	1043	1	0.12695	0.0094199	0.04072	0.90748	157	6	0.12695	2.02595
NTC_212	8	0.15107	0.33578	0.994418	1249	2	0.10183	0.0094199	0.04072	0.90748	146	4	0.10183	2.02595
NTC_109	8	0.15626	0.34448	0.994418	1277	3	0.095025	0.0094199	0.04072	0.90748	152	4	0.095025	2.02595
NTC_1341	8	0.23352	0.43924	0.998655	1623	3	-0.032499	0.0094199	0.04072	0.90748	161	2	-0.032499	2.02595
NTC_847	8	0.26084	0.46809	0.998655	1754	3	0.10727	0.0094199	0.04072	0.90748	145	4	0.10727	2.02595
NTC_1218	8	0.26084	0.46809	0.998655	1757	1	0.16301	0.0094199	0.04072	0.90748	162	5	0.16301	2.02595
NTC_1883	8	0.33231	0.54286	0.998655	2002	3	0.04168	0.0094199	0.04072	0.90748	159	3	0.04168	2.02595
NTC_1871	8	0.33796	0.54887	0.998655	2040	2	0.089029	0.0094199	0.04072	0.90748	156	4	0.089029	2.02595
NTC_1114	8	0.37707	0.58901	0.998655	2196	1	0.12586	0.0094199	0.04072	0.90748	153	5	0.12586	2.02595
NTC_414	8	0.45281	0.6536	0.998655	2457	2	0.053199	0.0094199	0.04072	0.90748	148	3	0.053199	2.02595
NTC_742	8	0.47354	0.66555	0.998655	2498	2	0.069139	0.0094199	0.04072	0.90748	158	4	0.069139	2.02595
NTC_1843	8	0.53562	0.70271	0.998655	2657	2	0.015965	0.0094199	0.04072	0.90748	155	3	0.015965	2.02595
NTC_1235	8	0.60485	0.74714	0.998655	2816	1	0.0041742	0.0094199	0.04072	0.90748	144	3	0.0041742	2.02595
NTC_51	8	0.60485	0.74714	0.998655	2829	1	0.059369	0.0094199	0.04072	0.90748	160	2	0.059369	2.02595
NTC_1745	8	0.62321	0.75933	0.998655	2873	2	0.038309	0.0094199	0.04072	0.90748	150	3	0.038309	2.02595
NTC_183	8	0.91216	0.91567	0.999999	3477	1	0.14309	0.0094199	0.04072	0.90748	149	4	0.14309	2.02595
NTC_1724	8	0.95168	0.95149	0.999999	3603	0	0.080677	0.0094199	0.04072	0.90748	154	4	0.080677	2.02595
GCH1	8	0.29449	0.50349	0.998655	1854	2	0.090343	0.00957	0.041312	0.90748	164	3	0.090343	2.01909
NTC_1676	8	0.64687	0.77593	0.998655	2929	2	0.12775	0.0097974	0.042161	0.90748	166	4	0.12775	2.00889
NTC_430	8	0.80594	0.86003	0.999999	3261	1	0.21714	0.0097974	0.042161	0.90748	167	5	0.21714	2.00889
NTC_349	8	0.96638	0.9667	0.999999	3651	0	0.12166	0.0097974	0.042161	0.90748	165	4	0.12166	2.00889
SDC3	8	0.46506	0.66073	0.998655	2475	2	0.083255	0.0098311	0.042293	0.90748	168	2	0.083255	2.0074
STEAP4	8	0.6757	0.79658	0.999999	3029	1	0.1647	0.0098985	0.042493	0.90748	169	6	0.1647	2.00443
TNFRSF11A	8	0.89959	0.90664	0.999999	3438	1	0.27134	0.010032	0.043016	0.90748	170	5	0.27134	1.99861
SLC18B1	8	0.30314	0.51259	0.998655	1893	3	-0.06066	0.010074	0.043184	0.90748	171	3	-0.06066	1.9968
NTC_1756	8	0.21582	0.42002	0.998655	1587	2	0.12121	0.010398	0.044434	0.90748	173	6	0.12121	1.98305
NTC_705	8	0.9895	0.98937	0.999999	3749	0	0.13505	0.010398	0.044434	0.90748	172	6	0.13505	1.98305
MNDA	8	0.70313	0.81688	0.999999	3087	2	0.14848	0.01067	0.045436	0.90748	174	4	0.14848	1.97184
MMACHC	8	0.96908	0.96941	0.999999	3659	0	0.23586	0.011137	0.047093	0.90748	175	4	0.23586	1.95323
TRIM22	8	0.41137	0.62412	0.998655	2327	3	0.22847	0.01119	0.047267	0.90748	176	4	0.22847	1.95117
NTC_429	8	0.60485	0.74714	0.998655	2817	1	0.18291	0.011396	0.047987	0.90748	177	5	0.18291	1.94325
NTC_670	8	0.26084	0.46809	0.998655	1748	1	0.1421	0.011407	0.048028	0.90748	179	6	0.1421	1.94283
NTC_1030	8	0.40495	0.61751	0.998655	2311	1	0.14854	0.011407	0.048028	0.90748	182	6	0.14854	1.94283
NTC_846	8	0.44486	0.6491	0.998655	2400	2	0.10446	0.011407	0.048028	0.90748	183	6	0.10446	1.94283
NTC_1882	8	0.49085	0.67568	0.998655	2547	1	0.15215	0.011407	0.048028	0.90748	181	6	0.15215	1.94283
NTC_1157	8	0.64687	0.77593	0.998655	2933	1	0.19058	0.011407	0.048028	0.90748	184	6	0.19058	1.94283
NTC_261	8	0.76216	0.84465	0.999999	3194	1	0.15712	0.011407	0.048028	0.90748	178	6	0.15712	1.94283
NTC_1855	8	0.98524	0.98528	0.999999	3731	0	0.14649	0.011407	0.048028	0.90748	180	6	0.14649	1.94283
CBLN3	8	0.45848	0.65684	0.998655	2460	2	0.16137	0.011727	0.049252	0.90748	185	4	0.16137	1.93081
VGF	8	0.5843	0.73398	0.998655	2788	1	0.19699	0.012127	0.050766	0.90748	186	5	0.19699	1.91625
VGLL2	8	0.93519	0.93529	0.999999	3554	1	0.2361	0.012335	0.051524	0.90748	187	5	0.2361	1.90886
GRIN2C	8	0.18436	0.38639	0.998655	1446	2	0.15357	0.012338	0.05153	0.90748	188	4	0.15357	1.90876
NTC_931	8	0.20759	0.41142	0.998655	1530	1	0.11331	0.012546	0.05222	0.90748	190	4	0.11331	1.90149
NTC_1635	8	0.21582	0.42002	0.998655	1590	2	0.11467	0.012546	0.05222	0.90748	192	4	0.11467	1.90149
NTC_710	8	0.37707	0.58901	0.998655	2174	1	0.16051	0.012546	0.05222	0.90748	193	5	0.16051	1.90149
NTC_500	8	0.85358	0.88039	0.999999	3342	1	0.19052	0.012546	0.05222	0.90748	189	5	0.19052	1.90149
NTC_1817	8	0.91665	0.91911	0.999999	3482	1	0.14779	0.012546	0.05222	0.90748	194	4	0.14779	1.90149
NTC_335	8	0.93985	0.93981	0.999999	3565	0	0.15224	0.012546	0.05222	0.90748	191	4	0.15224	1.90149
ATL1	8	0.83021	0.86972	0.999999	3300	1	0.22078	0.012846	0.053368	0.90748	195	6	0.22078	1.89123
NTC_1717	8	0.89568	0.90409	0.999999	3424	1	0.15002	0.013556	0.056096	0.90748	197	6	0.15002	1.86787
NTC_980	8	0.95864	0.95874	0.999999	3628	0	0.15789	0.013556	0.056096	0.90748	198	6	0.15789	1.86787
NTC_1494	8	0.99837	0.99835	0.999999	3793	0	0.17853	0.013556	0.056096	0.90748	199	6	0.17853	1.86787
NTC_498	8	0.99951	0.99953	0.999999	3798	0	0.16992	0.013556	0.056096	0.90748	196	6	0.16992	1.86787
NTC_144	8	0.0058881	0.02658	0.899632	102	3	0.18497	0.013587	0.056259	0.90748	201	5	0.18497	1.86688
NTC_1872	8	0.17431	0.37408	0.994418	1433	3	0.0026734	0.013587	0.056259	0.90748	204	4	0.0026734	1.86688
NTC_544	8	0.55296	0.71363	0.998655	2695	1	0.067833	0.013587	0.056259	0.90748	207	4	0.067833	1.86688
NTC_1241	8	0.55296	0.71363	0.998655	2705	1	0.2051	0.013587	0.056259	0.90748	203	5	0.2051	1.86688
NTC_256	8	0.62321	0.75933	0.998655	2865	2	0.097674	0.013587	0.056259	0.90748	205	4	0.097674	1.86688
NTC_450	8	0.74056	0.83789	0.999999	3145	1	0.042254	0.013587	0.056259	0.90748	202	4	0.042254	1.86688
NTC_696	8	0.87774	0.8933	0.999999	3385	1	0.1229	0.013587	0.056259	0.90748	200	4	0.1229	1.86688
NTC_337	8	0.96638	0.9667	0.999999	3654	0	0.16807	0.013587	0.056259	0.90748	206	4	0.16807	1.86688
KRTAP16-1	8	0.33128	0.54173	0.998655	1994	2	0.22039	0.013844	0.057251	0.90748	208	5	0.22039	1.85874
RPL22	8	0.0082638	0.036081	0.928922	144	2	0.19805	0.014631	0.060064	0.90748	209	4	0.19805	1.83473
DYNLL1	8	0.82965	0.86951	0.999999	3299	1	0.62805	0.014642	0.060116	0.90748	210	5	0.62805	1.8344
CHI3L2	8	0.88555	0.89771	0.999999	3403	1	0.18125	0.014671	0.060194	0.90748	211	6	0.18125	1.83354
FBXO39	8	0.32162	0.53159	0.998655	1966	2	0.19645	0.014749	0.060464	0.90748	212	5	0.19645	1.83124
IFITM10	8	0.98822	0.98807	0.999999	3745	0	0.12335	0.015211	0.062345	0.90748	213	6	0.12335	1.81784
ATP10A	8	0.99658	0.99656	0.999999	3775	0	0.23271	0.015232	0.062412	0.90748	214	5	0.23271	1.81724
XRN1	8	0.81401	0.86318	0.999999	3271	1	0.54613	0.015352	0.062867	0.90748	215	5	0.54613	1.81384
P2RY6	8	0.96937	0.96967	0.999999	3661	0	0.13857	0.015395	0.062989	0.90748	216	6	0.13857	1.81262
C17orf67	8	0.29819	0.50751	0.998655	1870	1	0.11041	0.015418	0.063101	0.90748	217	3	0.11041	1.81197
NTC_1111	8	0.059227	0.17228	0.928922	643	2	-0.021821	0.015432	0.063166	0.90748	229	3	-0.021821	1.81158
NTC_560	8	0.1305	0.30088	0.994418	1112	3	-0.03467	0.015432	0.063166	0.90748	226	2	-0.03467	1.81158
NTC_1747	8	0.16854	0.36464	0.994418	1373	2	0.059284	0.015432	0.063166	0.90748	225	4	0.059284	1.81158
NTC_316	8	0.16854	0.36464	0.994418	1376	3	-0.053129	0.015432	0.063166	0.90748	223	2	-0.053129	1.81158
NTC_923	8	0.20759	0.41142	0.998655	1534	1	-0.034132	0.015432	0.063166	0.90748	224	3	-0.034132	1.81158
NTC_120	8	0.2543	0.46126	0.998655	1694	3	0.032708	0.015432	0.063166	0.90748	231	3	0.032708	1.81158
NTC_653	8	0.26084	0.46809	0.998655	1724	2	0.18266	0.015432	0.063166	0.90748	230	5	0.18266	1.81158
NTC_1230	8	0.37707	0.58901	0.998655	2192	1	0.074262	0.015432	0.063166	0.90748	227	3	0.074262	1.81158
NTC_70	8	0.47354	0.66555	0.998655	2500	2	-0.012051	0.015432	0.063166	0.90748	218	2	-0.012051	1.81158
NTC_1856	8	0.55296	0.71363	0.998655	2693	2	0.10841	0.015432	0.063166	0.90748	219	4	0.10841	1.81158
NTC_748	8	0.64365	0.7736	0.998655	2911	2	0.020379	0.015432	0.063166	0.90748	221	3	0.020379	1.81158
NTC_489	8	0.74056	0.83789	0.999999	3161	1	0.036318	0.015432	0.063166	0.90748	220	3	0.036318	1.81158
NTC_680	8	0.94481	0.94465	0.999999	3578	0	0.088831	0.015432	0.063166	0.90748	228	4	0.088831	1.81158
NTC_831	8	0.96638	0.9667	0.999999	3653	0	0.064362	0.015432	0.063166	0.90748	222	4	0.064362	1.81158
CALCA	8	0.28678	0.4954	0.998655	1824	3	0.32215	0.015443	0.063212	0.90748	232	5	0.32215	1.81127
EMP2	8	0.019966	0.072542	0.928922	271	3	0.22765	0.015483	0.063376	0.90748	233	5	0.22765	1.81014
PHLDB1	8	0.067724	0.1884	0.952047	751	3	0.16279	0.015809	0.064402	0.90748	234	4	0.16279	1.8011
BEST1	8	0.11602	0.27541	0.979105	1069	3	0.043394	0.015927	0.064745	0.90748	235	4	0.043394	1.79787
MAATS1	8	0.74751	0.83998	0.999999	3165	1	0.21134	0.016023	0.065033	0.90748	236	5	0.21134	1.79526
NTC_1861	8	0.64687	0.77593	0.998655	2930	1	0.15792	0.016391	0.06615	0.90748	238	5	0.15792	1.78539
NTC_1554	8	0.80594	0.86003	0.999999	3253	1	0.16346	0.016391	0.06615	0.90748	237	5	0.16346	1.78539
NTC_977	8	0.99041	0.99021	0.999999	3752	0	0.1648	0.016391	0.06615	0.90748	239	5	0.1648	1.78539
AOC2	8	0.54871	0.71097	0.998655	2687	2	0.03972	0.016647	0.066958	0.90748	240	4	0.03972	1.77866
HIST1H1D	8	0.97909	0.97919	0.999999	3697	0	0.26037	0.017358	0.068913	0.90748	241	5	0.26037	1.7605
IER5L	8	0.23248	0.43816	0.998655	1620	2	0.1845	0.017435	0.069145	0.90748	242	5	0.1845	1.75858
NTC_1311	8	0.16854	0.36464	0.994418	1336	2	0.12739	0.017758	0.070056	0.90748	244	4	0.12739	1.75061
NTC_1814	8	0.58388	0.73367	0.998655	2777	2	0.19041	0.017758	0.070056	0.90748	243	5	0.19041	1.75061
NTC_348	8	0.81867	0.86507	0.999999	3275	1	0.1263	0.017758	0.070056	0.90748	245	4	0.1263	1.75061
NTC_1769	8	0.059227	0.17228	0.928922	634	2	0.076852	0.018137	0.071168	0.90748	246	4	0.076852	1.74143
NTC_440	8	0.45281	0.6536	0.998655	2454	2	0.13194	0.018137	0.071168	0.90748	253	4	0.13194	1.74143
NTC_589	8	0.47354	0.66555	0.998655	2491	2	0.072271	0.018137	0.071168	0.90748	251	4	0.072271	1.74143
NTC_848	8	0.56269	0.71988	0.998655	2729	2	0.025365	0.018137	0.071168	0.90748	247	3	0.025365	1.74143
NTC_1385	8	0.62321	0.75933	0.998655	2864	2	0.065177	0.018137	0.071168	0.90748	249	3	0.065177	1.74143
NTC_1731	8	0.74056	0.83789	0.999999	3154	1	0.14708	0.018137	0.071168	0.90748	248	5	0.14708	1.74143
NTC_617	8	0.76216	0.84465	0.999999	3188	1	0.076852	0.018137	0.071168	0.90748	252	4	0.076852	1.74143
NTC_1667	8	0.85358	0.88039	0.999999	3336	1	0.12874	0.018137	0.071168	0.90748	250	4	0.12874	1.74143
NTC_413	8	0.55296	0.71363	0.998655	2703	1	0.18433	0.018666	0.072747	0.90748	256	5	0.18433	1.72895
NTC_1604	8	0.56269	0.71988	0.998655	2724	2	0.23703	0.018666	0.072747	0.90748	254	5	0.23703	1.72895
NTC_1753	8	0.87774	0.8933	0.999999	3391	1	0.16417	0.018666	0.072747	0.90748	255	5	0.16417	1.72895
NTC_1439	8	0.96349	0.96378	0.999999	3641	0	0.17105	0.018666	0.072747	0.90748	258	5	0.17105	1.72895
NTC_196	8	0.97375	0.97398	0.999999	3673	0	0.19058	0.018666	0.072747	0.90748	259	5	0.19058	1.72895
NTC_1578	8	0.98728	0.98717	0.999999	3742	0	0.19497	0.018666	0.072747	0.90748	257	5	0.19497	1.72895
TRIM68	8	0.33682	0.54763	0.998655	2024	1	0.26462	0.018962	0.073544	0.90748	260	5	0.26462	1.72212
MYO5C	8	0.32715	0.53739	0.998655	1988	2	0.13842	0.019112	0.073942	0.90748	261	4	0.13842	1.71869
GTF2IRD1	8	0.41783	0.63081	0.998655	2339	3	0.092073	0.019188	0.074124	0.90748	262	4	0.092073	1.71697
C1orf74	8	0.40779	0.62041	0.998655	2319	2	0.15272	0.019248	0.074337	0.90748	263	4	0.15272	1.71561
IGSF3	8	0.82598	0.86799	0.999999	3296	1	0.017141	0.019608	0.075308	0.90748	264	2	0.017141	1.70757
MKX	8	0.079121	0.20959	0.970478	802	2	0.25603	0.019619	0.075342	0.90748	265	5	0.25603	1.70732
OSGIN1	8	0.29256	0.50145	0.998655	1846	3	0.015986	0.019695	0.075576	0.90748	266	2	0.015986	1.70564
PABPC4	8	0.97495	0.97521	0.999999	3678	0	0.32343	0.019812	0.075905	0.90748	267	5	0.32343	1.70307
ST3GAL4	8	0.030522	0.10216	0.928922	392	1	0.18993	0.020398	0.077521	0.90748	268	5	0.18993	1.69041
HIST1H3D	8	0.33147	0.54196	0.998655	1995	3	-0.0045848	0.020575	0.078022	0.90748	269	2	-0.0045848	1.68666
NTC_1211	8	0.11347	0.27104	0.970478	1039	1	0.14149	0.020859	0.078833	0.90748	270	5	0.14149	1.68071
NTC_1300	8	0.35198	0.56299	0.998655	2098	3	0.088506	0.020859	0.078833	0.90748	272	4	0.088506	1.68071
NTC_1537	8	0.44486	0.6491	0.998655	2411	1	0.076546	0.020859	0.078833	0.90748	271	4	0.076546	1.68071
NTC_573	8	0.53562	0.70271	0.998655	2663	2	0.033258	0.020859	0.078833	0.90748	273	4	0.033258	1.68071
NTC_597	8	0.72355	0.83229	0.999999	3123	1	0.11941	0.020859	0.078833	0.90748	274	4	0.11941	1.68071
FUT4	8	0.09261	0.23406	0.970478	876	3	0.032253	0.021246	0.079864	0.90748	275	3	0.032253	1.67272
B4GALT5	8	0.95619	0.95604	0.999999	3625	0	0.17021	0.021529	0.080627	0.90748	276	5	0.17021	1.66698
MTHFD1L	8	0.44269	0.6478	0.998655	2393	2	0.18978	0.021903	0.081604	0.90748	277	5	0.18978	1.6595
TMEM173	8	0.28828	0.49701	0.998655	1831	2	0.13785	0.021992	0.081858	0.90748	278	4	0.13785	1.65774
ZBTB42	8	0.67648	0.79716	0.999999	3030	1	0.20704	0.022138	0.082225	0.90748	279	5	0.20704	1.65486
GPBAR1	8	0.59819	0.74282	0.998655	2806	2	0.14754	0.022189	0.08236	0.90748	280	4	0.14754	1.65386
SLC16A1	8	0.4261	0.63839	0.998655	2361	2	0.094351	0.022546	0.083331	0.90748	281	4	0.094351	1.64693
ODF3B	8	0.60711	0.74865	0.998655	2844	2	0.17182	0.02308	0.084755	0.90748	282	5	0.17182	1.63676
CNN1	8	0.96007	0.96024	0.999999	3635	0	0.14418	0.023363	0.085521	0.90748	283	3	0.14418	1.63147
LMNB1	8	0.88766	0.89903	0.999999	3408	1	0.10004	0.023727	0.086534	0.90748	284	4	0.10004	1.62476
NTC_1086	8	0.16854	0.36464	0.994418	1367	1	0.17052	0.024576	0.088845	0.90748	285	5	0.17052	1.60949
NTC_1749	8	0.16854	0.36464	0.994418	1374	1	0.17069	0.024576	0.088845	0.90748	287	5	0.17069	1.60949
NTC_1118	8	0.26084	0.46809	0.998655	1729	1	0.17015	0.024576	0.088845	0.90748	290	5	0.17015	1.60949
NTC_394	8	0.35198	0.56299	0.998655	2084	3	0.18314	0.024576	0.088845	0.90748	295	5	0.18314	1.60949
NTC_1656	8	0.37707	0.58901	0.998655	2173	2	0.16346	0.024576	0.088845	0.90748	293	5	0.16346	1.60949
NTC_938	8	0.44486	0.6491	0.998655	2412	2	0.14708	0.024576	0.088845	0.90748	288	5	0.14708	1.60949
NTC_1674	8	0.49085	0.67568	0.998655	2529	2	0.14708	0.024576	0.088845	0.90748	291	5	0.14708	1.60949
NTC_253	8	0.52006	0.69325	0.998655	2618	1	0.17508	0.024576	0.088845	0.90748	294	5	0.17508	1.60949
NTC_408	8	0.67378	0.79512	0.999999	3017	2	0.17015	0.024576	0.088845	0.90748	286	5	0.17015	1.60949
NTC_724	8	0.89568	0.90409	0.999999	3420	1	0.16364	0.024576	0.088845	0.90748	289	5	0.16364	1.60949
NTC_1245	8	0.99041	0.99021	0.999999	3751	0	0.16444	0.024576	0.088845	0.90748	292	5	0.16444	1.60949
HES4	8	0.4432	0.64807	0.998655	2395	2	0.00084411	0.024635	0.088962	0.90748	296	3	0.00084411	1.60845
GPR126	8	0.83138	0.87018	0.999999	3302	1	0.066853	0.025097	0.09024	0.90748	297	3	0.066853	1.60038
RGS13	8	0.16384	0.35676	0.994418	1310	4	-0.098011	0.02581	0.092133	0.90748	298	2	-0.098011	1.58821
NTC_1253	8	0.10582	0.25782	0.970478	958	2	0.087985	0.025927	0.09244	0.90748	300	4	0.087985	1.58625
NTC_1257	8	0.35198	0.56299	0.998655	2085	3	0.069254	0.025927	0.09244	0.90748	301	4	0.069254	1.58625
NTC_894	8	0.52006	0.69325	0.998655	2609	1	0.15494	0.025927	0.09244	0.90748	299	5	0.15494	1.58625
NTC_386	8	0.72355	0.83229	0.999999	3118	1	0.11432	0.025927	0.09244	0.90748	302	4	0.11432	1.58625
NTC_1482	8	0.97143	0.97169	0.999999	3666	0	0.11944	0.025927	0.09244	0.90748	303	4	0.11944	1.58625
GPD2	8	0.14174	0.3203	0.994418	1189	4	-0.062364	0.026432	0.093775	0.90748	304	3	-0.062364	1.57787
ATP8B4	8	0.67834	0.79841	0.999999	3033	1	0.09575	0.026913	0.095094	0.90748	305	4	0.09575	1.57004
LRRC3	8	0.42302	0.63614	0.998655	2356	2	0.033202	0.02694	0.09517	0.90748	306	3	0.033202	1.5696
OR2B11	8	0.77855	0.85029	0.999999	3212	1	0.089054	0.026966	0.095237	0.90748	307	3	0.089054	1.56918
IL36RN	8	0.34989	0.56083	0.998655	2077	2	0.25661	0.027101	0.095593	0.90748	308	5	0.25661	1.56701
NTC_786	8	0.11347	0.27104	0.970478	1007	1	0.12121	0.027192	0.095879	0.90748	310	5	0.12121	1.56556
NTC_984	8	0.16854	0.36464	0.994418	1363	2	0.13857	0.027192	0.095879	0.90748	316	5	0.13857	1.56556
NTC_1184	8	0.26084	0.46809	0.998655	1733	2	0.12121	0.027192	0.095879	0.90748	312	5	0.12121	1.56556
NTC_567	8	0.26084	0.46809	0.998655	1751	2	0.11842	0.027192	0.095879	0.90748	309	5	0.11842	1.56556
NTC_1455	8	0.37707	0.58901	0.998655	2194	2	0.14921	0.027192	0.095879	0.90748	311	5	0.14921	1.56556
NTC_1293	8	0.60485	0.74714	0.998655	2839	1	0.11842	0.027192	0.095879	0.90748	313	5	0.11842	1.56556
NTC_1646	8	0.85358	0.88039	0.999999	3332	1	0.14429	0.027192	0.095879	0.90748	314	5	0.14429	1.56556
NTC_1564	8	0.96638	0.9667	0.999999	3652	0	0.14429	0.027192	0.095879	0.90748	317	5	0.14429	1.56556
NTC_1570	8	0.9968	0.9968	0.999999	3779	0	0.11842	0.027192	0.095879	0.90748	315	5	0.11842	1.56556
DUSP5	8	0.34486	0.55584	0.998655	2066	2	0.021052	0.027248	0.096022	0.90748	318	2	0.021052	1.56467
MIA3	8	0.27296	0.48108	0.998655	1772	2	0.18033	0.027371	0.096365	0.90748	319	4	0.18033	1.56271
ARHGEF26	8	0.1945	0.39703	0.998655	1476	3	0.16	0.028026	0.098151	0.90748	320	4	0.16	1.55244
ISOC1	8	0.31879	0.52871	0.998655	1958	3	-0.041518	0.028606	0.099731	0.90748	321	3	-0.041518	1.54354
KLHL31	8	0.99239	0.99234	0.999999	3759	0	0.25376	0.02876	0.10015	0.90748	322	5	0.25376	1.54121
IFIT2	8	0.62641	0.76151	0.998655	2883	1	0.16299	0.02962	0.10251	0.90748	323	5	0.16299	1.52841
NTC_1852	8	0.0008881	0.0053388	0.726839	27	4	-0.13798	0.029625	0.10252	0.90748	342	2	-0.13798	1.52834
NTC_1642	8	0.0074201	0.032816	0.904349	138	5	-0.13005	0.029625	0.10252	0.90748	429	2	-0.13005	1.52834
NTC_1362	8	0.020509	0.07408	0.928922	282	3	0.076382	0.029625	0.10252	0.90748	405	4	0.076382	1.52834
NTC_1145	8	0.020509	0.07408	0.928922	286	3	0.0085885	0.029625	0.10252	0.90748	347	3	0.0085885	1.52834
NTC_45	8	0.025555	0.088201	0.928922	334	5	-0.12276	0.029625	0.10252	0.90748	338	1	-0.12276	1.52834
NTC_1563	8	0.026953	0.092118	0.928922	350	3	-0.077705	0.029625	0.10252	0.90748	375	2	-0.077705	1.52834
NTC_709	8	0.026953	0.092118	0.928922	360	3	-0.060973	0.029625	0.10252	0.90748	345	2	-0.060973	1.52834
NTC_457	8	0.029218	0.098583	0.928922	379	4	0.020402	0.029625	0.10252	0.90748	336	4	0.020402	1.52834
NTC_1127	8	0.033162	0.10948	0.928922	418	3	-0.036861	0.029625	0.10252	0.90748	346	1	-0.036861	1.52834
NTC_633	8	0.033997	0.11166	0.928922	444	3	-0.068713	0.029625	0.10252	0.90748	358	2	-0.068713	1.52834
NTC_72	8	0.033997	0.11166	0.928922	446	5	-0.14472	0.029625	0.10252	0.90748	370	2	-0.14472	1.52834
NTC_1067	8	0.043784	0.13782	0.928922	509	4	-0.083048	0.029625	0.10252	0.90748	391	2	-0.083048	1.52834
NTC_1789	8	0.043784	0.13782	0.928922	515	4	-0.045285	0.029625	0.10252	0.90748	424	3	-0.045285	1.52834
NTC_1880	8	0.048253	0.14947	0.928922	543	3	0.025399	0.029625	0.10252	0.90748	353	4	0.025399	1.52834
NTC_54	8	0.059227	0.17228	0.928922	608	4	-0.0071114	0.029625	0.10252	0.90748	398	4	-0.0071114	1.52834
NTC_1520	8	0.059227	0.17228	0.928922	615	2	0.07742	0.029625	0.10252	0.90748	330	4	0.07742	1.52834
NTC_113	8	0.059227	0.17228	0.928922	623	2	0.13579	0.029625	0.10252	0.90748	373	4	0.13579	1.52834
NTC_744	8	0.059227	0.17228	0.928922	629	4	-0.090679	0.029625	0.10252	0.90748	396	1	-0.090679	1.52834
NTC_1475	8	0.059227	0.17228	0.928922	644	3	-0.10303	0.029625	0.10252	0.90748	421	2	-0.10303	1.52834
NTC_1820	8	0.059227	0.17228	0.928922	653	4	-0.033328	0.029625	0.10252	0.90748	399	4	-0.033328	1.52834
NTC_1402	8	0.059227	0.17228	0.928922	664	3	0.041172	0.029625	0.10252	0.90748	343	3	0.041172	1.52834
NTC_620	8	0.059227	0.17228	0.928922	673	3	0.10671	0.029625	0.10252	0.90748	392	5	0.10671	1.52834
NTC_422	8	0.059227	0.17228	0.928922	697	1	0.057654	0.029625	0.10252	0.90748	377	3	0.057654	1.52834
NTC_431	8	0.059227	0.17228	0.928922	702	3	-0.019033	0.029625	0.10252	0.90748	333	1	-0.019033	1.52834
NTC_1811	8	0.059227	0.17228	0.928922	704	3	0.0062892	0.029625	0.10252	0.90748	369	4	0.0062892	1.52834
NTC_1858	8	0.063377	0.18002	0.932994	724	4	-0.042851	0.029625	0.10252	0.90748	390	1	-0.042851	1.52834
NTC_1815	8	0.063377	0.18002	0.932994	727	3	0.046335	0.029625	0.10252	0.90748	371	4	0.046335	1.52834
NTC_652	8	0.063377	0.18002	0.932994	733	3	-0.050024	0.029625	0.10252	0.90748	381	1	-0.050024	1.52834
NTC_1258	8	0.073325	0.19892	0.962274	786	3	-0.012239	0.029625	0.10252	0.90748	364	3	-0.012239	1.52834
NTC_601	8	0.080076	0.21134	0.970478	813	4	-0.08835	0.029625	0.10252	0.90748	427	3	-0.08835	1.52834
NTC_1659	8	0.089225	0.22782	0.970478	861	4	-0.10686	0.029625	0.10252	0.90748	417	2	-0.10686	1.52834
NTC_1225	8	0.10266	0.25215	0.970478	923	3	-0.066723	0.029625	0.10252	0.90748	337	2	-0.066723	1.52834
NTC_1551	8	0.11347	0.27104	0.970478	1002	2	0.0093869	0.029625	0.10252	0.90748	411	3	0.0093869	1.52834
NTC_221	8	0.11347	0.27104	0.970478	1016	2	0.041941	0.029625	0.10252	0.90748	351	3	0.041941	1.52834
NTC_1878	8	0.11347	0.27104	0.970478	1047	3	0.034386	0.029625	0.10252	0.90748	428	4	0.034386	1.52834
NTC_561	8	0.11992	0.28216	0.989521	1084	4	-0.067395	0.029625	0.10252	0.90748	387	3	-0.067395	1.52834
NTC_1639	8	0.13225	0.3039	0.994418	1136	2	0.025712	0.029625	0.10252	0.90748	406	2	0.025712	1.52834
NTC_1627	8	0.15107	0.33578	0.994418	1254	2	-0.0031336	0.029625	0.10252	0.90748	350	2	-0.0031336	1.52834
NTC_730	8	0.15626	0.34448	0.994418	1275	3	-0.067468	0.029625	0.10252	0.90748	367	1	-0.067468	1.52834
NTC_545	8	0.16854	0.36464	0.994418	1325	2	0.060126	0.029625	0.10252	0.90748	419	3	0.060126	1.52834
NTC_1026	8	0.16854	0.36464	0.994418	1334	2	0.007935	0.029625	0.10252	0.90748	339	2	0.007935	1.52834
NTC_35	8	0.16854	0.36464	0.994418	1343	2	0.026031	0.029625	0.10252	0.90748	418	3	0.026031	1.52834
NTC_824	8	0.16854	0.36464	0.994418	1345	2	0.0034739	0.029625	0.10252	0.90748	363	2	0.0034739	1.52834
NTC_437	8	0.16854	0.36464	0.994418	1368	2	0.0383	0.029625	0.10252	0.90748	324	3	0.0383	1.52834
NTC_756	8	0.17431	0.37408	0.994418	1421	3	0.10345	0.029625	0.10252	0.90748	334	4	0.10345	1.52834
NTC_1842	8	0.20759	0.41142	0.998655	1499	3	0.078602	0.029625	0.10252	0.90748	408	4	0.078602	1.52834
NTC_757	8	0.20759	0.41142	0.998655	1519	3	-0.0086814	0.029625	0.10252	0.90748	326	3	-0.0086814	1.52834
NTC_743	8	0.20759	0.41142	0.998655	1533	3	-0.06616	0.029625	0.10252	0.90748	349	2	-0.06616	1.52834
NTC_377	8	0.21582	0.42002	0.998655	1573	2	0.091596	0.029625	0.10252	0.90748	414	4	0.091596	1.52834
NTC_1508	8	0.21582	0.42002	0.998655	1581	2	-0.050008	0.029625	0.10252	0.90748	382	2	-0.050008	1.52834
NTC_1829	8	0.23352	0.43924	0.998655	1625	3	-0.021534	0.029625	0.10252	0.90748	355	3	-0.021534	1.52834
NTC_1360	8	0.23352	0.43924	0.998655	1640	3	0.00030193	0.029625	0.10252	0.90748	400	4	0.00030193	1.52834
NTC_599	8	0.26084	0.46809	0.998655	1728	3	-0.092611	0.029625	0.10252	0.90748	352	3	-0.092611	1.52834
NTC_737	8	0.26084	0.46809	0.998655	1741	1	0.091686	0.029625	0.10252	0.90748	385	4	0.091686	1.52834
NTC_1765	8	0.31185	0.52149	0.998655	1929	3	0.079863	0.029625	0.10252	0.90748	403	3	0.079863	1.52834
NTC_123	8	0.31185	0.52149	0.998655	1933	3	0.029008	0.029625	0.10252	0.90748	412	4	0.029008	1.52834
NTC_1712	8	0.33231	0.54286	0.998655	2000	3	-0.052591	0.029625	0.10252	0.90748	426	2	-0.052591	1.52834
NTC_1050	8	0.36417	0.57546	0.998655	2133	3	0.1095	0.029625	0.10252	0.90748	410	5	0.1095	1.52834
NTC_581	8	0.36417	0.57546	0.998655	2143	3	-0.060658	0.029625	0.10252	0.90748	331	2	-0.060658	1.52834
NTC_867	8	0.36417	0.57546	0.998655	2144	3	-0.017517	0.029625	0.10252	0.90748	389	3	-0.017517	1.52834
NTC_1131	8	0.37707	0.58901	0.998655	2165	1	0.079383	0.029625	0.10252	0.90748	395	4	0.079383	1.52834
NTC_1303	8	0.37707	0.58901	0.998655	2189	1	0.017987	0.029625	0.10252	0.90748	344	3	0.017987	1.52834
NTC_162	8	0.38801	0.60021	0.998655	2228	2	0.10727	0.029625	0.10252	0.90748	393	4	0.10727	1.52834
NTC_336	8	0.40495	0.61751	0.998655	2275	2	0.032119	0.029625	0.10252	0.90748	394	2	0.032119	1.52834
NTC_1197	8	0.40495	0.61751	0.998655	2297	2	0.15679	0.029625	0.10252	0.90748	416	5	0.15679	1.52834
NTC_217	8	0.40495	0.61751	0.998655	2312	1	0.020858	0.029625	0.10252	0.90748	380	1	0.020858	1.52834
NTC_341	8	0.44486	0.6491	0.998655	2419	1	0.1679	0.029625	0.10252	0.90748	425	5	0.1679	1.52834
NTC_528	8	0.44486	0.6491	0.998655	2426	2	0.045966	0.029625	0.10252	0.90748	422	3	0.045966	1.52834
NTC_378	8	0.44486	0.6491	0.998655	2437	1	-0.012235	0.029625	0.10252	0.90748	359	3	-0.012235	1.52834
NTC_1270	8	0.47354	0.66555	0.998655	2506	2	-0.06616	0.029625	0.10252	0.90748	341	1	-0.06616	1.52834
NTC_1565	8	0.49085	0.67568	0.998655	2537	2	-0.022368	0.029625	0.10252	0.90748	372	3	-0.022368	1.52834
NTC_14	8	0.49085	0.67568	0.998655	2542	1	0.041941	0.029625	0.10252	0.90748	335	3	0.041941	1.52834
NTC_1436	8	0.49085	0.67568	0.998655	2546	2	0.0041742	0.029625	0.10252	0.90748	384	3	0.0041742	1.52834
NTC_327	8	0.49085	0.67568	0.998655	2558	1	0.16418	0.029625	0.10252	0.90748	362	5	0.16418	1.52834
NTC_400	8	0.55296	0.71363	0.998655	2707	1	-0.04946	0.029625	0.10252	0.90748	327	1	-0.04946	1.52834
NTC_769	8	0.58388	0.73367	0.998655	2785	2	0.0258	0.029625	0.10252	0.90748	356	3	0.0258	1.52834
NTC_911	8	0.60485	0.74714	0.998655	2826	2	-0.0073252	0.029625	0.10252	0.90748	401	3	-0.0073252	1.52834
NTC_909	8	0.60485	0.74714	0.998655	2834	2	0.06199	0.029625	0.10252	0.90748	354	4	0.06199	1.52834
NTC_529	8	0.64365	0.7736	0.998655	2910	2	0.12995	0.029625	0.10252	0.90748	378	4	0.12995	1.52834
NTC_1839	8	0.64687	0.77593	0.998655	2941	1	-0.014637	0.029625	0.10252	0.90748	329	2	-0.014637	1.52834
NTC_418	8	0.64687	0.77593	0.998655	2953	1	0.070154	0.029625	0.10252	0.90748	383	3	0.070154	1.52834
NTC_1884	8	0.66248	0.78711	0.999999	2977	2	-0.010912	0.029625	0.10252	0.90748	361	2	-0.010912	1.52834
NTC_396	8	0.66248	0.78711	0.999999	2983	2	0.077188	0.029625	0.10252	0.90748	332	4	0.077188	1.52834
NTC_675	8	0.66248	0.78711	0.999999	2989	2	0.064512	0.029625	0.10252	0.90748	357	3	0.064512	1.52834
NTC_46	8	0.72355	0.83229	0.999999	3115	1	0.02467	0.029625	0.10252	0.90748	376	3	0.02467	1.52834
NTC_78	8	0.791	0.85455	0.999999	3229	1	0.040471	0.029625	0.10252	0.90748	328	3	0.040471	1.52834
NTC_1476	8	0.80594	0.86003	0.999999	3254	1	0.093823	0.029625	0.10252	0.90748	404	4	0.093823	1.52834
NTC_1049	8	0.86743	0.88748	0.999999	3358	1	0.1157	0.029625	0.10252	0.90748	368	5	0.1157	1.52834
NTC_263	8	0.86743	0.88748	0.999999	3368	1	0.082175	0.029625	0.10252	0.90748	325	4	0.082175	1.52834
NTC_150	8	0.87774	0.8933	0.999999	3379	1	0.05913	0.029625	0.10252	0.90748	340	3	0.05913	1.52834
NTC_1243	8	0.87774	0.8933	0.999999	3393	1	0.044551	0.029625	0.10252	0.90748	423	3	0.044551	1.52834
NTC_559	8	0.89568	0.90409	0.999999	3428	1	-0.0072871	0.029625	0.10252	0.90748	413	3	-0.0072871	1.52834
NTC_1706	8	0.89568	0.90409	0.999999	3429	1	0.03206	0.029625	0.10252	0.90748	360	3	0.03206	1.52834
NTC_203	8	0.90443	0.91002	0.999999	3449	1	0.10939	0.029625	0.10252	0.90748	415	5	0.10939	1.52834
NTC_811	8	0.90443	0.91002	0.999999	3456	1	0.1263	0.029625	0.10252	0.90748	386	4	0.1263	1.52834
NTC_252	8	0.91216	0.91567	0.999999	3479	1	0.12239	0.029625	0.10252	0.90748	409	4	0.12239	1.52834
NTC_937	8	0.91665	0.91911	0.999999	3486	1	-0.017961	0.029625	0.10252	0.90748	420	1	-0.017961	1.52834
NTC_201	8	0.91665	0.91911	0.999999	3488	1	0.032945	0.029625	0.10252	0.90748	388	3	0.032945	1.52834
NTC_157	8	0.93985	0.93981	0.999999	3566	0	0.17227	0.029625	0.10252	0.90748	348	5	0.17227	1.52834
NTC_1514	8	0.95168	0.95149	0.999999	3607	0	-0.019033	0.029625	0.10252	0.90748	374	2	-0.019033	1.52834
NTC_1549	8	0.95168	0.95149	0.999999	3608	0	0.10446	0.029625	0.10252	0.90748	407	5	0.10446	1.52834
NTC_1663	8	0.95168	0.95149	0.999999	3611	0	0.10345	0.029625	0.10252	0.90748	397	4	0.10345	1.52834
NTC_1399	8	0.96349	0.96378	0.999999	3645	0	0.13161	0.029625	0.10252	0.90748	402	4	0.13161	1.52834
NTC_1351	8	0.97143	0.97169	0.999999	3668	0	0.15557	0.029625	0.10252	0.90748	366	4	0.15557	1.52834
NTC_5	8	0.9895	0.98937	0.999999	3748	0	0.083892	0.029625	0.10252	0.90748	379	3	0.083892	1.52834
NTC_513	8	0.99859	0.99856	0.999999	3795	0	0.088654	0.029625	0.10252	0.90748	365	4	0.088654	1.52834
SLCO5A1	8	0.57481	0.72773	0.998655	2752	2	0.15291	0.029668	0.1026	0.90748	430	5	0.15291	1.52771
MDK	8	0.79725	0.85672	0.999999	3242	1	0.22842	0.030154	0.10391	0.909994	431	5	0.22842	1.52066
SLCO4A1	8	0.98387	0.98386	0.999999	3723	0	0.18568	0.03022	0.10407	0.909994	432	5	0.18568	1.51971
NTC_1665	8	0.10582	0.25782	0.970478	952	2	0.13312	0.030226	0.10408	0.909994	433	5	0.13312	1.51962
NTC_1783	8	0.64687	0.77593	0.998655	2957	1	0.12606	0.030226	0.10408	0.909994	434	5	0.12606	1.51962
NTC_1250	8	0.94863	0.94845	0.999999	3596	0	0.17856	0.030226	0.10408	0.909994	435	5	0.17856	1.51962
CMPK2	8	0.9328	0.93306	0.999999	3547	1	0.032241	0.03038	0.10451	0.911581	436	3	0.032241	1.51741
TNF	8	0.99806	0.99807	0.999999	3790	0	0.17065	0.030465	0.10474	0.911581	437	5	0.17065	1.5162
SPON1	8	0.47712	0.66781	0.998655	2512	2	0.20518	0.03058	0.10507	0.912346	438	5	0.20518	1.51456
XAF1	8	0.34103	0.552	0.998655	2057	3	-0.0061353	0.030937	0.10602	0.918508	439	3	-0.0061353	1.50952
DCAF7	8	0.74916	0.84055	0.999999	3168	1	0.21467	0.031243	0.10682	0.922147	440	5	0.21467	1.50525
IL23A	8	0.093012	0.23483	0.970478	879	4	-0.07825	0.031278	0.10692	0.922147	441	3	-0.07825	1.50476
MTCP1	8	0.011657	0.0474	0.928922	183	3	0.16108	0.032036	0.10895	0.932304	442	5	0.16108	1.49436
FCGR1B	7	0.97043	0.97033	0.999999	3664	0	0.20721	0.032775	0.10935	0.932304	443	4	0.20721	1.48446
NTC_1251	8	0.11347	0.27104	0.970478	1022	2	0.13128	0.033342	0.11247	0.932304	448	4	0.13128	1.47701
NTC_1650	8	0.35926	0.57043	0.998655	2125	2	0.15247	0.033342	0.11247	0.932304	450	5	0.15247	1.47701
NTC_1723	8	0.38801	0.60021	0.998655	2231	2	0.09645	0.033342	0.11247	0.932304	447	4	0.09645	1.47701
NTC_1684	8	0.40495	0.61751	0.998655	2314	1	0.012826	0.033342	0.11247	0.932304	446	3	0.012826	1.47701
NTC_1415	8	0.55296	0.71363	0.998655	2710	1	0.093153	0.033342	0.11247	0.932304	444	4	0.093153	1.47701
NTC_1583	8	0.91665	0.91911	0.999999	3487	1	0.082175	0.033342	0.11247	0.932304	449	4	0.082175	1.47701
NTC_25	8	0.95864	0.95874	0.999999	3630	0	0.11043	0.033342	0.11247	0.932304	445	5	0.11043	1.47701
MAP3K8	8	0.9373	0.93733	0.999999	3562	0	0.15885	0.033599	0.11309	0.932304	451	4	0.15885	1.47367
NTC_204	8	0.27489	0.48311	0.998655	1776	3	0.089267	0.033625	0.11316	0.932304	453	4	0.089267	1.47334
NTC_1017	8	0.35926	0.57043	0.998655	2123	2	0.14089	0.033625	0.11316	0.932304	457	5	0.14089	1.47334
NTC_443	8	0.42963	0.64037	0.998655	2368	2	0.15056	0.033625	0.11316	0.932304	454	5	0.15056	1.47334
NTC_979	8	0.52006	0.69325	0.998655	2606	1	0.1375	0.033625	0.11316	0.932304	455	5	0.1375	1.47334
NTC_265	8	0.72355	0.83229	0.999999	3122	1	0.13579	0.033625	0.11316	0.932304	456	4	0.13579	1.47334
NTC_1713	8	0.81867	0.86507	0.999999	3287	1	0.13312	0.033625	0.11316	0.932304	452	5	0.13312	1.47334
NTC_382	8	0.13225	0.3039	0.994418	1132	2	0.13777	0.033768	0.11348	0.932304	463	5	0.13777	1.47149
NTC_1244	8	0.16854	0.36464	0.994418	1370	1	0.14482	0.033768	0.11348	0.932304	459	5	0.14482	1.47149
NTC_1760	8	0.17431	0.37408	0.994418	1426	2	0.14744	0.033768	0.11348	0.932304	460	5	0.14744	1.47149
NTC_88	8	0.37707	0.58901	0.998655	2181	1	0.16364	0.033768	0.11348	0.932304	461	5	0.16364	1.47149
NTC_1834	8	0.791	0.85455	0.999999	3234	1	0.12121	0.033768	0.11348	0.932304	462	5	0.12121	1.47149
NTC_479	8	0.98114	0.98109	0.999999	3710	0	0.15872	0.033768	0.11348	0.932304	458	5	0.15872	1.47149
CCL4L1	5	0.12834	0.26029	0.970478	1106	3	-0.12787	0.034163	0.10031	0.90748	464	2	-0.12787	1.46644
APOC2	8	0.18838	0.39065	0.998655	1461	3	0.16195	0.035456	0.11794	0.964026	465	5	0.16195	1.45031
WARS	8	0.99632	0.99631	0.999999	3772	0	0.22888	0.035481	0.11803	0.964026	466	5	0.22888	1.45
FILIP1L	8	0.2961	0.50528	0.998655	1862	3	0.067563	0.035721	0.11864	0.964026	467	3	0.067563	1.44708
GNB4	8	0.53958	0.70531	0.998655	2672	1	0.22642	0.03573	0.11866	0.964026	468	5	0.22642	1.44697
IMPA2	8	0.8446	0.87611	0.999999	3325	1	0.1328	0.035816	0.11887	0.964026	469	4	0.1328	1.44592
HLA-DRA	8	0.15055	0.335	0.994418	1228	3	0.077624	0.035957	0.11927	0.964026	470	4	0.077624	1.44422
ALDH1B1	8	0.68953	0.80668	0.999999	3055	2	0.037439	0.036006	0.11939	0.964026	471	3	0.037439	1.44363
NR4A3	8	0.19221	0.39454	0.998655	1472	3	0.20606	0.036186	0.11983	0.964026	472	4	0.20606	1.44146
HELB	8	0.93694	0.93695	0.999999	3560	0	0.20254	0.036191	0.11984	0.964026	473	5	0.20254	1.4414
SP100	8	0.97473	0.97503	0.999999	3676	0	0.19049	0.036266	0.12001	0.964026	474	5	0.19049	1.4405
GRB10	8	0.22542	0.43044	0.998655	1605	2	0.18586	0.036358	0.1203	0.964026	475	5	0.18586	1.4394
CMKLR1	8	0.99624	0.99619	0.999999	3771	0	0.23628	0.036414	0.12047	0.964026	476	5	0.23628	1.43873
RSAD2	8	0.31102	0.52063	0.998655	1912	2	-0.070498	0.036578	0.12094	0.964026	477	3	-0.070498	1.43678
HIST2H2AC	8	0.21825	0.42276	0.998655	1593	3	0.13302	0.03709	0.12221	0.964026	478	3	0.13302	1.43074
ADAR	8	0.73402	0.83607	0.999999	3139	1	0.22721	0.037187	0.12248	0.964026	479	4	0.22721	1.42961
NTC_784	8	0.44486	0.6491	0.998655	2410	1	0.16051	0.038115	0.1249	0.964026	481	5	0.16051	1.4189
NTC_306	8	0.49085	0.67568	0.998655	2544	2	0.1679	0.038115	0.1249	0.964026	480	5	0.1679	1.4189
NTC_1486	8	0.72355	0.83229	0.999999	3121	1	0.16051	0.038115	0.1249	0.964026	482	5	0.16051	1.4189
NTC_190	8	0.073325	0.19892	0.962274	772	3	0.08486	0.038319	0.12543	0.964026	489	4	0.08486	1.41659
NTC_225	8	0.073325	0.19892	0.962274	777	4	0.035207	0.038319	0.12543	0.964026	486	4	0.035207	1.41659
NTC_557	8	0.13225	0.3039	0.994418	1142	2	0.12606	0.038319	0.12543	0.964026	484	5	0.12606	1.41659
NTC_1821	8	0.15107	0.33578	0.994418	1245	2	0.0727	0.038319	0.12543	0.964026	483	4	0.0727	1.41659
NTC_174	8	0.25621	0.46322	0.998655	1707	3	0.13953	0.038319	0.12543	0.964026	490	4	0.13953	1.41659
NTC_499	8	0.55296	0.71363	0.998655	2702	1	0.10253	0.038319	0.12543	0.964026	487	4	0.10253	1.41659
NTC_1480	8	0.96349	0.96378	0.999999	3644	0	0.16197	0.038319	0.12543	0.964026	485	4	0.16197	1.41659
NTC_347	8	0.97645	0.97664	0.999999	3685	0	0.117	0.038319	0.12543	0.964026	488	4	0.117	1.41659
NTC_899	8	0.059227	0.17228	0.928922	620	3	0.10525	0.039317	0.12796	0.964026	494	4	0.10525	1.40542
NTC_1799	8	0.063377	0.18002	0.932994	734	4	-0.11619	0.039317	0.12796	0.964026	496	2	-0.11619	1.40542
NTC_152	8	0.11347	0.27104	0.970478	1030	2	0.067266	0.039317	0.12796	0.964026	502	3	0.067266	1.40542
NTC_1725	8	0.11347	0.27104	0.970478	1051	3	-0.051884	0.039317	0.12796	0.964026	495	3	-0.051884	1.40542
NTC_112	8	0.1141	0.27215	0.970478	1066	3	0.076382	0.039317	0.12796	0.964026	501	4	0.076382	1.40542
NTC_1504	8	0.13225	0.3039	0.994418	1131	3	-0.0052556	0.039317	0.12796	0.964026	504	3	-0.0052556	1.40542
NTC_550	8	0.13225	0.3039	0.994418	1147	2	0.11849	0.039317	0.12796	0.964026	505	5	0.11849	1.40542
NTC_924	8	0.13225	0.3039	0.994418	1149	2	0.077188	0.039317	0.12796	0.964026	506	4	0.077188	1.40542
NTC_1339	8	0.16854	0.36464	0.994418	1332	1	0.09463	0.039317	0.12796	0.964026	498	4	0.09463	1.40542
NTC_1374	8	0.42963	0.64037	0.998655	2376	2	-0.022687	0.039317	0.12796	0.964026	493	3	-0.022687	1.40542
NTC_1754	8	0.45281	0.6536	0.998655	2445	2	0.085195	0.039317	0.12796	0.964026	500	3	0.085195	1.40542
NTC_1312	8	0.55296	0.71363	0.998655	2688	2	0.056361	0.039317	0.12796	0.964026	492	4	0.056361	1.40542
NTC_1704	8	0.76216	0.84465	0.999999	3195	1	0.094946	0.039317	0.12796	0.964026	497	4	0.094946	1.40542
NTC_558	8	0.90443	0.91002	0.999999	3453	1	0.082081	0.039317	0.12796	0.964026	499	4	0.082081	1.40542
NTC_1768	8	0.93985	0.93981	0.999999	3571	0	0.053766	0.039317	0.12796	0.964026	491	3	0.053766	1.40542
NTC_384	8	0.96349	0.96378	0.999999	3642	0	0.041408	0.039317	0.12796	0.964026	503	3	0.041408	1.40542
NTC_1216	8	0.026953	0.092118	0.928922	361	4	-0.14063	0.039881	0.1294	0.971008	507	3	-0.14063	1.39923
NTC_1579	8	0.42963	0.64037	0.998655	2380	2	0.052962	0.039881	0.1294	0.971008	508	3	0.052962	1.39923
RRBP1	8	0.4303	0.64077	0.998655	2388	2	0.12317	0.04007	0.12986	0.972544	509	5	0.12317	1.39718
NUDCD1	8	0.93043	0.93094	0.999999	3537	1	0.19048	0.040309	0.1305	0.974007	510	5	0.19048	1.3946
DENND1B	8	0.23937	0.44533	0.998655	1653	3	0.24048	0.040329	0.13057	0.974007	511	5	0.24048	1.39438
ARMC9	8	0.16198	0.35373	0.994418	1301	3	0.17216	0.040891	0.13189	0.981967	512	5	0.17216	1.38837
CHST7	8	0.095901	0.24006	0.970478	900	2	0.084365	0.041348	0.13304	0.988584	513	4	0.084365	1.38355
DCSTAMP	8	0.49588	0.67867	0.998655	2564	2	0.18472	0.041703	0.13388	0.991416	514	5	0.18472	1.37983
SEMA6D	8	0.50109	0.68194	0.998655	2569	2	0.1566	0.041724	0.13394	0.991416	515	5	0.1566	1.37961
COL4A2	8	0.92196	0.9234	0.999999	3510	1	0.057078	0.042471	0.13594	0.99429	516	3	0.057078	1.37191
ERAP2	8	0.93564	0.93568	0.999999	3555	1	0.126	0.043028	0.13737	0.99429	517	4	0.126	1.36625
B3GNT5	8	0.096142	0.24046	0.970478	901	1	-0.02293	0.043307	0.13806	0.99429	518	3	-0.02293	1.36344
EIF3L	8	0.14851	0.33163	0.994418	1223	2	0.17371	0.043501	0.13854	0.99429	519	5	0.17371	1.3615
PRKAG3	8	0.88578	0.89785	0.999999	3404	1	0.095476	0.043674	0.13904	0.99429	520	3	0.095476	1.35978
NTC_1426	8	0.059227	0.17228	0.928922	652	2	0.10671	0.043899	0.1396	0.99429	527	5	0.10671	1.35755
NTC_1397	8	0.11347	0.27104	0.970478	996	2	0.10671	0.043899	0.1396	0.99429	526	5	0.10671	1.35755
NTC_1407	8	0.11347	0.27104	0.970478	1034	2	0.1375	0.043899	0.1396	0.99429	525	5	0.1375	1.35755
NTC_1697	8	0.21582	0.42002	0.998655	1579	2	0.12687	0.043899	0.1396	0.99429	523	5	0.12687	1.35755
NTC_1671	8	0.40495	0.61751	0.998655	2289	1	0.13258	0.043899	0.1396	0.99429	524	5	0.13258	1.35755
NTC_1123	8	0.47354	0.66555	0.998655	2502	2	0.1375	0.043899	0.1396	0.99429	529	5	0.1375	1.35755
NTC_1389	8	0.64687	0.77593	0.998655	2939	1	0.11043	0.043899	0.1396	0.99429	522	5	0.11043	1.35755
NTC_941	8	0.64687	0.77593	0.998655	2950	1	0.10671	0.043899	0.1396	0.99429	521	5	0.10671	1.35755
NTC_893	8	0.95864	0.95874	0.999999	3629	0	0.10671	0.043899	0.1396	0.99429	528	5	0.10671	1.35755
SRGAP2P2	8	0.98056	0.98054	0.999999	3708	0	0.11188	0.044102	0.14014	0.99429	530	3	0.11188	1.35554
MAFF	8	0.8464	0.87693	0.999999	3327	1	0.085792	0.044592	0.14136	0.99429	531	3	0.085792	1.35074
BCAS4	8	0.62227	0.7588	0.998655	2861	1	0.10704	0.044838	0.14196	0.99429	532	3	0.10704	1.34835
GART	8	0.70774	0.82028	0.999999	3091	1	0.28582	0.045866	0.14452	0.99429	533	5	0.28582	1.33851
NTC_538	8	0.020509	0.07408	0.928922	276	3	0.09021	0.045868	0.14453	0.99429	538	4	0.09021	1.33849
NTC_959	8	0.13225	0.3039	0.994418	1145	2	0.041142	0.045868	0.14453	0.99429	534	4	0.041142	1.33849
NTC_188	8	0.27489	0.48311	0.998655	1788	3	0.037588	0.045868	0.14453	0.99429	539	4	0.037588	1.33849
NTC_1547	8	0.33796	0.54887	0.998655	2033	2	0.04248	0.045868	0.14453	0.99429	535	4	0.04248	1.33849
NTC_172	8	0.89568	0.90409	0.999999	3433	1	0.041142	0.045868	0.14453	0.99429	536	4	0.041142	1.33849
NTC_920	8	0.99041	0.99021	0.999999	3753	0	0.14744	0.045868	0.14453	0.99429	537	5	0.14744	1.33849
CXCL1	8	0.92588	0.92681	0.999999	3519	1	0.19848	0.04591	0.14464	0.99429	540	5	0.19848	1.33809
NKAIN1	8	0.9621	0.96227	0.999999	3640	0	0.09819	0.046015	0.14494	0.99429	541	3	0.09819	1.3371
TMEM194A	8	0.72278	0.83175	0.999999	3112	2	0.16487	0.046019	0.14494	0.99429	542	5	0.16487	1.33706
MOCS3	8	0.7005	0.81491	0.999999	3079	2	0.22741	0.046304	0.14566	0.99429	543	5	0.22741	1.33438
NTC_666	8	0.10266	0.25215	0.970478	927	3	0.14001	0.046579	0.14639	0.99429	546	4	0.14001	1.33181
NTC_1450	8	0.16854	0.36464	0.994418	1344	1	0.049859	0.046579	0.14639	0.99429	544	3	0.049859	1.33181
NTC_1827	8	0.56269	0.71988	0.998655	2723	2	0.12415	0.046579	0.14639	0.99429	548	5	0.12415	1.33181
NTC_1469	8	0.67378	0.79512	0.999999	3019	2	0.070302	0.046579	0.14639	0.99429	547	3	0.070302	1.33181
NTC_1138	8	0.86743	0.88748	0.999999	3357	1	0.039757	0.046579	0.14639	0.99429	545	3	0.039757	1.33181
NTC_609	8	0.91665	0.91911	0.999999	3483	1	0.11311	0.046579	0.14639	0.99429	549	4	0.11311	1.33181
KIR3DL3	8	0.27514	0.48333	0.998655	1791	2	0.023639	0.048819	0.15202	0.99429	550	3	0.023639	1.31141
GADD45G	8	0.73178	0.83544	0.999999	3135	1	0.055393	0.049071	0.15266	0.99429	551	2	0.055393	1.30918
NTC_202	8	0.026953	0.092118	0.928922	348	3	0.13857	0.049371	0.15348	0.99429	559	5	0.13857	1.30653
NTC_98	8	0.20759	0.41142	0.998655	1529	3	0.15293	0.049371	0.15348	0.99429	557	5	0.15293	1.30653
NTC_929	8	0.2543	0.46126	0.998655	1692	2	0.17856	0.049371	0.15348	0.99429	555	5	0.17856	1.30653
NTC_1124	8	0.45281	0.6536	0.998655	2446	2	0.15587	0.049371	0.15348	0.99429	567	5	0.15587	1.30653
NTC_715	8	0.49085	0.67568	0.998655	2549	1	0.10671	0.049371	0.15348	0.99429	560	5	0.10671	1.30653
NTC_766	8	0.72355	0.83229	0.999999	3114	1	0.18586	0.049371	0.15348	0.99429	564	5	0.18586	1.30653
NTC_1500	8	0.76216	0.84465	0.999999	3199	1	0.16444	0.049371	0.15348	0.99429	562	5	0.16444	1.30653
NTC_365	8	0.791	0.85455	0.999999	3223	1	0.14702	0.049371	0.15348	0.99429	565	5	0.14702	1.30653
NTC_366	8	0.791	0.85455	0.999999	3237	1	0.17856	0.049371	0.15348	0.99429	552	5	0.17856	1.30653
NTC_1873	8	0.81867	0.86507	0.999999	3286	1	0.14045	0.049371	0.15348	0.99429	566	5	0.14045	1.30653
NTC_1620	8	0.91665	0.91911	0.999999	3502	1	0.15587	0.049371	0.15348	0.99429	554	5	0.15587	1.30653
NTC_20	8	0.94481	0.94465	0.999999	3581	0	0.1715	0.049371	0.15348	0.99429	553	5	0.1715	1.30653
NTC_325	8	0.95864	0.95874	0.999999	3631	0	0.20855	0.049371	0.15348	0.99429	563	5	0.20855	1.30653
NTC_486	8	0.97375	0.97398	0.999999	3674	0	0.14149	0.049371	0.15348	0.99429	561	5	0.14149	1.30653
NTC_438	8	0.99357	0.99349	0.999999	3763	0	0.17231	0.049371	0.15348	0.99429	558	5	0.17231	1.30653
NTC_1601	8	0.9982	0.99819	0.999999	3792	0	0.11043	0.049371	0.15348	0.99429	556	5	0.11043	1.30653
MACC1	8	0.1267	0.29427	0.994418	1103	4	-0.079163	0.049827	0.15457	0.99429	568	2	-0.079163	1.30254
IER2	8	0.034384	0.11274	0.928922	448	4	-0.11385	0.050078	0.15524	0.99429	569	2	-0.11385	1.30035
NTC_1324	8	0.013292	0.052348	0.928922	196	2	0.094231	0.050969	0.15746	0.99429	580	4	0.094231	1.29269
NTC_673	8	0.021754	0.077578	0.928922	308	3	0.11329	0.050969	0.15746	0.99429	593	4	0.11329	1.29269
NTC_1334	8	0.059227	0.17228	0.928922	635	2	0.024468	0.050969	0.15746	0.99429	588	3	0.024468	1.29269
NTC_93	8	0.059227	0.17228	0.928922	687	2	-0.044818	0.050969	0.15746	0.99429	570	3	-0.044818	1.29269
NTC_251	8	0.089225	0.22782	0.970478	860	4	-0.084068	0.050969	0.15746	0.99429	590	2	-0.084068	1.29269
NTC_1188	8	0.10582	0.25782	0.970478	959	2	0.03506	0.050969	0.15746	0.99429	577	3	0.03506	1.29269
NTC_1722	8	0.1141	0.27215	0.970478	1064	3	-0.014813	0.050969	0.15746	0.99429	575	3	-0.014813	1.29269
NTC_657	8	0.13225	0.3039	0.994418	1134	3	0.074881	0.050969	0.15746	0.99429	587	4	0.074881	1.29269
NTC_7	8	0.20759	0.41142	0.998655	1531	1	0.029322	0.050969	0.15746	0.99429	589	3	0.029322	1.29269
NTC_1198	8	0.20759	0.41142	0.998655	1539	2	-0.069259	0.050969	0.15746	0.99429	591	2	-0.069259	1.29269
NTC_515	8	0.27489	0.48311	0.998655	1775	3	0.076382	0.050969	0.15746	0.99429	579	4	0.076382	1.29269
NTC_764	8	0.31185	0.52149	0.998655	1922	3	-0.075945	0.050969	0.15746	0.99429	572	3	-0.075945	1.29269
NTC_1477	8	0.33796	0.54887	0.998655	2041	2	0.11297	0.050969	0.15746	0.99429	585	4	0.11297	1.29269
NTC_639	8	0.40495	0.61751	0.998655	2286	1	0.059034	0.050969	0.15746	0.99429	583	3	0.059034	1.29269
NTC_989	8	0.44486	0.6491	0.998655	2414	1	0.066437	0.050969	0.15746	0.99429	576	4	0.066437	1.29269
NTC_1791	8	0.52006	0.69325	0.998655	2607	1	0.016771	0.050969	0.15746	0.99429	582	3	0.016771	1.29269
NTC_191	8	0.52006	0.69325	0.998655	2608	1	0.13466	0.050969	0.15746	0.99429	586	4	0.13466	1.29269
NTC_912	8	0.58388	0.73367	0.998655	2774	2	-0.019832	0.050969	0.15746	0.99429	571	2	-0.019832	1.29269
NTC_1089	8	0.74056	0.83789	0.999999	3150	1	0.04461	0.050969	0.15746	0.99429	574	2	0.04461	1.29269
NTC_656	8	0.74056	0.83789	0.999999	3153	1	0.08836	0.050969	0.15746	0.99429	581	4	0.08836	1.29269
NTC_92	8	0.791	0.85455	0.999999	3240	1	-0.018199	0.050969	0.15746	0.99429	573	3	-0.018199	1.29269
NTC_1887	8	0.91216	0.91567	0.999999	3466	1	0.045266	0.050969	0.15746	0.99429	584	2	0.045266	1.29269
NTC_280	8	0.94863	0.94845	0.999999	3593	0	0.061031	0.050969	0.15746	0.99429	578	3	0.061031	1.29269
NTC_24	8	0.94863	0.94845	0.999999	3601	0	0.066437	0.050969	0.15746	0.99429	592	4	0.066437	1.29269
NTC_658	8	0.059227	0.17228	0.928922	622	3	0.11849	0.051497	0.15879	0.99429	594	5	0.11849	1.28822
NTC_1869	8	0.059227	0.17228	0.928922	640	3	0.099825	0.051497	0.15879	0.99429	604	4	0.099825	1.28822
NTC_1254	8	0.11347	0.27104	0.970478	1000	2	0.099825	0.051497	0.15879	0.99429	597	4	0.099825	1.28822
NTC_216	8	0.2543	0.46126	0.998655	1689	3	0.14904	0.051497	0.15879	0.99429	603	5	0.14904	1.28822
NTC_826	8	0.37707	0.58901	0.998655	2193	1	0.13207	0.051497	0.15879	0.99429	602	5	0.13207	1.28822
NTC_1140	8	0.40495	0.61751	0.998655	2280	1	0.099825	0.051497	0.15879	0.99429	595	4	0.099825	1.28822
NTC_345	8	0.56269	0.71988	0.998655	2732	2	0.090879	0.051497	0.15879	0.99429	596	4	0.090879	1.28822
NTC_168	8	0.64687	0.77593	0.998655	2932	1	0.12604	0.051497	0.15879	0.99429	600	4	0.12604	1.28822
NTC_1628	8	0.85358	0.88039	0.999999	3335	1	0.11378	0.051497	0.15879	0.99429	598	4	0.11378	1.28822
NTC_385	8	0.89568	0.90409	0.999999	3426	1	0.12843	0.051497	0.15879	0.99429	599	4	0.12843	1.28822
NTC_209	8	0.91216	0.91567	0.999999	3480	1	0.099825	0.051497	0.15879	0.99429	601	4	0.099825	1.28822
ANKRD33B	8	0.97809	0.97821	0.999999	3693	0	0.14035	0.051588	0.15898	0.99429	605	4	0.14035	1.28745
CBS	8	0.95509	0.95496	0.999999	3622	0	0.15035	0.052214	0.16058	0.99429	606	5	0.15035	1.28221
DDX58	8	0.28101	0.4894	0.998655	1806	2	0.0099091	0.052844	0.16204	0.99429	607	3	0.0099091	1.277
PROCR	8	0.52697	0.69751	0.998655	2643	2	0.071641	0.053095	0.16263	0.99429	608	1	0.071641	1.27495
NTC_1078	8	0.11347	0.27104	0.970478	1040	2	0.051893	0.053745	0.16427	0.99429	611	3	0.051893	1.26966
NTC_1903	8	0.20759	0.41142	0.998655	1543	2	0.03459	0.053745	0.16427	0.99429	609	4	0.03459	1.26966
NTC_367	8	0.40495	0.61751	0.998655	2304	1	0.032426	0.053745	0.16427	0.99429	616	4	0.032426	1.26966
NTC_1609	8	0.42963	0.64037	0.998655	2371	2	0.012692	0.053745	0.16427	0.99429	614	3	0.012692	1.26966
NTC_350	8	0.44486	0.6491	0.998655	2436	2	0.10488	0.053745	0.16427	0.99429	613	4	0.10488	1.26966
NTC_1824	8	0.81867	0.86507	0.999999	3279	1	0.040532	0.053745	0.16427	0.99429	615	4	0.040532	1.26966
NTC_313	8	0.87774	0.8933	0.999999	3383	1	0.071587	0.053745	0.16427	0.99429	610	4	0.071587	1.26966
NTC_554	8	0.94481	0.94465	0.999999	3587	0	0.073784	0.053745	0.16427	0.99429	612	3	0.073784	1.26966
HEY1	8	0.88408	0.89686	0.999999	3402	1	0.084136	0.054349	0.1658	0.99429	617	3	0.084136	1.26481
NTC_660	8	0.11347	0.27104	0.970478	1049	2	0.14157	0.054453	0.16606	0.99429	621	5	0.14157	1.26398
NTC_1401	8	0.16854	0.36464	0.994418	1386	1	0.11849	0.054453	0.16606	0.99429	625	5	0.11849	1.26398
NTC_1020	8	0.67378	0.79512	0.999999	3011	2	0.13505	0.054453	0.16606	0.99429	618	5	0.13505	1.26398
NTC_1529	8	0.74056	0.83789	0.999999	3147	1	0.11849	0.054453	0.16606	0.99429	619	5	0.11849	1.26398
NTC_187	8	0.76216	0.84465	0.999999	3192	1	0.11849	0.054453	0.16606	0.99429	622	5	0.11849	1.26398
NTC_797	8	0.81867	0.86507	0.999999	3281	1	0.11849	0.054453	0.16606	0.99429	623	5	0.11849	1.26398
NTC_679	8	0.81867	0.86507	0.999999	3284	1	0.11849	0.054453	0.16606	0.99429	627	5	0.11849	1.26398
NTC_1169	8	0.81867	0.86507	0.999999	3289	1	0.14157	0.054453	0.16606	0.99429	624	5	0.14157	1.26398
NTC_380	8	0.91665	0.91911	0.999999	3498	1	0.11849	0.054453	0.16606	0.99429	626	5	0.11849	1.26398
NTC_1016	8	0.98292	0.98293	0.999999	3715	0	0.14193	0.054453	0.16606	0.99429	620	5	0.14193	1.26398
RAB33A	8	0.24049	0.44658	0.998655	1657	3	0.015968	0.055101	0.16776	0.99429	628	4	0.015968	1.25884
PRR16	8	0.19903	0.40187	0.998655	1486	2	0.21784	0.055521	0.1688	0.99429	629	5	0.21784	1.25554
C1S	8	0.47368	0.66563	0.998655	2507	1	0.099361	0.055602	0.16896	0.99429	630	2	0.099361	1.25491
FAM170B	8	0.6927	0.80898	0.999999	3061	2	0.17717	0.055853	0.16962	0.99429	631	4	0.17717	1.25295
NXPH4	8	0.63124	0.76481	0.998655	2894	2	0.05213	0.056252	0.17063	0.99429	632	3	0.05213	1.24986
SNX24	8	0.15131	0.33619	0.994418	1260	4	-0.056146	0.056854	0.17204	0.99429	633	2	-0.056146	1.24524
ZNF189	8	0.68004	0.79975	0.999999	3037	2	0.018571	0.057104	0.17267	0.99429	634	2	0.018571	1.24333
RAB39A	8	0.70309	0.81684	0.999999	3086	2	0.11765	0.057122	0.17271	0.99429	635	4	0.11765	1.2432
TNFRSF9	8	0.043309	0.13651	0.928922	504	3	0.055289	0.05713	0.17272	0.99429	636	2	0.055289	1.24314
BATF	8	0.68893	0.80625	0.999999	3054	2	0.12439	0.057354	0.17335	0.99429	637	4	0.12439	1.24144
PPP2R5C	8	0.09382	0.23624	0.970478	884	3	-0.16108	0.058104	0.17528	0.99429	638	2	-0.16108	1.23579
CCL24	8	0.29296	0.5019	0.998655	1850	1	0.16705	0.058353	0.17585	0.99429	639	4	0.16705	1.23394
NTC_1501	8	0.49085	0.67568	0.998655	2541	1	0.12734	0.058412	0.17598	0.99429	645	5	0.12734	1.2335
NTC_1790	8	0.52006	0.69325	0.998655	2616	1	0.095948	0.058412	0.17598	0.99429	644	5	0.095948	1.2335
NTC_427	8	0.60485	0.74714	0.998655	2823	1	0.10998	0.058412	0.17598	0.99429	643	5	0.10998	1.2335
NTC_1863	8	0.62321	0.75933	0.998655	2869	2	0.10446	0.058412	0.17598	0.99429	640	5	0.10446	1.2335
NTC_173	8	0.64687	0.77593	0.998655	2945	1	0.16652	0.058412	0.17598	0.99429	642	5	0.16652	1.2335
NTC_1532	8	0.99041	0.99021	0.999999	3754	0	0.13207	0.058412	0.17598	0.99429	641	5	0.13207	1.2335
SOCS2	8	0.046826	0.14569	0.928922	531	2	0.13537	0.058603	0.17644	0.99429	646	4	0.13537	1.23208
PYCR1	8	0.085109	0.22071	0.970478	833	4	-0.11951	0.058694	0.17664	0.99429	647	2	-0.11951	1.23141
TRPA1	8	0.60566	0.74771	0.998655	2843	2	0.080246	0.059352	0.17822	0.99429	648	2	0.080246	1.22656
UBA7	8	0.97229	0.97257	0.999999	3670	0	0.11227	0.059449	0.17844	0.99429	649	4	0.11227	1.22586
PVRIG	8	0.52094	0.69379	0.998655	2635	2	0.16732	0.059602	0.17881	0.99429	650	4	0.16732	1.22474
IFIT1	8	0.5728	0.72645	0.998655	2747	2	0.13123	0.05993	0.1796	0.99429	651	4	0.13123	1.22236
FBXO6	8	0.14618	0.3277	0.994418	1213	3	0.042293	0.059999	0.17975	0.99429	652	3	0.042293	1.22186
NTC_137	8	0.059227	0.17228	0.928922	660	1	0.10264	0.060188	0.18021	0.99429	659	4	0.10264	1.22049
NTC_858	8	0.13225	0.3039	0.994418	1148	3	0.020316	0.060188	0.18021	0.99429	655	4	0.020316	1.22049
NTC_491	8	0.31185	0.52149	0.998655	1934	3	0.091621	0.060188	0.18021	0.99429	661	4	0.091621	1.22049
NTC_1634	8	0.37707	0.58901	0.998655	2200	1	0.16088	0.060188	0.18021	0.99429	660	4	0.16088	1.22049
NTC_1458	8	0.49085	0.67568	0.998655	2527	2	0.13308	0.060188	0.18021	0.99429	656	4	0.13308	1.22049
NTC_718	8	0.64687	0.77593	0.998655	2935	1	0.090879	0.060188	0.18021	0.99429	654	4	0.090879	1.22049
NTC_164	8	0.67378	0.79512	0.999999	3024	2	0.14069	0.060188	0.18021	0.99429	657	4	0.14069	1.22049
NTC_1720	8	0.85358	0.88039	0.999999	3344	1	0.1123	0.060188	0.18021	0.99429	653	4	0.1123	1.22049
NTC_1541	8	0.95168	0.95149	0.999999	3606	0	0.11378	0.060188	0.18021	0.99429	658	4	0.11378	1.22049
DNAAF1	8	0.03129	0.10427	0.928922	396	3	0.002845	0.060206	0.18026	0.99429	662	3	0.002845	1.22036
DEFA1	5	0.90698	0.90706	0.999999	3458	0	0.18623	0.06047	0.15	0.99429	663	3	0.18623	1.21846
NIPAL1	8	0.83636	0.8724	0.999999	3312	1	0.037337	0.060599	0.18122	0.99429	664	3	0.037337	1.21753
HIST2H2BE	8	0.84874	0.87808	0.999999	3329	1	0.226	0.060759	0.18165	0.99429	665	5	0.226	1.21639
NFKBIA	8	0.15162	0.33673	0.994418	1261	4	-0.13974	0.060968	0.18215	0.99429	666	3	-0.13974	1.2149
RHOB	8	0.0066944	0.029855	0.902978	119	2	-0.061422	0.061098	0.18246	0.99429	667	2	-0.061422	1.21397
NTC_621	8	0.020509	0.07408	0.928922	281	2	0.0078976	0.061122	0.18252	0.99429	682	3	0.0078976	1.2138
NTC_18	8	0.059227	0.17228	0.928922	677	1	0.010216	0.061122	0.18252	0.99429	679	3	0.010216	1.2138
NTC_249	8	0.10582	0.25782	0.970478	954	3	0.092125	0.061122	0.18252	0.99429	675	3	0.092125	1.2138
NTC_259	8	0.11347	0.27104	0.970478	991	1	0.080574	0.061122	0.18252	0.99429	671	4	0.080574	1.2138
NTC_237	8	0.11992	0.28216	0.989521	1082	4	-0.09677	0.061122	0.18252	0.99429	681	3	-0.09677	1.2138
NTC_496	8	0.16854	0.36464	0.994418	1326	2	0.061118	0.061122	0.18252	0.99429	668	4	0.061118	1.2138
NTC_1641	8	0.16854	0.36464	0.994418	1371	2	0.15789	0.061122	0.18252	0.99429	677	5	0.15789	1.2138
NTC_467	8	0.27489	0.48311	0.998655	1777	3	0.040471	0.061122	0.18252	0.99429	670	3	0.040471	1.2138
NTC_1046	8	0.35198	0.56299	0.998655	2093	3	0.017	0.061122	0.18252	0.99429	676	4	0.017	1.2138
NTC_151	8	0.40495	0.61751	0.998655	2302	1	0.0075336	0.061122	0.18252	0.99429	680	3	0.0075336	1.2138
NTC_1249	8	0.44486	0.6491	0.998655	2418	1	0.14431	0.061122	0.18252	0.99429	674	5	0.14431	1.2138
NTC_917	8	0.55296	0.71363	0.998655	2689	2	0.10075	0.061122	0.18252	0.99429	672	4	0.10075	1.2138
NTC_788	8	0.60485	0.74714	0.998655	2827	1	-0.046063	0.061122	0.18252	0.99429	669	3	-0.046063	1.2138
NTC_1562	8	0.64687	0.77593	0.998655	2931	1	0.086175	0.061122	0.18252	0.99429	673	4	0.086175	1.2138
NTC_487	8	0.80594	0.86003	0.999999	3265	1	0.1219	0.061122	0.18252	0.99429	678	4	0.1219	1.2138
PKIB	8	0.51106	0.6879	0.998655	2588	2	0.081127	0.061176	0.18262	0.99429	683	3	0.081127	1.21342
KBTBD7	8	0.88875	0.89968	0.999999	3411	1	0.13427	0.061183	0.18264	0.99429	684	5	0.13427	1.21337
ZSCAN22	8	0.68222	0.80126	0.999999	3043	2	-0.037134	0.061596	0.18353	0.99429	685	2	-0.037134	1.21045
ZNF618	8	0.037802	0.12205	0.928922	472	5	-0.16104	0.061845	0.18418	0.99429	686	2	-0.16104	1.2087
RASL10A	8	0.28589	0.49445	0.998655	1818	3	0.080967	0.061872	0.18424	0.99429	687	4	0.080967	1.20851
FCGR2A	8	0.39979	0.61224	0.998655	2260	3	0.1373	0.061902	0.18432	0.99429	688	5	0.1373	1.2083
TOR1B	8	0.14874	0.33199	0.994418	1226	3	-0.023366	0.062094	0.18482	0.99429	689	3	-0.023366	1.20695
ZBED1	7	0.58761	0.72402	0.998655	2793	1	0.21865	0.06221	0.17341	0.99429	690	4	0.21865	1.20614
PTK2B	8	0.31504	0.52478	0.998655	1946	2	0.20695	0.062332	0.18539	0.99429	691	5	0.20695	1.20529
PLSCR2	8	0.28595	0.49451	0.998655	1819	2	-0.0032201	0.062501	0.18579	0.99429	692	2	-0.0032201	1.20411
ALX1	8	0.42885	0.63993	0.998655	2365	1	0.1443	0.062781	0.18647	0.99429	693	4	0.1443	1.20217
KCTD21	8	0.052287	0.15903	0.928922	574	4	-0.17915	0.062841	0.18663	0.99429	694	3	-0.17915	1.20176
UST	8	0.13839	0.31458	0.994418	1168	3	0.057762	0.063062	0.18712	0.99429	695	4	0.057762	1.20023
ADAM28	8	0.14215	0.32096	0.994418	1191	2	-0.041884	0.063343	0.18772	0.99429	696	2	-0.041884	1.1983
EXT1	8	0.84502	0.87632	0.999999	3326	1	0.097731	0.063414	0.18789	0.99429	697	2	0.097731	1.19781
IL12RB2	8	0.018708	0.068947	0.928922	259	4	-0.1335	0.063625	0.18841	0.99429	698	2	-0.1335	1.19637
CDC42EP2	8	0.99637	0.99637	0.999999	3773	0	0.15518	0.063795	0.18883	0.99429	699	5	0.15518	1.19521
LOC728485	8	0.46217	0.65904	0.998655	2468	2	0.069975	0.063907	0.18907	0.99429	700	2	0.069975	1.19445
IRF1	8	0.97572	0.97593	0.999999	3680	0	0.084347	0.064084	0.18947	0.99429	701	4	0.084347	1.19325
NUPR1	8	0.52461	0.69613	0.998655	2641	2	0.23245	0.064329	0.19003	0.99429	702	4	0.23245	1.19159
ATL3	8	0.34304	0.55397	0.998655	2061	2	0.10186	0.064332	0.19004	0.99429	703	4	0.10186	1.19157
STRIP2	8	0.018708	0.068947	0.928922	258	4	-0.026987	0.06452	0.19048	0.99429	704	3	-0.026987	1.19031
DNAJB5	8	0.84179	0.87488	0.999999	3321	1	0.034349	0.064615	0.19073	0.99429	705	3	0.034349	1.18967
MAB21L2	8	0.14378	0.32364	0.994418	1201	4	0.00051931	0.064757	0.19103	0.99429	706	4	0.00051931	1.18871
PARP15	8	0.9424	0.9423	0.999999	3576	0	0.16271	0.064828	0.1912	0.99429	707	4	0.16271	1.18824
YEATS2	8	0.92168	0.92318	0.999999	3509	1	0.14156	0.064899	0.19137	0.99429	708	4	0.14156	1.18776
CCL13	8	0.4449	0.64914	0.998655	2442	2	0.017925	0.064911	0.1914	0.99429	709	3	0.017925	1.18768
SRRM3	6	0.95594	0.95574	0.999999	3624	0	0.18065	0.064952	0.1722	0.99429	710	4	0.18065	1.18741
NPM3	8	0.2352	0.44106	0.998655	1644	2	0.091372	0.065077	0.19179	0.99429	711	3	0.091372	1.18657
SLC25A28	8	0.41724	0.63027	0.998655	2336	3	-0.048291	0.065254	0.1922	0.99429	712	2	-0.048291	1.18539
CLDND1	8	0.14261	0.32168	0.994418	1194	3	0.011464	0.065396	0.19254	0.99429	713	3	0.011464	1.18445
PLEK2	8	0.61306	0.75267	0.998655	2851	2	0.1591	0.065449	0.19269	0.99429	714	5	0.1591	1.1841
NRIP3	8	0.38956	0.60183	0.998655	2241	3	0.078655	0.065573	0.19301	0.99429	715	3	0.078655	1.18327
TFEC	8	0.15947	0.34975	0.994418	1295	2	0.10161	0.065747	0.19345	0.99429	716	4	0.10161	1.18212
PRLR	8	0.1918	0.39413	0.998655	1470	3	0.016402	0.065822	0.19363	0.99429	717	2	0.016402	1.18163
BTN3A1	8	0.55466	0.71466	0.998655	2714	2	0.056847	0.065827	0.19364	0.99429	718	4	0.056847	1.1816
KIAA1671	8	0.66614	0.7897	0.999999	2998	2	0.10398	0.06653	0.19532	0.99429	719	4	0.10398	1.17698
NTC_853	8	0.033162	0.10948	0.928922	415	2	0.11245	0.06655	0.19536	0.99429	731	5	0.11245	1.17685
NTC_802	8	0.059227	0.17228	0.928922	661	2	0.15002	0.06655	0.19536	0.99429	728	5	0.15002	1.17685
NTC_1185	8	0.16854	0.36464	0.994418	1388	1	0.12415	0.06655	0.19536	0.99429	729	5	0.12415	1.17685
NTC_1796	8	0.31185	0.52149	0.998655	1931	3	0.12415	0.06655	0.19536	0.99429	721	5	0.12415	1.17685
NTC_1272	8	0.40495	0.61751	0.998655	2301	2	0.14431	0.06655	0.19536	0.99429	722	5	0.14431	1.17685
NTC_930	8	0.44486	0.6491	0.998655	2431	1	0.1435	0.06655	0.19536	0.99429	732	5	0.1435	1.17685
NTC_830	8	0.52006	0.69325	0.998655	2603	2	0.14904	0.06655	0.19536	0.99429	727	5	0.14904	1.17685
NTC_968	8	0.67378	0.79512	0.999999	3015	2	0.11292	0.06655	0.19536	0.99429	730	5	0.11292	1.17685
NTC_1343	8	0.791	0.85455	0.999999	3221	1	0.10446	0.06655	0.19536	0.99429	725	5	0.10446	1.17685
NTC_1107	8	0.791	0.85455	0.999999	3222	1	0.095478	0.06655	0.19536	0.99429	724	5	0.095478	1.17685
NTC_1268	8	0.86743	0.88748	0.999999	3355	1	0.1435	0.06655	0.19536	0.99429	720	5	0.1435	1.17685
NTC_646	8	0.95168	0.95149	0.999999	3609	0	0.12695	0.06655	0.19536	0.99429	726	5	0.12695	1.17685
NTC_613	8	0.98524	0.98528	0.999999	3733	0	0.10718	0.06655	0.19536	0.99429	723	5	0.10718	1.17685
NLRC5	8	0.3165	0.52631	0.998655	1949	2	0.022057	0.066565	0.19541	0.99429	733	1	0.022057	1.17675
FZD2	8	0.39945	0.61188	0.998655	2259	3	0.0059409	0.066611	0.19553	0.99429	734	3	0.0059409	1.17645
ZNF610	8	0.59086	0.73815	0.998655	2800	1	0.0099836	0.066618	0.19554	0.99429	735	3	0.0099836	1.17641
CABP4	8	0.034918	0.1142	0.928922	453	4	-0.11958	0.066898	0.19639	0.99429	736	3	-0.11958	1.17459
ZKSCAN7	8	0.48197	0.67057	0.998655	2517	2	0.01439	0.06697	0.19657	0.99429	737	3	0.01439	1.17412
ELOVL7	8	0.24826	0.45489	0.998655	1677	3	0.14738	0.06706	0.19676	0.99429	738	4	0.14738	1.17354
RBMS2	8	0.08528	0.22101	0.970478	835	4	-0.05551	0.067061	0.19676	0.99429	739	2	-0.05551	1.17353
ZMYND15	8	0.30969	0.51927	0.998655	1909	2	0.044618	0.067257	0.19721	0.99429	740	3	0.044618	1.17226
C15orf27	8	0.16628	0.36095	0.994418	1316	4	-0.085708	0.067401	0.19753	0.99429	741	3	-0.085708	1.17133
STAT3	8	0.9316	0.93198	0.999999	3541	1	0.00068076	0.067458	0.19764	0.99429	742	3	0.00068076	1.17097
TSACC	8	0.35138	0.56237	0.998655	2079	2	0.12161	0.067545	0.19787	0.99429	743	4	0.12161	1.17041
FAM20C	8	0.0066519	0.029707	0.902978	118	4	-0.15763	0.067557	0.19789	0.99429	744	2	-0.15763	1.17033
MT2A	7	0.654	0.77597	0.998655	2966	1	0.3045	0.067574	0.18413	0.99429	745	4	0.3045	1.17022
PLAC8	8	0.46855	0.66265	0.998655	2483	2	0.13922	0.06808	0.19915	0.99429	746	4	0.13922	1.16698
OTOF	8	0.46612	0.66126	0.998655	2480	2	0.025901	0.068125	0.19929	0.99429	747	3	0.025901	1.16669
BEST4	8	0.89213	0.90175	0.999999	3418	1	0.06918	0.06817	0.19942	0.99429	748	3	0.06918	1.16641
APOL3	8	0.60498	0.74721	0.998655	2842	2	0.12425	0.068197	0.19948	0.99429	749	4	0.12425	1.16623
CBY3	8	0.61422	0.7534	0.998655	2852	1	0.16586	0.068299	0.1997	0.99429	750	5	0.16586	1.16559
DMD	8	0.69335	0.80945	0.999999	3064	1	0.079238	0.068547	0.20033	0.99429	751	3	0.079238	1.16401
MN1	8	0.011243	0.046119	0.928922	177	5	-0.20085	0.069042	0.2016	0.99429	752	2	-0.20085	1.16089
PARP10	8	0.799	0.85744	0.999999	3244	1	0.095739	0.069322	0.20229	0.99429	753	4	0.095739	1.15913
ANP32B	8	0.73286	0.83574	0.999999	3137	1	0.19617	0.069355	0.20235	0.99429	754	5	0.19617	1.15892
TMEM63A	8	0.62885	0.76313	0.998655	2889	2	-0.0052852	0.069536	0.20278	0.99429	755	1	-0.0052852	1.15779
TREM2	8	0.97815	0.97828	0.999999	3694	0	0.033544	0.070277	0.20447	0.99429	756	3	0.033544	1.15319
ABCD1	8	0.69279	0.80906	0.999999	3062	1	0.16596	0.070603	0.20524	0.99429	757	5	0.16596	1.15118
LILRA5	8	0.69358	0.80961	0.999999	3065	2	0.076099	0.071265	0.20679	0.99429	758	3	0.076099	1.14712
GIMAP4	8	0.92122	0.92278	0.999999	3506	1	0.11493	0.071501	0.20736	0.99429	759	4	0.11493	1.14569
TRIM34	8	0.38269	0.59477	0.998655	2211	3	0.070742	0.07192	0.20834	0.99429	760	4	0.070742	1.14315
C3AR1	8	0.68275	0.80168	0.999999	3044	2	0.0068433	0.072252	0.20909	0.99429	761	1	0.0068433	1.14115
AMOTL2	8	0.015819	0.060197	0.928922	231	2	0.11971	0.072498	0.20962	0.99429	762	4	0.11971	1.13967
CCND3	8	0.57156	0.72566	0.998655	2743	2	0.29728	0.072667	0.21001	0.99429	763	5	0.29728	1.13866
NTC_1110	8	0.11347	0.27104	0.970478	988	3	-0.013476	0.072703	0.2101	0.99429	772	3	-0.013476	1.13845
NTC_1495	8	0.11347	0.27104	0.970478	1021	1	0.014375	0.072703	0.2101	0.99429	768	3	0.014375	1.13845
NTC_1540	8	0.16854	0.36464	0.994418	1330	2	0.14505	0.072703	0.2101	0.99429	771	4	0.14505	1.13845
NTC_1147	8	0.44486	0.6491	0.998655	2420	2	0.12702	0.072703	0.2101	0.99429	765	4	0.12702	1.13845
NTC_64	8	0.55296	0.71363	0.998655	2691	1	0.11512	0.072703	0.2101	0.99429	767	4	0.11512	1.13845
NTC_1375	8	0.74056	0.83789	0.999999	3151	1	0.037502	0.072703	0.2101	0.99429	766	3	0.037502	1.13845
NTC_1556	8	0.76216	0.84465	0.999999	3197	1	-0.003587	0.072703	0.2101	0.99429	769	3	-0.003587	1.13845
NTC_973	8	0.81867	0.86507	0.999999	3290	1	0.1058	0.072703	0.2101	0.99429	773	4	0.1058	1.13845
NTC_717	8	0.93985	0.93981	0.999999	3573	0	-0.0067395	0.072703	0.2101	0.99429	770	3	-0.0067395	1.13845
NTC_607	8	0.99707	0.99708	0.999999	3781	0	0.091035	0.072703	0.2101	0.99429	764	3	0.091035	1.13845
HERC5	8	0.81243	0.86254	0.999999	3270	1	0.14064	0.072975	0.21081	0.99429	774	4	0.14064	1.13683
RTN2	8	0.98854	0.9884	0.999999	3747	0	0.15441	0.073187	0.21127	0.99429	775	4	0.15441	1.13557
RAB27A	8	0.060068	0.1739	0.932994	707	3	-0.066659	0.073238	0.21139	0.99429	776	1	-0.066659	1.13526
ATP6V0A1	8	0.32552	0.53573	0.998655	1981	2	0.2087	0.0734	0.21183	0.99429	777	4	0.2087	1.1343
PEX12	8	0.8234	0.86696	0.999999	3292	1	0.13606	0.073791	0.21265	0.99429	778	4	0.13606	1.132
S100A2	8	0.027956	0.094952	0.928922	368	3	-0.025586	0.073976	0.21302	0.99429	779	3	-0.025586	1.13091
NCR3LG1	8	0.29232	0.50121	0.998655	1845	3	0.0033362	0.074223	0.21338	0.99429	780	3	0.0033362	1.12946
SCG3	8	0.2978	0.50707	0.998655	1869	3	0.034316	0.074469	0.21381	0.99429	781	2	0.034316	1.12802
NTC_619	8	0.10582	0.25782	0.970478	951	3	-0.0077963	0.074554	0.21397	0.99429	786	3	-0.0077963	1.12753
NTC_417	8	0.11347	0.27104	0.970478	1035	3	-0.035707	0.074554	0.21397	0.99429	797	3	-0.035707	1.12753
NTC_512	8	0.13225	0.3039	0.994418	1130	3	-0.067405	0.074554	0.21397	0.99429	782	2	-0.067405	1.12753
NTC_1707	8	0.16854	0.36464	0.994418	1335	3	0.025297	0.074554	0.21397	0.99429	793	3	0.025297	1.12753
NTC_615	8	0.17431	0.37408	0.994418	1425	3	-0.024505	0.074554	0.21397	0.99429	792	3	-0.024505	1.12753
NTC_1647	8	0.26084	0.46809	0.998655	1756	1	0.078387	0.074554	0.21397	0.99429	789	3	0.078387	1.12753
NTC_1889	8	0.35198	0.56299	0.998655	2104	3	0.11512	0.074554	0.21397	0.99429	788	4	0.11512	1.12753
NTC_936	8	0.35926	0.57043	0.998655	2116	2	0.06007	0.074554	0.21397	0.99429	795	3	0.06007	1.12753
NTC_625	8	0.40495	0.61751	0.998655	2285	1	0.088831	0.074554	0.21397	0.99429	784	4	0.088831	1.12753
NTC_1318	8	0.52006	0.69325	0.998655	2622	1	0.072295	0.074554	0.21397	0.99429	796	4	0.072295	1.12753
NTC_1840	8	0.53562	0.70271	0.998655	2651	2	0.021335	0.074554	0.21397	0.99429	785	3	0.021335	1.12753
NTC_866	8	0.56269	0.71988	0.998655	2717	2	0.020675	0.074554	0.21397	0.99429	783	3	0.020675	1.12753
NTC_580	8	0.58388	0.73367	0.998655	2778	2	0.026126	0.074554	0.21397	0.99429	791	3	0.026126	1.12753
NTC_995	8	0.67378	0.79512	0.999999	3018	2	0.074262	0.074554	0.21397	0.99429	787	3	0.074262	1.12753
NTC_71	8	0.91665	0.91911	0.999999	3496	1	-0.005658	0.074554	0.21397	0.99429	794	3	-0.005658	1.12753
NTC_1042	8	0.91665	0.91911	0.999999	3501	1	0.053766	0.074554	0.21397	0.99429	790	2	0.053766	1.12753
CLEC2D	8	0.016598	0.062615	0.928922	237	1	0.16477	0.075041	0.21484	0.99429	798	4	0.16477	1.1247
PIK3R3	8	0.40566	0.61821	0.998655	2315	3	-0.015757	0.075452	0.21555	0.99429	799	3	-0.015757	1.12233
ZNF234	7	0.49399	0.65298	0.998655	2563	2	0.18244	0.075915	0.2001	0.99429	800	4	0.18244	1.11967
CCL4	7	0.86837	0.87426	0.999999	3373	1	0.19185	0.075928	0.20014	0.99429	801	4	0.19185	1.1196
AHNAK2	8	0.035526	0.11589	0.928922	454	4	-0.13189	0.075944	0.21639	0.99429	802	2	-0.13189	1.11951
AXL	8	0.54225	0.7069	0.998655	2678	1	0.077801	0.076435	0.21726	0.99429	803	4	0.077801	1.11671
DPYSL3	8	0.096209	0.24057	0.970478	902	4	-0.16399	0.076681	0.21772	0.99429	804	1	-0.16399	1.11531
SLC38A5	8	0.57182	0.72583	0.998655	2745	2	-0.007824	0.076926	0.21811	0.99429	805	3	-0.007824	1.11393
FTL	8	0.036145	0.11752	0.928922	462	3	-0.079441	0.077172	0.21851	0.99429	806	1	-0.079441	1.11254
TBX3	8	0.93492	0.93507	0.999999	3553	1	0.086344	0.077663	0.21941	0.99429	807	4	0.086344	1.10979
CCL1	8	0.51201	0.68847	0.998655	2590	2	-0.029012	0.077908	0.21984	0.99429	808	2	-0.029012	1.10842
NUP62	8	0.99217	0.99209	0.999999	3758	0	0.11512	0.078153	0.22019	0.99429	809	3	0.11512	1.10705
NTC_703	8	0.11347	0.27104	0.970478	997	1	0.09021	0.07861	0.22099	0.99429	810	4	0.09021	1.10452
NTC_935	8	0.11347	0.27104	0.970478	1012	2	0.10757	0.07861	0.22099	0.99429	813	4	0.10757	1.10452
NTC_895	8	0.72355	0.83229	0.999999	3126	1	0.12022	0.07861	0.22099	0.99429	812	4	0.12022	1.10452
NTC_1274	8	0.76216	0.84465	0.999999	3189	1	0.10824	0.07861	0.22099	0.99429	811	4	0.10824	1.10452
MAP3K14	8	0.28033	0.48876	0.998655	1804	3	0.019848	0.078722	0.22117	0.99429	814	4	0.019848	1.1039
DSG2	8	0.0098311	0.041878	0.928922	161	4	-0.070573	0.078888	0.22146	0.99429	815	2	-0.070573	1.10299
PLK2	8	0.13306	0.3053	0.994418	1150	1	0.018888	0.079155	0.22193	0.99429	816	3	0.018888	1.10152
CD180	8	0.0040077	0.018775	0.892874	79	4	-0.17104	0.079347	0.22224	0.99429	817	3	-0.17104	1.10047
MAFK	8	0.036655	0.11897	0.928922	464	3	0.14412	0.081334	0.2259	0.99429	818	3	0.14412	1.08973
NAB2	8	0.67756	0.79792	0.999999	3031	1	0.086617	0.081343	0.22593	0.99429	819	4	0.086617	1.08968
IRF2BPL	8	0.44008	0.64629	0.998655	2390	2	-0.025996	0.08142	0.22609	0.99429	820	3	-0.025996	1.08927
ISG20	8	0.13677	0.31178	0.994418	1161	3	-0.042472	0.082115	0.22718	0.99429	821	2	-0.042472	1.08558
PHLDA2	8	0.15258	0.33831	0.994418	1262	4	-0.065693	0.082164	0.22724	0.99429	822	3	-0.065693	1.08532
IER3	8	0.014	0.054558	0.928922	214	1	-2.931e-05	0.082312	0.22752	0.99429	823	3	-2.931e-05	1.08454
ZCCHC2	8	0.0901	0.22931	0.970478	865	1	0.06298	0.082889	0.22849	0.99429	824	3	0.06298	1.0815
SULF2	8	0.77876	0.85036	0.999999	3214	1	0.12959	0.083341	0.22929	0.99429	825	4	0.12959	1.07914
GK	8	0.93621	0.93626	0.999999	3557	0	0.18944	0.083533	0.2296	0.99429	826	4	0.18944	1.07814
ABCA6	8	0.098383	0.24436	0.970478	914	3	0.031951	0.08369	0.22987	0.99429	827	3	0.031951	1.07733
STARD4	8	0.68721	0.80505	0.999999	3050	2	0.078199	0.08374	0.22999	0.99429	828	3	0.078199	1.07707
FAP	8	0.39014	0.60246	0.998655	2244	3	-0.038428	0.084678	0.23162	0.99429	829	3	-0.038428	1.07223
MARVELD2	8	0.31932	0.52928	0.998655	1961	2	-0.038471	0.084757	0.23174	0.99429	830	2	-0.038471	1.07182
ZNF175	8	0.042175	0.13343	0.928922	496	5	-0.22317	0.084835	0.2319	0.99429	831	2	-0.22317	1.07142
HRASLS2	8	0.13515	0.30894	0.994418	1154	2	0.074469	0.085461	0.23294	0.99429	832	3	0.074469	1.06823
TLR1	8	0.12546	0.29204	0.994418	1098	4	-0.050351	0.085617	0.23322	0.99429	833	3	-0.050351	1.06744
FAM72A	8	0.28651	0.49512	0.998655	1823	2	0.094928	0.08573	0.23344	0.99429	834	3	0.094928	1.06687
TAGLN	8	0.53583	0.70284	0.998655	2667	2	0.037898	0.08608	0.23402	0.99429	835	4	0.037898	1.0651
CHORDC1	8	0.84964	0.87853	0.999999	3330	1	0.19471	0.086281	0.23434	0.99429	836	4	0.19471	1.06408
NTC_1209	8	0.10266	0.25215	0.970478	934	3	0.059841	0.08643	0.23459	0.99429	843	4	0.059841	1.06334
NTC_1616	8	0.11347	0.27104	0.970478	1037	2	0.077349	0.08643	0.23459	0.99429	837	4	0.077349	1.06334
NTC_257	8	0.18614	0.38829	0.998655	1452	3	0.092425	0.08643	0.23459	0.99429	838	4	0.092425	1.06334
NTC_1116	8	0.2543	0.46126	0.998655	1688	2	0.14931	0.08643	0.23459	0.99429	844	4	0.14931	1.06334
NTC_186	8	0.25621	0.46322	0.998655	1716	3	0.11821	0.08643	0.23459	0.99429	841	4	0.11821	1.06334
NTC_874	8	0.80594	0.86003	0.999999	3264	1	0.10345	0.08643	0.23459	0.99429	840	4	0.10345	1.06334
NTC_199	8	0.85358	0.88039	0.999999	3337	1	0.079089	0.08643	0.23459	0.99429	845	4	0.079089	1.06334
NTC_226	8	0.98624	0.9862	0.999999	3737	0	0.11378	0.08643	0.23459	0.99429	842	4	0.11378	1.06334
NTC_524	8	0.9968	0.9968	0.999999	3778	0	0.10905	0.08643	0.23459	0.99429	839	4	0.10905	1.06334
IFI6	8	0.003733	0.017645	0.892874	73	3	-0.035207	0.086875	0.23528	0.99429	846	3	-0.035207	1.06111
ANO5	8	0.21573	0.41989	0.998655	1566	3	0.08517	0.087187	0.23574	0.99429	847	4	0.08517	1.05955
CDK17	8	0.67531	0.79626	0.999999	3027	1	0.12031	0.087692	0.23656	0.99429	848	3	0.12031	1.05704
NMRAL1	8	0.027699	0.094211	0.928922	367	2	-0.031189	0.088614	0.23808	0.99429	849	3	-0.031189	1.0525
ZFHX2	8	0.27473	0.48294	0.998655	1773	2	0.039968	0.088773	0.23834	0.99429	850	3	0.039968	1.05172
YAE1D1	8	0.68338	0.8021	0.999999	3046	2	0.11325	0.089249	0.2391	0.99429	851	3	0.11325	1.0494
GIMAP8	8	0.70259	0.81644	0.999999	3085	2	0.10495	0.089543	0.23962	0.99429	852	4	0.10495	1.04797
RNF19B	8	0.012478	0.04987	0.928922	188	4	-0.13677	0.090046	0.24035	0.99429	853	2	-0.13677	1.04554
PARP11	8	0.32028	0.53027	0.998655	1963	2	0.11119	0.090102	0.24045	0.99429	854	4	0.11119	1.04527
LYSMD2	8	0.47127	0.6642	0.998655	2487	1	0.13851	0.090662	0.24151	0.99429	855	4	0.13851	1.04257
DACT3	8	0.57048	0.72498	0.998655	2740	2	0.078523	0.090782	0.24172	0.99429	856	4	0.078523	1.042
GBP1	8	0.86019	0.88383	0.999999	3346	1	0.029529	0.091084	0.24225	0.99429	857	3	0.029529	1.04056
FITM1	8	0.13968	0.3168	0.994418	1183	2	0.10293	0.091305	0.24264	0.99429	858	4	0.10293	1.03951
SAMD9	8	0.26882	0.47665	0.998655	1769	2	0.037756	0.092047	0.24385	0.99429	859	3	0.037756	1.03599
NTC_1236	8	0.073325	0.19892	0.962274	788	2	0.076182	0.092614	0.24489	0.99429	866	4	0.076182	1.03332
NTC_511	8	0.13225	0.3039	0.994418	1146	2	0.098436	0.092614	0.24489	0.99429	869	4	0.098436	1.03332
NTC_1571	8	0.15107	0.33578	0.994418	1236	3	-0.00032931	0.092614	0.24489	0.99429	863	3	-0.00032931	1.03332
NTC_77	8	0.16854	0.36464	0.994418	1352	2	0.11489	0.092614	0.24489	0.99429	860	4	0.11489	1.03332
NTC_33	8	0.20759	0.41142	0.998655	1552	2	0.10561	0.092614	0.24489	0.99429	862	4	0.10561	1.03332
NTC_877	8	0.42963	0.64037	0.998655	2374	2	0.076382	0.092614	0.24489	0.99429	871	4	0.076382	1.03332
NTC_1497	8	0.44486	0.6491	0.998655	2424	1	0.12739	0.092614	0.24489	0.99429	868	4	0.12739	1.03332
NTC_1533	8	0.49085	0.67568	0.998655	2543	1	0.070824	0.092614	0.24489	0.99429	864	3	0.070824	1.03332
NTC_242	8	0.55296	0.71363	0.998655	2704	1	0.074023	0.092614	0.24489	0.99429	867	3	0.074023	1.03332
NTC_1682	8	0.67378	0.79512	0.999999	3010	2	0.0093571	0.092614	0.24489	0.99429	870	3	0.0093571	1.03332
NTC_1847	8	0.91216	0.91567	0.999999	3470	1	0.11396	0.092614	0.24489	0.99429	873	4	0.11396	1.03332
NTC_1751	8	0.95168	0.95149	0.999999	3605	0	0.10689	0.092614	0.24489	0.99429	872	4	0.10689	1.03332
NTC_887	8	0.95168	0.95149	0.999999	3613	0	0.076296	0.092614	0.24489	0.99429	861	4	0.076296	1.03332
NTC_1143	8	0.97645	0.97664	0.999999	3682	0	0.075596	0.092614	0.24489	0.99429	865	4	0.075596	1.03332
TNFSF15	8	0.16862	0.36475	0.994418	1390	4	0.021069	0.09268	0.24499	0.99429	874	4	0.021069	1.03301
C7orf63	8	0.18309	0.38506	0.998655	1444	2	0.038926	0.092761	0.24514	0.99429	875	4	0.038926	1.03263
GAL3ST4	8	0.06044	0.17464	0.932994	709	4	0.0057266	0.093249	0.24599	0.99429	876	4	0.0057266	1.03036
PSEN2	8	0.42772	0.63932	0.998655	2362	1	0.064266	0.093453	0.24628	0.99429	877	4	0.064266	1.02941
ELF1	8	0.19058	0.39292	0.998655	1466	2	0.18124	0.093902	0.24701	0.99429	878	4	0.18124	1.02733
HES2	8	0.47518	0.66661	0.998655	2510	2	0.10791	0.093943	0.24708	0.99429	879	4	0.10791	1.02714
FOS	8	0.50359	0.68336	0.998655	2573	2	0.099811	0.095052	0.24902	0.99429	880	4	0.099811	1.02204
PVRL2	8	0.66995	0.79248	0.999999	3004	1	0.10659	0.095299	0.24947	0.99429	881	4	0.10659	1.02091
CREB3L3	8	0.71114	0.82287	0.999999	3097	2	0.061645	0.095464	0.24978	0.99429	882	4	0.061645	1.02016
KIR2DL1	7	0.73225	0.80345	0.999999	3136	1	0.16533	0.09617	0.23912	0.99429	883	4	0.16533	1.01696
DUOX2	8	0.83517	0.87188	0.999999	3310	1	0.027313	0.097041	0.25225	0.99429	884	4	0.027313	1.01304
NTC_1350	8	0.0033342	0.015998	0.892874	67	5	-0.19662	0.097708	0.25334	0.99429	948	2	-0.19662	1.01007
NTC_1405	8	0.059227	0.17228	0.928922	626	1	0.071392	0.097708	0.25334	0.99429	912	3	0.071392	1.01007
NTC_465	8	0.059227	0.17228	0.928922	638	1	0.071824	0.097708	0.25334	0.99429	896	3	0.071824	1.01007
NTC_1182	8	0.063377	0.18002	0.932994	725	3	-0.043417	0.097708	0.25334	0.99429	906	2	-0.043417	1.01007
NTC_882	8	0.063377	0.18002	0.932994	729	3	-0.013937	0.097708	0.25334	0.99429	914	2	-0.013937	1.01007
NTC_950	8	0.073325	0.19892	0.962274	780	3	0.044495	0.097708	0.25334	0.99429	890	3	0.044495	1.01007
NTC_307	8	0.080076	0.21134	0.970478	812	4	-0.098178	0.097708	0.25334	0.99429	917	2	-0.098178	1.01007
NTC_326	8	0.10266	0.25215	0.970478	921	3	-0.061528	0.097708	0.25334	0.99429	893	1	-0.061528	1.01007
NTC_1483	8	0.10266	0.25215	0.970478	922	3	-0.049456	0.097708	0.25334	0.99429	931	2	-0.049456	1.01007
NTC_1484	8	0.11347	0.27104	0.970478	994	2	0.065177	0.097708	0.25334	0.99429	923	3	0.065177	1.01007
NTC_1091	8	0.11347	0.27104	0.970478	1011	3	-0.0044717	0.097708	0.25334	0.99429	945	3	-0.0044717	1.01007
NTC_356	8	0.11347	0.27104	0.970478	1018	2	0.089266	0.097708	0.25334	0.99429	946	4	0.089266	1.01007
NTC_896	8	0.11347	0.27104	0.970478	1026	1	0.042509	0.097708	0.25334	0.99429	949	3	0.042509	1.01007
NTC_1321	8	0.11347	0.27104	0.970478	1046	2	0.12239	0.097708	0.25334	0.99429	900	4	0.12239	1.01007
NTC_1592	8	0.11347	0.27104	0.970478	1050	3	-0.043934	0.097708	0.25334	0.99429	915	2	-0.043934	1.01007
NTC_1095	8	0.15107	0.33578	0.994418	1235	3	-0.0037895	0.097708	0.25334	0.99429	918	3	-0.0037895	1.01007
NTC_283	8	0.16854	0.36464	0.994418	1348	2	0.015965	0.097708	0.25334	0.99429	885	3	0.015965	1.01007
NTC_549	8	0.16854	0.36464	0.994418	1387	2	0.045358	0.097708	0.25334	0.99429	930	3	0.045358	1.01007
NTC_136	8	0.17431	0.37408	0.994418	1431	2	0.041271	0.097708	0.25334	0.99429	932	3	0.041271	1.01007
NTC_726	8	0.20759	0.41142	0.998655	1515	2	0.10083	0.097708	0.25334	0.99429	939	4	0.10083	1.01007
NTC_1335	8	0.20759	0.41142	0.998655	1546	2	0.045266	0.097708	0.25334	0.99429	941	3	0.045266	1.01007
NTC_622	8	0.20759	0.41142	0.998655	1547	3	-0.11308	0.097708	0.25334	0.99429	909	2	-0.11308	1.01007
NTC_828	8	0.20759	0.41142	0.998655	1550	2	0.069553	0.097708	0.25334	0.99429	944	4	0.069553	1.01007
NTC_119	8	0.20759	0.41142	0.998655	1554	2	-0.035707	0.097708	0.25334	0.99429	887	2	-0.035707	1.01007
NTC_1792	8	0.2543	0.46126	0.998655	1693	2	0.057654	0.097708	0.25334	0.99429	934	3	0.057654	1.01007
NTC_804	8	0.26084	0.46809	0.998655	1726	1	0.022425	0.097708	0.25334	0.99429	928	3	0.022425	1.01007
NTC_1900	8	0.26084	0.46809	0.998655	1731	2	0.0063018	0.097708	0.25334	0.99429	937	2	0.0063018	1.01007
NTC_268	8	0.26084	0.46809	0.998655	1732	2	0.031424	0.097708	0.25334	0.99429	913	2	0.031424	1.01007
NTC_1832	8	0.26084	0.46809	0.998655	1743	1	0.027966	0.097708	0.25334	0.99429	897	3	0.027966	1.01007
NTC_501	8	0.33231	0.54286	0.998655	1997	3	-0.061206	0.097708	0.25334	0.99429	951	2	-0.061206	1.01007
NTC_1427	8	0.33231	0.54286	0.998655	1998	3	-0.090601	0.097708	0.25334	0.99429	898	2	-0.090601	1.01007
NTC_387	8	0.33796	0.54887	0.998655	2036	2	0.018572	0.097708	0.25334	0.99429	925	3	0.018572	1.01007
NTC_1668	8	0.33796	0.54887	0.998655	2038	2	-0.022872	0.097708	0.25334	0.99429	940	3	-0.022872	1.01007
NTC_211	8	0.35198	0.56299	0.998655	2102	3	-0.03335	0.097708	0.25334	0.99429	894	2	-0.03335	1.01007
NTC_902	8	0.35198	0.56299	0.998655	2103	3	0.012884	0.097708	0.25334	0.99429	936	1	0.012884	1.01007
NTC_207	8	0.35926	0.57043	0.998655	2119	3	0.0049786	0.097708	0.25334	0.99429	916	1	0.0049786	1.01007
NTC_693	8	0.37707	0.58901	0.998655	2191	1	0.086284	0.097708	0.25334	0.99429	911	3	0.086284	1.01007
NTC_949	8	0.38801	0.60021	0.998655	2227	2	0.040442	0.097708	0.25334	0.99429	952	3	0.040442	1.01007
NTC_860	8	0.38801	0.60021	0.998655	2229	2	0.025361	0.097708	0.25334	0.99429	947	3	0.025361	1.01007
NTC_304	8	0.44486	0.6491	0.998655	2407	2	0.034031	0.097708	0.25334	0.99429	954	2	0.034031	1.01007
NTC_193	8	0.44486	0.6491	0.998655	2416	1	0.016771	0.097708	0.25334	0.99429	907	3	0.016771	1.01007
NTC_823	8	0.47354	0.66555	0.998655	2495	2	0.16579	0.097708	0.25334	0.99429	935	4	0.16579	1.01007
NTC_1392	8	0.49085	0.67568	0.998655	2556	1	-0.033588	0.097708	0.25334	0.99429	950	3	-0.033588	1.01007
NTC_1044	8	0.52006	0.69325	0.998655	2602	1	0.072546	0.097708	0.25334	0.99429	933	3	0.072546	1.01007
NTC_586	8	0.52006	0.69325	0.998655	2614	1	0.10379	0.097708	0.25334	0.99429	938	4	0.10379	1.01007
NTC_160	8	0.53562	0.70271	0.998655	2650	2	0.039934	0.097708	0.25334	0.99429	942	3	0.039934	1.01007
NTC_590	8	0.53562	0.70271	0.998655	2654	2	-0.0024334	0.097708	0.25334	0.99429	908	2	-0.0024334	1.01007
NTC_1053	8	0.55296	0.71363	0.998655	2699	1	0.040235	0.097708	0.25334	0.99429	904	4	0.040235	1.01007
NTC_131	8	0.55296	0.71363	0.998655	2701	1	-0.0064582	0.097708	0.25334	0.99429	920	3	-0.0064582	1.01007
NTC_29	8	0.56269	0.71988	0.998655	2725	2	0.018572	0.097708	0.25334	0.99429	955	1	0.018572	1.01007
NTC_1022	8	0.56269	0.71988	0.998655	2728	2	0.078008	0.097708	0.25334	0.99429	889	4	0.078008	1.01007
NTC_952	8	0.64365	0.7736	0.998655	2918	2	-0.023706	0.097708	0.25334	0.99429	901	3	-0.023706	1.01007
NTC_825	8	0.64365	0.7736	0.998655	2919	2	-0.00032931	0.097708	0.25334	0.99429	924	2	-0.00032931	1.01007
NTC_1395	8	0.64365	0.7736	0.998655	2922	2	0.03206	0.097708	0.25334	0.99429	919	3	0.03206	1.01007
NTC_1213	8	0.64687	0.77593	0.998655	2942	1	0.060726	0.097708	0.25334	0.99429	926	3	0.060726	1.01007
NTC_47	8	0.72355	0.83229	0.999999	3117	1	-0.021534	0.097708	0.25334	0.99429	903	2	-0.021534	1.01007
NTC_449	8	0.72355	0.83229	0.999999	3124	1	0.074881	0.097708	0.25334	0.99429	927	4	0.074881	1.01007
NTC_1005	8	0.76216	0.84465	0.999999	3186	1	-0.0090262	0.097708	0.25334	0.99429	891	3	-0.0090262	1.01007
NTC_668	8	0.791	0.85455	0.999999	3224	1	0.0085885	0.097708	0.25334	0.99429	910	2	0.0085885	1.01007
NTC_672	8	0.81867	0.86507	0.999999	3273	1	0.11218	0.097708	0.25334	0.99429	902	4	0.11218	1.01007
NTC_1681	8	0.81867	0.86507	0.999999	3276	1	-0.046689	0.097708	0.25334	0.99429	953	1	-0.046689	1.01007
NTC_1535	8	0.85358	0.88039	0.999999	3343	1	0.045416	0.097708	0.25334	0.99429	922	2	0.045416	1.01007
NTC_17	8	0.86743	0.88748	0.999999	3360	1	0.026004	0.097708	0.25334	0.99429	899	4	0.026004	1.01007
NTC_1130	8	0.87774	0.8933	0.999999	3382	1	0.02853	0.097708	0.25334	0.99429	892	4	0.02853	1.01007
NTC_1619	8	0.87774	0.8933	0.999999	3386	1	0.0034089	0.097708	0.25334	0.99429	943	2	0.0034089	1.01007
NTC_399	8	0.89568	0.90409	0.999999	3427	1	-0.042963	0.097708	0.25334	0.99429	888	3	-0.042963	1.01007
NTC_907	8	0.89568	0.90409	0.999999	3432	1	0.074023	0.097708	0.25334	0.99429	921	3	0.074023	1.01007
NTC_305	8	0.91216	0.91567	0.999999	3474	1	-0.033773	0.097708	0.25334	0.99429	886	2	-0.033773	1.01007
NTC_28	8	0.96349	0.96378	0.999999	3643	0	0.030122	0.097708	0.25334	0.99429	929	2	0.030122	1.01007
NTC_1836	8	0.97645	0.97664	0.999999	3686	0	0.072877	0.097708	0.25334	0.99429	895	4	0.072877	1.01007
NTC_1269	8	0.99041	0.99021	0.999999	3750	0	0.08725	0.097708	0.25334	0.99429	905	4	0.08725	1.01007
NTC_248	8	0.059227	0.17228	0.928922	606	1	0.1094	0.098465	0.25463	0.99429	963	4	0.1094	1.00672
NTC_34	8	0.059227	0.17228	0.928922	616	2	0.079057	0.098465	0.25463	0.99429	959	3	0.079057	1.00672
NTC_407	8	0.10582	0.25782	0.970478	955	3	-0.043697	0.098465	0.25463	0.99429	967	2	-0.043697	1.00672
NTC_1029	8	0.2543	0.46126	0.998655	1687	3	-0.058214	0.098465	0.25463	0.99429	962	2	-0.058214	1.00672
NTC_1084	8	0.25621	0.46322	0.998655	1706	3	-0.0072871	0.098465	0.25463	0.99429	965	2	-0.0072871	1.00672
NTC_940	8	0.25621	0.46322	0.998655	1712	3	0.016321	0.098465	0.25463	0.99429	970	4	0.016321	1.00672
NTC_1181	8	0.31185	0.52149	0.998655	1936	3	0.036833	0.098465	0.25463	0.99429	960	2	0.036833	1.00672
NTC_1381	8	0.40495	0.61751	0.998655	2299	1	-0.0095737	0.098465	0.25463	0.99429	958	2	-0.0095737	1.00672
NTC_1372	8	0.44486	0.6491	0.998655	2430	2	0.044258	0.098465	0.25463	0.99429	964	2	0.044258	1.00672
NTC_1803	8	0.44486	0.6491	0.998655	2432	2	0.057699	0.098465	0.25463	0.99429	956	4	0.057699	1.00672
NTC_759	8	0.62321	0.75933	0.998655	2875	2	0.10146	0.098465	0.25463	0.99429	969	4	0.10146	1.00672
NTC_1192	8	0.791	0.85455	0.999999	3227	1	0.10115	0.098465	0.25463	0.99429	957	4	0.10115	1.00672
NTC_1364	8	0.80594	0.86003	0.999999	3251	1	0.094517	0.098465	0.25463	0.99429	968	3	0.094517	1.00672
NTC_1692	8	0.87774	0.8933	0.999999	3390	1	0.005777	0.098465	0.25463	0.99429	966	2	0.005777	1.00672
NTC_605	8	0.91665	0.91911	0.999999	3500	1	0.0027593	0.098465	0.25463	0.99429	961	3	0.0027593	1.00672
GLI3	8	0.518	0.69199	0.998655	2598	2	-0.011207	0.098574	0.25482	0.99429	971	3	-0.011207	1.00624
TRIM6-TRIM34	6	0.86368	0.86431	0.999999	3353	1	0.078364	0.098645	0.23523	0.99429	972	3	0.078364	1.00592
SWAP70	8	0.50766	0.68583	0.998655	2581	2	0.059956	0.098842	0.25538	0.99429	973	3	0.059956	1.00506
MID2	8	0.23702	0.44291	0.998655	1646	2	0.091411	0.098885	0.25545	0.99429	974	4	0.091411	1.00487
HERC6	8	0.51895	0.69257	0.998655	2599	2	0.095927	0.10011	0.25755	0.99429	975	4	0.095927	0.999523
CASP1	8	0.95998	0.96014	0.999999	3633	0	0.15949	0.10015	0.25763	0.99429	976	4	0.15949	0.999349
TMPRSS3	8	0.95347	0.95332	0.999999	3617	0	0.18155	0.1002	0.25769	0.99429	977	4	0.18155	0.999132
GPATCH11	8	0.99139	0.99124	0.999999	3757	0	0.15265	0.10054	0.25825	0.99429	978	4	0.15265	0.997661
SEC24D	8	0.63695	0.76883	0.998655	2906	1	0.15987	0.10079	0.25867	0.99429	979	4	0.15987	0.996583
PPIF	8	0.080847	0.21289	0.970478	817	2	0.087583	0.1013	0.25951	0.99429	980	4	0.087583	0.994391
DHRS9	8	0.043492	0.13698	0.928922	507	3	0.096587	0.10164	0.26007	0.99429	981	4	0.096587	0.992935
FAM53A	8	0.38143	0.59355	0.998655	2208	3	0.10868	0.10207	0.26076	0.99429	982	4	0.10868	0.991102
NTC_849	8	0.026953	0.092118	0.928922	355	3	0.011189	0.10353	0.26323	0.99429	983	4	0.011189	0.984934
NTC_1167	8	0.026953	0.092118	0.928922	358	3	-0.03467	0.10353	0.26323	0.99429	997	3	-0.03467	0.984934
NTC_990	8	0.033997	0.11166	0.928922	445	3	-0.0434	0.10353	0.26323	0.99429	1002	3	-0.0434	0.984934
NTC_584	8	0.059227	0.17228	0.928922	619	2	0.035631	0.10353	0.26323	0.99429	984	4	0.035631	0.984934
NTC_219	8	0.059227	0.17228	0.928922	675	2	0.088831	0.10353	0.26323	0.99429	993	4	0.088831	0.984934
NTC_534	8	0.073325	0.19892	0.962274	779	4	-0.0075819	0.10353	0.26323	0.99429	1000	4	-0.0075819	0.984934
NTC_723	8	0.16854	0.36464	0.994418	1331	2	0.084698	0.10353	0.26323	0.99429	992	4	0.084698	0.984934
NTC_556	8	0.16854	0.36464	0.994418	1362	3	-0.092018	0.10353	0.26323	0.99429	994	3	-0.092018	0.984934
NTC_351	8	0.25621	0.46322	0.998655	1705	3	0.019675	0.10353	0.26323	0.99429	1003	3	0.019675	0.984934
NTC_475	8	0.27489	0.48311	0.998655	1778	3	-0.077633	0.10353	0.26323	0.99429	987	3	-0.077633	0.984934
NTC_1798	8	0.33231	0.54286	0.998655	2012	3	0.03459	0.10353	0.26323	0.99429	988	4	0.03459	0.984934
NTC_706	8	0.40495	0.61751	0.998655	2298	2	-0.021821	0.10353	0.26323	0.99429	989	3	-0.021821	0.984934
NTC_746	8	0.44486	0.6491	0.998655	2401	1	0.087417	0.10353	0.26323	0.99429	995	4	0.087417	0.984934
NTC_95	8	0.49085	0.67568	0.998655	2532	2	0.051893	0.10353	0.26323	0.99429	990	3	0.051893	0.984934
NTC_667	8	0.52006	0.69325	0.998655	2634	1	0.068422	0.10353	0.26323	0.99429	1001	3	0.068422	0.984934
NTC_1388	8	0.55296	0.71363	0.998655	2708	2	0.094946	0.10353	0.26323	0.99429	991	4	0.094946	0.984934
NTC_1079	8	0.64687	0.77593	0.998655	2938	1	0.09429	0.10353	0.26323	0.99429	998	4	0.09429	0.984934
NTC_634	8	0.86743	0.88748	0.999999	3361	1	0.09429	0.10353	0.26323	0.99429	985	4	0.09429	0.984934
NTC_1778	8	0.89568	0.90409	0.999999	3422	1	0.07742	0.10353	0.26323	0.99429	996	4	0.07742	0.984934
NTC_288	8	0.91665	0.91911	0.999999	3489	1	0.057893	0.10353	0.26323	0.99429	999	3	0.057893	0.984934
NTC_31	8	0.98624	0.9862	0.999999	3736	0	0.07494	0.10353	0.26323	0.99429	986	4	0.07494	0.984934
NTC_731	8	0.98624	0.9862	0.999999	3738	0	0.02301	0.10353	0.26323	0.99429	1004	3	0.02301	0.984934
CABLES1	8	0.29554	0.5046	0.998655	1859	3	0.020735	0.10519	0.26602	0.99429	1005	3	0.020735	0.978026
CSF3R	8	0.29935	0.50864	0.998655	1872	3	0.057845	0.10536	0.26633	0.99429	1006	3	0.057845	0.977324
NTC_1336	8	0.085813	0.22201	0.970478	844	3	0.077733	0.10551	0.26657	0.99429	1013	4	0.077733	0.976706
NTC_595	8	0.16854	0.36464	0.994418	1329	2	0.041142	0.10551	0.26657	0.99429	1007	4	0.041142	0.976706
NTC_1534	8	0.40495	0.61751	0.998655	2313	1	0.091447	0.10551	0.26657	0.99429	1008	4	0.091447	0.976706
NTC_428	8	0.58388	0.73367	0.998655	2776	2	0.064218	0.10551	0.26657	0.99429	1009	4	0.064218	0.976706
NTC_738	8	0.62321	0.75933	0.998655	2877	2	0.093701	0.10551	0.26657	0.99429	1011	4	0.093701	0.976706
NTC_442	8	0.67378	0.79512	0.999999	3012	2	0.068891	0.10551	0.26657	0.99429	1012	4	0.068891	0.976706
NTC_493	8	0.98624	0.9862	0.999999	3739	0	0.11329	0.10551	0.26657	0.99429	1010	4	0.11329	0.976706
SPTA1	8	0.31576	0.5255	0.998655	1947	3	-0.089441	0.10595	0.26732	0.99429	1014	2	-0.089441	0.974899
NOG	8	0.025566	0.088238	0.928922	339	4	-0.13739	0.10738	0.26979	0.99429	1015	2	-0.13739	0.969077
IL27	8	0.050493	0.15533	0.928922	567	5	-0.14616	0.10772	0.27032	0.99429	1016	2	-0.14616	0.967704
NOD2	8	0.28945	0.49826	0.998655	1834	3	-0.055008	0.10823	0.27114	0.99429	1017	2	-0.055008	0.965652
IGSF1	8	0.2871	0.49575	0.998655	1826	2	0.036682	0.10888	0.27217	0.99429	1018	3	0.036682	0.963052
MOV10	8	0.33239	0.54294	0.998655	2017	2	0.014292	0.10961	0.27338	0.99429	1019	4	0.014292	0.96015
OAS2	8	0.96834	0.96861	0.999999	3658	0	0.11224	0.10964	0.27345	0.99429	1020	4	0.11224	0.960031
CYP1A1	8	0.63226	0.76548	0.998655	2897	1	0.12502	0.10973	0.2736	0.99429	1021	4	0.12502	0.959675
MT1G	6	0.85211	0.85362	0.999999	3331	1	0.035992	0.10977	0.25103	0.99429	1022	2	0.035992	0.959516
GUCY1A3	8	0.00957	0.04107	0.928922	160	2	0.051555	0.10984	0.27377	0.99429	1023	3	0.051555	0.959239
IER5	8	0.024612	0.08558	0.928922	329	2	-0.016829	0.11006	0.2741	0.99429	1024	3	-0.016829	0.95837
SLC25A53	8	0.62851	0.76296	0.998655	2887	2	-0.017561	0.11085	0.27534	0.99429	1025	3	-0.017561	0.955264
PSMB8	8	0.42836	0.63966	0.998655	2363	2	0.10401	0.11198	0.27717	0.99429	1026	3	0.10401	0.95086
SLIT2	8	0.27586	0.48406	0.998655	1794	3	-0.042951	0.11341	0.27943	0.99429	1027	3	-0.042951	0.945349
NTC_587	8	0.20759	0.41142	0.998655	1497	1	0.071442	0.1135	0.27954	0.99429	1028	4	0.071442	0.945004
NTC_1002	8	0.20759	0.41142	0.998655	1538	1	0.10006	0.1135	0.27954	0.99429	1033	4	0.10006	0.945004
NTC_1398	8	0.31185	0.52149	0.998655	1925	3	0.088087	0.1135	0.27954	0.99429	1036	4	0.088087	0.945004
NTC_218	8	0.35198	0.56299	0.998655	2092	3	0.07494	0.1135	0.27954	0.99429	1034	4	0.07494	0.945004
NTC_1881	8	0.49085	0.67568	0.998655	2552	1	0.074881	0.1135	0.27954	0.99429	1032	4	0.074881	0.945004
NTC_1252	8	0.52006	0.69325	0.998655	2611	1	0.040235	0.1135	0.27954	0.99429	1031	4	0.040235	0.945004
NTC_1748	8	0.76216	0.84465	0.999999	3187	1	0.10355	0.1135	0.27954	0.99429	1030	4	0.10355	0.945004
NTC_1899	8	0.80594	0.86003	0.999999	3247	1	0.072271	0.1135	0.27954	0.99429	1035	4	0.072271	0.945004
NTC_1153	8	0.87774	0.8933	0.999999	3378	1	0.075596	0.1135	0.27954	0.99429	1029	4	0.075596	0.945004
APOBEC3F	8	0.69438	0.81028	0.999999	3067	2	0.20839	0.11364	0.27975	0.99429	1037	4	0.20839	0.944469
SCAMP5	8	0.081825	0.2147	0.970478	819	3	-0.01791	0.1137	0.27984	0.99429	1038	3	-0.01791	0.94424
PDGFRL	8	0.62752	0.76217	0.998655	2884	1	0.06995	0.11375	0.27993	0.99429	1039	3	0.06995	0.944049
SEMA6B	8	0.40769	0.6203	0.998655	2318	2	0.13233	0.11387	0.28014	0.99429	1040	4	0.13233	0.943591
RFPL4A	8	0.57976	0.731	0.998655	2765	2	-0.0184	0.11513	0.28223	0.99429	1041	3	-0.0184	0.938811
ZNF691	8	0.98215	0.98212	0.999999	3712	0	0.041469	0.1169	0.28502	0.99429	1042	3	0.041469	0.932185
FKBP5	8	0.93285	0.93311	0.999999	3548	1	0.066448	0.11713	0.28543	0.99429	1043	3	0.066448	0.931332
SLC1A1	8	0.8838	0.89671	0.999999	3400	1	0.078629	0.11784	0.28654	0.99429	1044	4	0.078629	0.928707
BLNK	8	0.12477	0.29079	0.994418	1095	4	0.0054516	0.11793	0.28666	0.99429	1045	4	0.0054516	0.928376
NTC_1217	8	0.015234	0.058319	0.928922	225	4	-0.041495	0.11805	0.28682	0.99429	1065	3	-0.041495	0.927934
NTC_991	8	0.059227	0.17228	0.928922	699	2	0.093701	0.11805	0.28682	0.99429	1055	4	0.093701	0.927934
NTC_1279	8	0.063377	0.18002	0.932994	731	3	0.0049786	0.11805	0.28682	0.99429	1053	2	0.0049786	0.927934
NTC_1719	8	0.11347	0.27104	0.970478	992	2	0.028736	0.11805	0.28682	0.99429	1048	3	0.028736	0.927934
NTC_97	8	0.11347	0.27104	0.970478	999	2	0.007935	0.11805	0.28682	0.99429	1054	3	0.007935	0.927934
NTC_1406	8	0.11347	0.27104	0.970478	1003	2	0.0057259	0.11805	0.28682	0.99429	1061	2	0.0057259	0.927934
NTC_1743	8	0.16854	0.36464	0.994418	1349	2	0.023091	0.11805	0.28682	0.99429	1051	4	0.023091	0.927934
NTC_1308	8	0.16854	0.36464	0.994418	1353	1	0.11311	0.11805	0.28682	0.99429	1049	4	0.11311	0.927934
NTC_537	8	0.16854	0.36464	0.994418	1377	3	-0.017364	0.11805	0.28682	0.99429	1056	2	-0.017364	0.927934
NTC_927	8	0.21582	0.42002	0.998655	1569	2	0.025297	0.11805	0.28682	0.99429	1066	2	0.025297	0.927934
NTC_208	8	0.21582	0.42002	0.998655	1589	2	0.013314	0.11805	0.28682	0.99429	1064	3	0.013314	0.927934
NTC_405	8	0.26084	0.46809	0.998655	1720	3	0.079999	0.11805	0.28682	0.99429	1050	4	0.079999	0.927934
NTC_829	8	0.26084	0.46809	0.998655	1758	1	0.038844	0.11805	0.28682	0.99429	1052	3	0.038844	0.927934
NTC_994	8	0.44486	0.6491	0.998655	2428	1	0.094517	0.11805	0.28682	0.99429	1058	3	0.094517	0.927934
NTC_180	8	0.60485	0.74714	0.998655	2831	1	0.092125	0.11805	0.28682	0.99429	1047	3	0.092125	0.927934
NTC_360	8	0.64687	0.77593	0.998655	2951	1	0.061031	0.11805	0.28682	0.99429	1057	3	0.061031	0.927934
NTC_411	8	0.67378	0.79512	0.999999	3020	2	0.072546	0.11805	0.28682	0.99429	1059	3	0.072546	0.927934
NTC_1282	8	0.72355	0.83229	0.999999	3120	1	0.039993	0.11805	0.28682	0.99429	1046	3	0.039993	0.927934
NTC_1328	8	0.94481	0.94465	0.999999	3588	0	0.056572	0.11805	0.28682	0.99429	1060	3	0.056572	0.927934
NTC_822	8	0.97143	0.97169	0.999999	3667	0	-0.00067955	0.11805	0.28682	0.99429	1062	3	-0.00067955	0.927934
NTC_147	8	0.98524	0.98528	0.999999	3732	0	0.060208	0.11805	0.28682	0.99429	1063	4	0.060208	0.927934
C17orf97	8	0.52348	0.6954	0.998655	2639	2	0.094835	0.11808	0.28686	0.99429	1067	3	0.094835	0.927824
PSME2	8	0.29257	0.50146	0.998655	1847	2	-0.00059509	0.11831	0.28728	0.99429	1068	4	-0.00059509	0.926979
STX1A	8	0.71211	0.82356	0.999999	3099	1	0.10848	0.11835	0.28734	0.99429	1069	4	0.10848	0.926832
IFT81	8	0.53744	0.7039	0.998655	2669	2	-0.0055528	0.11855	0.28761	0.99429	1070	3	-0.0055528	0.926098
WDR5B	8	0.042921	0.13555	0.928922	503	5	-0.16804	0.11926	0.28879	0.99429	1071	2	-0.16804	0.923505
FAM26F	8	0.094704	0.23789	0.970478	892	3	0.09794	0.11949	0.28918	0.99429	1072	2	0.09794	0.922668
ZNF879	8	0.12325	0.28812	0.994418	1087	3	0.02854	0.11973	0.28954	0.99429	1073	2	0.02854	0.921797
PLEKHH1	8	0.32289	0.53295	0.998655	1972	3	-0.088681	0.1202	0.29039	0.99429	1074	1	-0.088681	0.920096
NTC_1826	8	0.0058881	0.02658	0.899632	107	2	0.052529	0.12024	0.29047	0.99429	1084	3	0.052529	0.919951
NTC_492	8	0.03596	0.11706	0.928922	456	5	-0.13744	0.12024	0.29047	0.99429	1083	3	-0.13744	0.919951
NTC_260	8	0.059227	0.17228	0.928922	655	3	0.14018	0.12024	0.29047	0.99429	1082	4	0.14018	0.919951
NTC_805	8	0.11992	0.28216	0.989521	1080	4	-0.095573	0.12024	0.29047	0.99429	1076	3	-0.095573	0.919951
NTC_138	8	0.1305	0.30088	0.994418	1108	3	0.0078976	0.12024	0.29047	0.99429	1075	3	0.0078976	0.919951
NTC_791	8	0.35198	0.56299	0.998655	2096	3	0.093823	0.12024	0.29047	0.99429	1080	4	0.093823	0.919951
NTC_420	8	0.35926	0.57043	0.998655	2120	2	0.060011	0.12024	0.29047	0.99429	1077	3	0.060011	0.919951
NTC_1264	8	0.45281	0.6536	0.998655	2452	2	0.058563	0.12024	0.29047	0.99429	1085	3	0.058563	0.919951
NTC_839	8	0.52006	0.69325	0.998655	2610	1	0.027966	0.12024	0.29047	0.99429	1089	3	0.027966	0.919951
NTC_681	8	0.62321	0.75933	0.998655	2870	2	0.098153	0.12024	0.29047	0.99429	1088	4	0.098153	0.919951
NTC_267	8	0.72355	0.83229	0.999999	3130	1	0.10677	0.12024	0.29047	0.99429	1086	4	0.10677	0.919951
NTC_1075	8	0.85358	0.88039	0.999999	3338	1	0.097682	0.12024	0.29047	0.99429	1079	4	0.097682	0.919951
NTC_999	8	0.85358	0.88039	0.999999	3340	1	-0.003952	0.12024	0.29047	0.99429	1081	3	-0.003952	0.919951
NTC_1135	8	0.90443	0.91002	0.999999	3448	1	-0.0031231	0.12024	0.29047	0.99429	1078	3	-0.0031231	0.919951
NTC_66	8	0.99488	0.99479	0.999999	3767	0	0.10573	0.12024	0.29047	0.99429	1087	4	0.10573	0.919951
KCNJ10	8	0.30158	0.511	0.998655	1883	2	0.042602	0.12036	0.29064	0.99429	1090	4	0.042602	0.919518
HSH2D	8	0.42177	0.63488	0.998655	2351	3	0.078086	0.12046	0.29078	0.99429	1091	4	0.078086	0.919157
RIMS3	8	0.46749	0.66204	0.998655	2481	1	0.23154	0.12097	0.29164	0.99429	1092	4	0.23154	0.917322
RGS20	8	0.53771	0.70408	0.998655	2670	2	-0.029624	0.12114	0.29192	0.99429	1093	2	-0.029624	0.916712
DNASE1L2	8	0.31822	0.52813	0.998655	1955	3	-0.078808	0.12138	0.29228	0.99429	1094	3	-0.078808	0.915853
NUP205	8	0.13835	0.31449	0.994418	1167	3	0.18782	0.12154	0.29259	0.99429	1095	4	0.18782	0.915281
RBCK1	8	0.0065938	0.029476	0.902978	117	3	-0.027495	0.12161	0.29268	0.99429	1096	1	-0.027495	0.915031
ARSB	8	0.29981	0.50913	0.998655	1873	3	0.0011239	0.12208	0.29351	0.99429	1097	2	0.0011239	0.913355
APOBEC3C	8	0.066253	0.18556	0.950755	744	2	0.042114	0.1222	0.29373	0.99429	1098	4	0.042114	0.912929
TNFSF14	8	0.18097	0.38273	0.998655	1441	3	0.050162	0.12232	0.29391	0.99429	1099	3	0.050162	0.912503
RAD9A	8	0.77862	0.8503	0.999999	3213	1	0.0052314	0.12255	0.29428	0.99429	1100	2	0.0052314	0.911687
TMEM178B	8	0.0019363	0.010097	0.830744	45	6	-0.25573	0.12279	0.29464	0.99429	1101	1	-0.25573	0.910837
SPHK1	8	0.22063	0.42533	0.998655	1595	3	0.014151	0.12302	0.29507	0.99429	1102	2	0.014151	0.910024
HRH1	8	0.48295	0.67113	0.998655	2519	2	0.042753	0.12306	0.29513	0.99429	1103	4	0.042753	0.909883
SLC23A3	8	0.67254	0.79424	0.999999	3006	1	0.073038	0.1231	0.29522	0.99429	1104	4	0.073038	0.909742
ANKRD1	8	0.14254	0.3216	0.994418	1192	4	-0.024158	0.12325	0.29544	0.99429	1105	3	-0.024158	0.909213
KPTN	8	0.19754	0.40023	0.998655	1482	3	0.011605	0.12349	0.29583	0.99429	1106	2	0.011605	0.908368
FAM83G	8	0.96926	0.96957	0.999999	3660	0	0.082582	0.12382	0.29638	0.99429	1107	4	0.082582	0.907209
SSTR2	8	0.88154	0.89546	0.999999	3396	1	0.11161	0.1241	0.29687	0.99429	1108	4	0.11161	0.906228
ATCAY	8	0.0090477	0.039044	0.928922	153	3	0.080269	0.12492	0.29819	0.99429	1109	3	0.080269	0.903368
MREG	8	0.62796	0.76253	0.998655	2886	1	0.1203	0.12554	0.29924	0.99429	1110	4	0.1203	0.901218
MUC1	8	0.82421	0.86729	0.999999	3293	1	0.1158	0.12568	0.29945	0.99429	1111	4	0.1158	0.900734
TTC7B	8	0.23228	0.43794	0.998655	1619	1	0.055779	0.12627	0.30041	0.99429	1112	3	0.055779	0.8987
NCOA7	8	0.1467	0.32858	0.994418	1215	4	0.0068722	0.12636	0.30057	0.99429	1113	4	0.0068722	0.89839
GPR31	8	0.53448	0.70209	0.998655	2649	1	0.15547	0.12655	0.30096	0.99429	1114	4	0.15547	0.897738
SIK1	8	0.096827	0.24162	0.970478	906	2	0.17477	0.1266	0.30105	0.99429	1115	4	0.17477	0.897566
VRK2	8	0.59957	0.74375	0.998655	2808	2	0.12265	0.12684	0.30143	0.99429	1116	4	0.12265	0.896744
BATF2	8	0.88929	0.89997	0.999999	3413	1	0.10704	0.1275	0.30255	0.99429	1117	4	0.10704	0.89449
C1QB	8	0.92943	0.92989	0.999999	3534	1	0.1938	0.12776	0.30296	0.99429	1118	4	0.1938	0.893605
ZNF572	8	0.037122	0.1202	0.928922	467	3	0.13934	0.12798	0.30327	0.99429	1119	4	0.13934	0.892858
KIAA1958	8	0.35695	0.56811	0.998655	2107	1	0.080447	0.12858	0.3043	0.99429	1120	3	0.080447	0.890827
NR4A2	8	0.31595	0.52569	0.998655	1948	2	-0.057489	0.12871	0.3045	0.99429	1121	3	-0.057489	0.890388
SPPL2A	8	0.90839	0.9128	0.999999	3460	1	0.0563	0.12885	0.30475	0.99429	1122	3	0.0563	0.889916
NUP160	8	0.88133	0.89534	0.999999	3394	1	0.089165	0.1301	0.30676	0.99429	1123	4	0.089165	0.885723
C5orf34	8	0.046264	0.14426	0.928922	529	2	0.060774	0.13037	0.3072	0.99429	1124	3	0.060774	0.884822
ACSL1	8	0.22603	0.43108	0.998655	1608	2	0.011862	0.13054	0.30748	0.99429	1125	3	0.011862	0.884256
DHFRL1	8	0.13538	0.30935	0.994418	1155	2	-0.021471	0.13171	0.30932	0.99429	1126	2	-0.021471	0.880381
SELL	8	0.13631	0.311	0.994418	1158	1	0.018341	0.13225	0.31025	0.99429	1127	3	0.018341	0.878604
NTC_841	8	0.0058881	0.02658	0.899632	106	4	0.020278	0.13256	0.31074	0.99429	1133	4	0.020278	0.877588
NTC_725	8	0.16854	0.36464	0.994418	1381	1	0.10286	0.13256	0.31074	0.99429	1135	4	0.10286	0.877588
NTC_925	8	0.20759	0.41142	0.998655	1537	3	0.095025	0.13256	0.31074	0.99429	1134	4	0.095025	0.877588
NTC_1877	8	0.21582	0.42002	0.998655	1575	3	0.04248	0.13256	0.31074	0.99429	1130	4	0.04248	0.877588
NTC_1735	8	0.31185	0.52149	0.998655	1932	3	0.039897	0.13256	0.31074	0.99429	1138	4	0.039897	0.877588
NTC_6	8	0.37707	0.58901	0.998655	2167	1	0.10345	0.13256	0.31074	0.99429	1139	4	0.10345	0.877588
NTC_1207	8	0.38801	0.60021	0.998655	2233	2	0.076296	0.13256	0.31074	0.99429	1132	4	0.076296	0.877588
NTC_3	8	0.38801	0.60021	0.998655	2236	2	0.13578	0.13256	0.31074	0.99429	1128	4	0.13578	0.877588
NTC_1625	8	0.60485	0.74714	0.998655	2821	1	0.090793	0.13256	0.31074	0.99429	1141	4	0.090793	0.877588
NTC_1377	8	0.64365	0.7736	0.998655	2915	2	0.088654	0.13256	0.31074	0.99429	1131	4	0.088654	0.877588
NTC_1226	8	0.64687	0.77593	0.998655	2947	1	0.10939	0.13256	0.31074	0.99429	1129	4	0.10939	0.877588
NTC_1422	8	0.80594	0.86003	0.999999	3248	1	0.10744	0.13256	0.31074	0.99429	1136	4	0.10744	0.877588
NTC_1685	8	0.85358	0.88039	0.999999	3334	1	0.038042	0.13256	0.31074	0.99429	1137	4	0.038042	0.877588
NTC_1342	8	0.93985	0.93981	0.999999	3574	0	0.084112	0.13256	0.31074	0.99429	1140	4	0.084112	0.877588
NTC_1077	8	0.97645	0.97664	0.999999	3689	0	0.10355	0.13256	0.31074	0.99429	1142	4	0.10355	0.877588
ST8SIA4	8	0.88328	0.89642	0.999999	3397	1	0.10485	0.13342	0.3122	0.99429	1143	3	0.10485	0.874779
NTC_1409	8	0.033329	0.10995	0.928922	437	5	-0.10778	0.13355	0.31241	0.99429	1144	3	-0.10778	0.874356
NTC_1794	8	0.033997	0.11166	0.928922	443	5	-0.14201	0.13355	0.31241	0.99429	1149	3	-0.14201	0.874356
NTC_1471	8	0.10582	0.25782	0.970478	953	3	0.040825	0.13355	0.31241	0.99429	1150	4	0.040825	0.874356
NTC_503	8	0.16854	0.36464	0.994418	1378	2	-0.039648	0.13355	0.31241	0.99429	1147	3	-0.039648	0.874356
NTC_1408	8	0.16854	0.36464	0.994418	1380	2	-0.016559	0.13355	0.31241	0.99429	1151	3	-0.016559	0.874356
NTC_1365	8	0.40495	0.61751	0.998655	2282	2	-0.037327	0.13355	0.31241	0.99429	1154	3	-0.037327	0.874356
NTC_1851	8	0.42963	0.64037	0.998655	2375	2	0.0383	0.13355	0.31241	0.99429	1152	3	0.0383	0.874356
NTC_1864	8	0.55296	0.71363	0.998655	2697	2	-0.0032419	0.13355	0.31241	0.99429	1148	3	-0.0032419	0.874356
NTC_1337	8	0.60485	0.74714	0.998655	2838	1	0.086175	0.13355	0.31241	0.99429	1153	4	0.086175	0.874356
NTC_1166	8	0.791	0.85455	0.999999	3232	1	0.039632	0.13355	0.31241	0.99429	1155	3	0.039632	0.874356
NTC_713	8	0.86743	0.88748	0.999999	3369	1	0.049052	0.13355	0.31241	0.99429	1145	3	0.049052	0.874356
NTC_1204	8	0.94481	0.94465	0.999999	3585	0	0.10379	0.13355	0.31241	0.99429	1146	4	0.10379	0.874356
LPL	8	0.067947	0.18881	0.952047	754	3	0.0038273	0.1336	0.31248	0.99429	1156	3	0.0038273	0.874194
VASH1	8	0.082753	0.21636	0.970478	822	3	-0.12845	0.13532	0.31531	0.99429	1157	3	-0.12845	0.868638
USP37	8	0.84148	0.87473	0.999999	3320	1	0.039302	0.13568	0.31595	0.99429	1158	3	0.039302	0.867484
CCDC113	8	0.63476	0.76728	0.998655	2901	2	0.11413	0.13595	0.3164	0.99429	1159	3	0.11413	0.866621
SPSB1	8	0.41586	0.62885	0.998655	2334	2	-0.043329	0.13604	0.31654	0.99429	1160	3	-0.043329	0.866333
SERPINB7	8	0.89934	0.90646	0.999999	3436	1	0.20053	0.1371	0.31822	0.99429	1161	4	0.20053	0.862963
GALM	8	0.90891	0.91323	0.999999	3463	1	0.15235	0.13836	0.32026	0.99429	1162	4	0.15235	0.858989
CFB	8	0.2408	0.4469	0.998655	1659	2	0.075663	0.13848	0.32046	0.99429	1163	3	0.075663	0.858613
MYBPC3	8	0.30988	0.51947	0.998655	1910	1	0.019641	0.13849	0.32047	0.99429	1164	2	0.019641	0.858582
ANXA2R	8	0.012699	0.050475	0.928922	190	3	0.051291	0.13877	0.32093	0.99429	1165	3	0.051291	0.857704
IGFBP2	8	0.46048	0.65805	0.998655	2462	2	0.029028	0.13895	0.32123	0.99429	1166	2	0.029028	0.857141
RGS22	8	0.96156	0.96177	0.999999	3638	0	0.11902	0.13922	0.32166	0.99429	1167	4	0.11902	0.856298
ETV3	8	0.97977	0.97979	0.999999	3703	0	0.11305	0.13943	0.32199	0.99429	1168	4	0.11305	0.855644
EPC1	8	0.89168	0.90146	0.999999	3416	1	0.039917	0.13986	0.32268	0.99429	1169	3	0.039917	0.854306
UPP2	8	0.38738	0.59959	0.998655	2219	3	0.031849	0.13993	0.32282	0.99429	1170	4	0.031849	0.854089
ZNF540	8	0.017238	0.064462	0.928922	247	3	-0.034365	0.14224	0.32648	0.99429	1171	2	-0.034365	0.846978
NTC_1828	8	0.0087257	0.037834	0.928922	149	5	-0.19875	0.14266	0.32711	0.99429	1174	2	-0.19875	0.845698
NTC_631	8	0.013292	0.052348	0.928922	204	3	-0.010912	0.14266	0.32711	0.99429	1196	3	-0.010912	0.845698
NTC_729	8	0.025555	0.088201	0.928922	338	5	-0.15041	0.14266	0.32711	0.99429	1212	2	-0.15041	0.845698
NTC_644	8	0.026953	0.092118	0.928922	351	3	0.01326	0.14266	0.32711	0.99429	1172	2	0.01326	0.845698
NTC_886	8	0.026953	0.092118	0.928922	352	5	-0.12998	0.14266	0.32711	0.99429	1220	3	-0.12998	0.845698
NTC_976	8	0.029355	0.098918	0.928922	389	5	-0.15988	0.14266	0.32711	0.99429	1191	2	-0.15988	0.845698
NTC_76	8	0.033162	0.10948	0.928922	419	4	-0.058323	0.14266	0.32711	0.99429	1224	1	-0.058323	0.845698
NTC_1493	8	0.033162	0.10948	0.928922	431	3	-0.065976	0.14266	0.32711	0.99429	1200	3	-0.065976	0.845698
NTC_1615	8	0.03596	0.11706	0.928922	458	5	-0.14201	0.14266	0.32711	0.99429	1183	3	-0.14201	0.845698
NTC_596	8	0.059227	0.17228	0.928922	646	3	-0.07576	0.14266	0.32711	0.99429	1223	1	-0.07576	0.845698
NTC_803	8	0.059227	0.17228	0.928922	679	3	-0.089779	0.14266	0.32711	0.99429	1184	1	-0.089779	0.845698
NTC_1528	8	0.059227	0.17228	0.928922	681	4	-0.058031	0.14266	0.32711	0.99429	1215	2	-0.058031	0.845698
NTC_323	8	0.063377	0.18002	0.932994	728	4	-0.12964	0.14266	0.32711	0.99429	1229	1	-0.12964	0.845698
NTC_915	8	0.073325	0.19892	0.962274	785	3	0.012826	0.14266	0.32711	0.99429	1231	3	0.012826	0.845698
NTC_1591	8	0.085813	0.22201	0.970478	845	3	0.0035699	0.14266	0.32711	0.99429	1209	3	0.0035699	0.845698
NTC_755	8	0.089225	0.22782	0.970478	858	4	-0.10134	0.14266	0.32711	0.99429	1189	1	-0.10134	0.845698
NTC_1807	8	0.10582	0.25782	0.970478	946	2	0.007935	0.14266	0.32711	0.99429	1208	3	0.007935	0.845698
NTC_843	8	0.10582	0.25782	0.970478	960	3	-0.08337	0.14266	0.32711	0.99429	1181	2	-0.08337	0.845698
NTC_627	8	0.11347	0.27104	0.970478	1009	2	0.0045626	0.14266	0.32711	0.99429	1178	3	0.0045626	0.845698
NTC_1200	8	0.1141	0.27215	0.970478	1061	3	-0.033037	0.14266	0.32711	0.99429	1230	2	-0.033037	0.845698
NTC_1103	8	0.11992	0.28216	0.989521	1078	4	-0.077462	0.14266	0.32711	0.99429	1192	2	-0.077462	0.845698
NTC_947	8	0.1305	0.30088	0.994418	1111	3	-0.0067395	0.14266	0.32711	0.99429	1199	2	-0.0067395	0.845698
NTC_1109	8	0.1305	0.30088	0.994418	1115	3	0.025465	0.14266	0.32711	0.99429	1228	4	0.025465	0.845698
NTC_819	8	0.1305	0.30088	0.994418	1117	3	0.037502	0.14266	0.32711	0.99429	1198	3	0.037502	0.845698
NTC_1104	8	0.13864	0.315	0.994418	1173	4	-0.10321	0.14266	0.32711	0.99429	1185	2	-0.10321	0.845698
NTC_145	8	0.16854	0.36464	0.994418	1324	1	0.033237	0.14266	0.32711	0.99429	1205	3	0.033237	0.845698
NTC_732	8	0.21582	0.42002	0.998655	1585	2	0.032408	0.14266	0.32711	0.99429	1225	2	0.032408	0.845698
NTC_1163	8	0.23352	0.43924	0.998655	1636	3	-0.030221	0.14266	0.32711	0.99429	1186	3	-0.030221	0.845698
NTC_1071	8	0.25621	0.46322	0.998655	1710	3	-0.043417	0.14266	0.32711	0.99429	1232	1	-0.043417	0.845698
NTC_1576	8	0.27489	0.48311	0.998655	1783	3	-0.0051276	0.14266	0.32711	0.99429	1210	3	-0.0051276	0.845698
NTC_1705	8	0.27489	0.48311	0.998655	1784	3	0.036318	0.14266	0.32711	0.99429	1197	2	0.036318	0.845698
NTC_906	8	0.33231	0.54286	0.998655	2008	3	-0.0076118	0.14266	0.32711	0.99429	1173	2	-0.0076118	0.845698
NTC_1208	8	0.35198	0.56299	0.998655	2086	3	-0.038495	0.14266	0.32711	0.99429	1219	2	-0.038495	0.845698
NTC_686	8	0.36417	0.57546	0.998655	2140	3	-0.006871	0.14266	0.32711	0.99429	1203	2	-0.006871	0.845698
NTC_333	8	0.37707	0.58901	0.998655	2190	2	0.037502	0.14266	0.32711	0.99429	1194	2	0.037502	0.845698
NTC_1658	8	0.37707	0.58901	0.998655	2197	1	0.044258	0.14266	0.32711	0.99429	1195	2	0.044258	0.845698
NTC_177	8	0.38801	0.60021	0.998655	2222	2	-0.037947	0.14266	0.32711	0.99429	1180	2	-0.037947	0.845698
NTC_966	8	0.40495	0.61751	0.998655	2306	2	-0.0075713	0.14266	0.32711	0.99429	1193	2	-0.0075713	0.845698
NTC_445	8	0.44486	0.6491	0.998655	2417	1	0.029322	0.14266	0.32711	0.99429	1175	2	0.029322	0.845698
NTC_317	8	0.45281	0.6536	0.998655	2447	2	0.034795	0.14266	0.32711	0.99429	1216	4	0.034795	0.845698
NTC_1876	8	0.47354	0.66555	0.998655	2492	2	-0.01135	0.14266	0.32711	0.99429	1179	2	-0.01135	0.845698
NTC_754	8	0.49085	0.67568	0.998655	2559	1	0.05913	0.14266	0.32711	0.99429	1188	3	0.05913	0.845698
NTC_167	8	0.52006	0.69325	0.998655	2628	1	0.083103	0.14266	0.32711	0.99429	1213	4	0.083103	0.845698
NTC_993	8	0.52006	0.69325	0.998655	2632	1	0.073216	0.14266	0.32711	0.99429	1222	3	0.073216	0.845698
NTC_1425	8	0.55296	0.71363	0.998655	2690	1	-0.0031231	0.14266	0.32711	0.99429	1214	3	-0.0031231	0.845698
NTC_1064	8	0.58388	0.73367	0.998655	2775	2	0.075712	0.14266	0.32711	0.99429	1226	4	0.075712	0.845698
NTC_243	8	0.60485	0.74714	0.998655	2815	1	0.057087	0.14266	0.32711	0.99429	1202	3	0.057087	0.845698
NTC_1567	8	0.60485	0.74714	0.998655	2824	1	0.040052	0.14266	0.32711	0.99429	1207	3	0.040052	0.845698
NTC_809	8	0.64365	0.7736	0.998655	2920	2	-0.022872	0.14266	0.32711	0.99429	1217	3	-0.022872	0.845698
NTC_1437	8	0.64687	0.77593	0.998655	2958	1	0.044495	0.14266	0.32711	0.99429	1187	3	0.044495	0.845698
NTC_953	8	0.66248	0.78711	0.999999	2975	2	0.060726	0.14266	0.32711	0.99429	1190	3	0.060726	0.845698
NTC_1004	8	0.66248	0.78711	0.999999	2986	2	0.053766	0.14266	0.32711	0.99429	1221	3	0.053766	0.845698
NTC_319	8	0.72355	0.83229	0.999999	3129	1	0.041408	0.14266	0.32711	0.99429	1218	3	0.041408	0.845698
NTC_1588	8	0.74056	0.83789	0.999999	3143	1	0.02945	0.14266	0.32711	0.99429	1201	3	0.02945	0.845698
NTC_12	8	0.76216	0.84465	0.999999	3198	1	0.093153	0.14266	0.32711	0.99429	1204	4	0.093153	0.845698
NTC_768	8	0.80594	0.86003	0.999999	3249	1	0.10667	0.14266	0.32711	0.99429	1206	4	0.10667	0.845698
NTC_402	8	0.90443	0.91002	0.999999	3452	1	0.045266	0.14266	0.32711	0.99429	1176	3	0.045266	0.845698
NTC_873	8	0.91665	0.91911	0.999999	3497	1	0.02576	0.14266	0.32711	0.99429	1227	3	0.02576	0.845698
NTC_301	8	0.94481	0.94465	0.999999	3579	0	0.048383	0.14266	0.32711	0.99429	1182	2	0.048383	0.845698
NTC_1823	8	0.97645	0.97664	0.999999	3687	0	-0.019832	0.14266	0.32711	0.99429	1211	1	-0.019832	0.845698
NTC_988	8	0.98524	0.98528	0.999999	3734	0	0.079624	0.14266	0.32711	0.99429	1177	3	0.079624	0.845698
UCP3	8	0.095011	0.23846	0.970478	893	4	-0.19146	0.14307	0.32778	0.99429	1233	2	-0.19146	0.844451
ADORA2A	8	0.31442	0.52414	0.998655	1942	2	0.032856	0.14334	0.3282	0.99429	1234	3	0.032856	0.843633
NTC_787	8	0.026953	0.092118	0.928922	357	3	-0.0082271	0.14361	0.3286	0.99429	1240	3	-0.0082271	0.842815
NTC_1177	8	0.059227	0.17228	0.928922	650	2	-0.036861	0.14361	0.3286	0.99429	1239	3	-0.036861	0.842815
NTC_901	8	0.089225	0.22782	0.970478	859	4	-0.012151	0.14361	0.3286	0.99429	1247	4	-0.012151	0.842815
NTC_90	8	0.13225	0.3039	0.994418	1141	2	0.0258	0.14361	0.3286	0.99429	1238	3	0.0258	0.842815
NTC_892	8	0.13864	0.315	0.994418	1171	4	-0.084069	0.14361	0.3286	0.99429	1243	3	-0.084069	0.842815
NTC_1146	8	0.15107	0.33578	0.994418	1242	3	0.010353	0.14361	0.3286	0.99429	1236	3	0.010353	0.842815
NTC_1183	8	0.16854	0.36464	0.994418	1337	3	-0.016531	0.14361	0.3286	0.99429	1237	3	-0.016531	0.842815
NTC_1047	8	0.17168	0.3698	0.994418	1403	3	-0.0061828	0.14361	0.3286	0.99429	1248	3	-0.0061828	0.842815
NTC_1776	8	0.25621	0.46322	0.998655	1703	3	0.067266	0.14361	0.3286	0.99429	1245	3	0.067266	0.842815
NTC_1670	8	0.44486	0.6491	0.998655	2403	2	-0.0075619	0.14361	0.3286	0.99429	1241	3	-0.0075619	0.842815
NTC_1161	8	0.44486	0.6491	0.998655	2440	1	0.10864	0.14361	0.3286	0.99429	1246	4	0.10864	0.842815
NTC_816	8	0.56269	0.71988	0.998655	2722	2	-0.033773	0.14361	0.3286	0.99429	1251	3	-0.033773	0.842815
NTC_1304	8	0.62321	0.75933	0.998655	2866	2	0.068659	0.14361	0.3286	0.99429	1235	3	0.068659	0.842815
NTC_1187	8	0.66248	0.78711	0.999999	2981	2	0.048759	0.14361	0.3286	0.99429	1250	4	0.048759	0.842815
NTC_876	8	0.67378	0.79512	0.999999	3014	2	0.011051	0.14361	0.3286	0.99429	1244	3	0.011051	0.842815
NTC_1307	8	0.791	0.85455	0.999999	3219	1	0.028622	0.14361	0.3286	0.99429	1249	3	0.028622	0.842815
NTC_1757	8	0.97375	0.97398	0.999999	3675	0	0.056598	0.14361	0.3286	0.99429	1242	4	0.056598	0.842815
2019-03-04	8	0.42513	0.63784	0.998655	2360	1	-0.044497	0.14389	0.32905	0.99429	1252	2	-0.044497	0.841969
WNT10A	8	0.084753	0.22004	0.970478	831	3	-0.08875	0.14435	0.32975	0.99429	1253	2	-0.08875	0.840583
NTC_73	8	0.033162	0.10948	0.928922	410	2	0.10488	0.1445	0.32995	0.99429	1261	4	0.10488	0.840132
NTC_1069	8	0.085813	0.22201	0.970478	847	2	0.050016	0.1445	0.32995	0.99429	1258	4	0.050016	0.840132
NTC_1632	8	0.20759	0.41142	0.998655	1549	1	0.04207	0.1445	0.32995	0.99429	1262	4	0.04207	0.840132
NTC_982	8	0.20759	0.41142	0.998655	1559	3	0.075163	0.1445	0.32995	0.99429	1257	4	0.075163	0.840132
NTC_375	8	0.26084	0.46809	0.998655	1745	2	0.086322	0.1445	0.32995	0.99429	1254	4	0.086322	0.840132
NTC_1193	8	0.37707	0.58901	0.998655	2187	1	0.08725	0.1445	0.32995	0.99429	1256	4	0.08725	0.840132
NTC_215	8	0.42963	0.64037	0.998655	2383	2	0.043408	0.1445	0.32995	0.99429	1255	4	0.043408	0.840132
NTC_1718	8	0.49085	0.67568	0.998655	2548	1	0.056361	0.1445	0.32995	0.99429	1259	4	0.056361	0.840132
NTC_1786	8	0.56269	0.71988	0.998655	2735	2	0.083103	0.1445	0.32995	0.99429	1263	4	0.083103	0.840132
NTC_423	8	0.98292	0.98293	0.999999	3720	0	0.11311	0.1445	0.32995	0.99429	1260	4	0.11311	0.840132
ESM1	8	0.057536	0.16912	0.928922	597	3	-0.15407	0.14592	0.33221	0.999999	1264	3	-0.15407	0.835885
CMYA5	8	0.7819	0.85139	0.999999	3216	1	0.10271	0.14629	0.33285	0.999999	1265	4	0.10271	0.834785
GBP4	8	0.097399	0.24258	0.970478	908	3	-0.040478	0.14814	0.33581	0.999999	1266	2	-0.040478	0.829328
RALA	8	0.49627	0.67888	0.998655	2565	2	0.17397	0.14833	0.33606	0.999999	1267	4	0.17397	0.828771
TLR7	8	0.040384	0.12892	0.928922	486	4	-0.11142	0.14879	0.33679	0.999999	1268	2	-0.11142	0.827426
SCIN	8	0.068616	0.19019	0.953651	755	3	-0.06271	0.14898	0.33706	0.999999	1269	3	-0.06271	0.826872
HCN3	8	0.93225	0.93252	0.999999	3545	1	0.08158	0.14914	0.33729	0.999999	1270	4	0.08158	0.826406
SAMD9L	8	0.90168	0.9081	0.999999	3440	1	0.12076	0.14983	0.33842	0.999999	1271	4	0.12076	0.824401
CD40	8	0.14392	0.32391	0.994418	1202	2	0.10498	0.1503	0.33921	0.999999	1272	4	0.10498	0.823041
KAL1	8	0.34583	0.55681	0.998655	2069	3	0.00062437	0.15037	0.33928	0.999999	1273	2	0.00062437	0.822839
P2RY1	8	0.032899	0.10876	0.928922	405	4	-0.12814	0.15046	0.33943	0.999999	1274	3	-0.12814	0.822579
TMEM255A	8	0.0364	0.11824	0.928922	463	2	0.10153	0.15057	0.3396	0.999999	1275	4	0.10153	0.822262
GEN1	8	0.63401	0.76677	0.998655	2900	1	0.05535	0.15065	0.33971	0.999999	1276	3	0.05535	0.822031
C1orf106	8	0.31191	0.52155	0.998655	1937	2	0.050082	0.15072	0.33982	0.999999	1277	4	0.050082	0.821829
MAPK8IP2	8	0.17619	0.37711	0.998655	1438	4	-0.00869	0.15146	0.34094	0.999999	1278	4	-0.00869	0.819702
PPM1K	8	0.34459	0.55553	0.998655	2064	3	0.02835	0.15152	0.341	0.999999	1279	4	0.02835	0.81953
SLFN5	8	0.75002	0.84079	0.999999	3169	1	0.10931	0.15205	0.3419	0.999999	1280	4	0.10931	0.818014
C5	8	0.67065	0.79297	0.999999	3005	1	0.16396	0.15247	0.34255	0.999999	1281	4	0.16396	0.816816
GCLC	8	0.41951	0.63249	0.998655	2347	3	0.12229	0.15258	0.3427	0.999999	1282	4	0.12229	0.816502
AQP9	8	0.71528	0.82597	0.999999	3102	1	0.05735	0.1527	0.34289	0.999999	1283	3	0.05735	0.816161
GALNT2	8	0.68319	0.80195	0.999999	3045	1	0.086126	0.15332	0.3439	0.999999	1284	4	0.086126	0.814401
EOMES	8	0.66056	0.78573	0.999999	2974	2	0.066684	0.15336	0.34393	0.999999	1285	3	0.066684	0.814288
NUB1	8	0.99765	0.99766	0.999999	3786	0	0.13716	0.15343	0.34402	0.999999	1286	4	0.13716	0.81409
SOBP	8	0.04069	0.12965	0.928922	489	5	-0.22397	0.15373	0.34456	0.999999	1287	2	-0.22397	0.813241
SFT2D2	8	0.02426	0.084596	0.928922	322	5	-0.25432	0.15382	0.34468	0.999999	1288	2	-0.25432	0.812987
PLEKHA4	8	0.5465	0.70951	0.998655	2684	2	0.11087	0.15401	0.34501	0.999999	1289	3	0.11087	0.812451
RUFY4	6	0.98003	0.97995	0.999999	3705	0	0.07685	0.15415	0.31283	0.99429	1290	3	0.07685	0.812056
USP41	8	0.056303	0.16679	0.928922	593	4	-0.14035	0.15457	0.34599	0.999999	1291	2	-0.14035	0.810875
OGFR	8	0.97965	0.97971	0.999999	3702	0	0.099602	0.15477	0.34624	0.999999	1292	4	0.099602	0.810313
TAPBP	8	0.14805	0.33089	0.994418	1221	2	-0.035448	0.15495	0.34652	0.999999	1293	2	-0.035448	0.809808
NTC_1298	8	0.0008881	0.0053388	0.726839	28	4	-0.10092	0.15691	0.34954	0.999999	1295	3	-0.10092	0.804349
NTC_629	8	0.021754	0.077578	0.928922	309	4	-0.042624	0.15691	0.34954	0.999999	1305	3	-0.042624	0.804349
NTC_118	8	0.089225	0.22782	0.970478	862	4	-0.072569	0.15691	0.34954	0.999999	1307	3	-0.072569	0.804349
NTC_1291	8	0.10266	0.25215	0.970478	932	3	0.060208	0.15691	0.34954	0.999999	1298	4	0.060208	0.804349
NTC_1262	8	0.11347	0.27104	0.970478	1036	2	0.0093869	0.15691	0.34954	0.999999	1294	3	0.0093869	0.804349
NTC_630	8	0.16854	0.36464	0.994418	1383	2	0.058324	0.15691	0.34954	0.999999	1297	3	0.058324	0.804349
NTC_813	8	0.33796	0.54887	0.998655	2026	2	0.038826	0.15691	0.34954	0.999999	1299	3	0.038826	0.804349
NTC_1600	8	0.37707	0.58901	0.998655	2170	2	0.06603	0.15691	0.34954	0.999999	1296	3	0.06603	0.804349
NTC_856	8	0.37707	0.58901	0.998655	2195	1	0.061426	0.15691	0.34954	0.999999	1303	3	0.061426	0.804349
NTC_986	8	0.56269	0.71988	0.998655	2718	2	-0.054445	0.15691	0.34954	0.999999	1300	3	-0.054445	0.804349
NTC_864	8	0.58388	0.73367	0.998655	2781	2	0.00090171	0.15691	0.34954	0.999999	1302	3	0.00090171	0.804349
NTC_279	8	0.64687	0.77593	0.998655	2934	1	0.065851	0.15691	0.34954	0.999999	1304	3	0.065851	0.804349
NTC_1102	8	0.86743	0.88748	0.999999	3359	1	0.0026532	0.15691	0.34954	0.999999	1301	3	0.0026532	0.804349
NTC_1061	8	0.97143	0.97169	0.999999	3669	0	0.018572	0.15691	0.34954	0.999999	1306	3	0.018572	0.804349
TM4SF19	8	0.39358	0.60595	0.998655	2248	3	-0.010507	0.1573	0.35011	0.999999	1308	3	-0.010507	0.803271
C11orf68	8	0.0051777	0.023681	0.899632	94	4	-0.23408	0.15749	0.35045	0.999999	1309	2	-0.23408	0.802747
TNS1	8	0.71968	0.82929	0.999999	3108	2	-0.0044767	0.15777	0.35086	0.999999	1310	2	-0.0044767	0.801976
TRIM38	8	0.97896	0.97904	0.999999	3696	0	0.066204	0.15796	0.35116	0.999999	1311	3	0.066204	0.801453
PCBP3	8	0.09817	0.24394	0.970478	912	4	-0.094007	0.15824	0.35158	0.999999	1312	2	-0.094007	0.800684
CXCL10	8	0.77184	0.84795	0.999999	3207	1	0.046524	0.15852	0.35203	0.999999	1313	3	0.046524	0.799916
SOS1	8	0.41808	0.63107	0.998655	2341	3	0.084277	0.15862	0.35218	0.999999	1314	4	0.084277	0.799642
NME8	8	0.047266	0.14673	0.928922	534	4	-0.065625	0.15881	0.3525	0.999999	1315	3	-0.065625	0.799122
MS4A7	8	0.63631	0.7684	0.998655	2905	2	0.013796	0.15928	0.35322	0.999999	1316	3	0.013796	0.797839
NTC_719	8	0.020509	0.07408	0.928922	293	2	0.091842	0.15971	0.35388	0.999999	1320	4	0.091842	0.796668
NTC_507	8	0.059227	0.17228	0.928922	706	2	0.08836	0.15971	0.35388	0.999999	1318	4	0.08836	0.796668
NTC_1739	8	0.11347	0.27104	0.970478	993	2	0.091842	0.15971	0.35388	0.999999	1328	4	0.091842	0.796668
NTC_303	8	0.11347	0.27104	0.970478	1013	3	0.0008951	0.15971	0.35388	0.999999	1325	4	0.0008951	0.796668
NTC_904	8	0.20759	0.41142	0.998655	1506	2	0.057451	0.15971	0.35388	0.999999	1324	4	0.057451	0.796668
NTC_1435	8	0.20759	0.41142	0.998655	1522	3	0.023091	0.15971	0.35388	0.999999	1326	4	0.023091	0.796668
NTC_328	8	0.20759	0.41142	0.998655	1548	1	0.097682	0.15971	0.35388	0.999999	1327	4	0.097682	0.796668
NTC_1175	8	0.2543	0.46126	0.998655	1684	2	0.017017	0.15971	0.35388	0.999999	1323	4	0.017017	0.796668
NTC_291	8	0.33796	0.54887	0.998655	2049	2	0.027982	0.15971	0.35388	0.999999	1322	4	0.027982	0.796668
NTC_1472	8	0.42963	0.64037	0.998655	2379	2	0.063891	0.15971	0.35388	0.999999	1329	4	0.063891	0.796668
NTC_476	8	0.64365	0.7736	0.998655	2926	2	0.071587	0.15971	0.35388	0.999999	1317	4	0.071587	0.796668
NTC_364	8	0.81867	0.86507	0.999999	3274	1	0.043858	0.15971	0.35388	0.999999	1319	4	0.043858	0.796668
NTC_1680	8	0.91665	0.91911	0.999999	3494	1	0.097682	0.15971	0.35388	0.999999	1330	4	0.097682	0.796668
NTC_1391	8	0.95168	0.95149	0.999999	3615	0	0.063177	0.15971	0.35388	0.999999	1321	4	0.063177	0.796668
TCIRG1	8	0.90849	0.91288	0.999999	3461	1	0.027241	0.15975	0.35395	0.999999	1331	3	0.027241	0.796559
NIPAL4	8	0.32253	0.53257	0.998655	1970	1	0.043294	0.15994	0.35421	0.999999	1332	2	0.043294	0.796043
IGIP	8	0.53259	0.70097	0.998655	2645	1	0.087237	0.16022	0.35464	0.999999	1333	3	0.087237	0.795283
CYP1B1	8	0.9841	0.98408	0.999999	3725	0	0.068187	0.16078	0.35545	0.999999	1334	2	0.068187	0.793768
BARD1	8	0.69781	0.81286	0.999999	3074	2	-0.085796	0.16146	0.35649	0.999999	1335	2	-0.085796	0.791935
CYP4F22	8	0.2431	0.44936	0.998655	1667	3	0.10362	0.16164	0.35675	0.999999	1336	3	0.10362	0.791451
HEY2	8	0.060206	0.17415	0.932994	708	4	-0.13828	0.16191	0.35719	0.999999	1337	2	-0.13828	0.790726
SLFN12	8	0.62395	0.75983	0.998655	2881	1	0.094685	0.16288	0.35863	0.999999	1338	3	0.094685	0.788132
C19orf66	8	0.0095547	0.041018	0.928922	159	4	-0.1544	0.16298	0.35876	0.999999	1339	3	-0.1544	0.787866
IL1B	8	0.89952	0.90659	0.999999	3437	1	0.025791	0.16326	0.35917	0.999999	1340	2	0.025791	0.78712
CCR5	8	0.6328	0.76583	0.998655	2898	2	0.087093	0.16345	0.35947	0.999999	1341	4	0.087093	0.786615
MAX	8	0.65026	0.77836	0.999999	2960	2	-0.058738	0.16418	0.36067	0.999999	1342	3	-0.058738	0.78468
CXorf40A	8	0.41212	0.62482	0.998655	2328	3	-0.012566	0.16459	0.3613	0.999999	1343	3	-0.012566	0.783597
ENDOD1	8	0.43827	0.64537	0.998655	2389	2	-0.070729	0.16478	0.36161	0.999999	1344	2	-0.070729	0.783096
GBP7	8	0.010353	0.043535	0.928922	163	3	0.075271	0.16589	0.36342	0.999999	1345	4	0.075271	0.78018
KIAA0907	8	0.27265	0.48079	0.998655	1771	2	0.10463	0.16666	0.36465	0.999999	1346	4	0.10463	0.778169
VEGFA	8	0.98467	0.9847	0.999999	3726	0	0.077964	0.16673	0.36475	0.999999	1347	3	0.077964	0.777986
INSIG1	8	0.28573	0.49429	0.998655	1817	2	0.049553	0.16687	0.36492	0.999999	1348	3	0.049553	0.777622
DYNLT1	8	0.13724	0.31255	0.994418	1164	1	0.19479	0.16761	0.36607	0.999999	1349	4	0.19479	0.7757
C4orf32	8	0.075834	0.20358	0.970478	798	4	-0.098323	0.16774	0.36629	0.999999	1350	3	-0.098323	0.775363
TRPC3	8	0.094386	0.2373	0.970478	888	2	0.15069	0.16862	0.36764	0.999999	1351	4	0.15069	0.773091
KCTD19	8	0.30204	0.51146	0.998655	1886	3	-0.013466	0.16964	0.36933	0.999999	1352	3	-0.013466	0.770472
GAL3ST1	8	0.030009	0.10075	0.928922	391	4	-0.054295	0.16998	0.36988	0.999999	1353	3	-0.054295	0.769602
NTC_398	8	0.0011837	0.0068374	0.789829	32	3	0.074023	0.17224	0.37336	0.999999	1366	3	0.074023	0.763866
NTC_478	8	0.013292	0.052348	0.928922	207	4	-0.023337	0.17224	0.37336	0.999999	1364	3	-0.023337	0.763866
NTC_1442	8	0.085813	0.22201	0.970478	849	3	-0.043938	0.17224	0.37336	0.999999	1355	3	-0.043938	0.763866
NTC_530	8	0.1305	0.30088	0.994418	1110	3	-0.049456	0.17224	0.37336	0.999999	1358	2	-0.049456	0.763866
NTC_107	8	0.17168	0.3698	0.994418	1400	3	-0.002586	0.17224	0.37336	0.999999	1365	3	-0.002586	0.763866
NTC_695	8	0.17431	0.37408	0.994418	1424	2	0.070824	0.17224	0.37336	0.999999	1356	3	0.070824	0.763866
NTC_200	8	0.21582	0.42002	0.998655	1568	2	0.033237	0.17224	0.37336	0.999999	1360	2	0.033237	0.763866
NTC_1221	8	0.23352	0.43924	0.998655	1634	3	-0.049477	0.17224	0.37336	0.999999	1369	2	-0.049477	0.763866
NTC_1024	8	0.49085	0.67568	0.998655	2555	2	0.016898	0.17224	0.37336	0.999999	1363	3	0.016898	0.763866
NTC_115	8	0.49085	0.67568	0.998655	2560	1	0.032761	0.17224	0.37336	0.999999	1357	2	0.032761	0.763866
NTC_698	8	0.55296	0.71363	0.998655	2694	1	0.057944	0.17224	0.37336	0.999999	1367	3	0.057944	0.763866
NTC_684	8	0.58388	0.73367	0.998655	2782	2	-0.0042389	0.17224	0.37336	0.999999	1354	3	-0.0042389	0.763866
NTC_1846	8	0.62321	0.75933	0.998655	2863	2	-0.038495	0.17224	0.37336	0.999999	1362	3	-0.038495	0.763866
NTC_910	8	0.76216	0.84465	0.999999	3182	1	0.031405	0.17224	0.37336	0.999999	1361	2	0.031405	0.763866
NTC_870	8	0.85358	0.88039	0.999999	3333	1	0.038156	0.17224	0.37336	0.999999	1359	3	0.038156	0.763866
NTC_1201	8	0.86743	0.88748	0.999999	3371	1	0.04461	0.17224	0.37336	0.999999	1368	3	0.04461	0.763866
NTC_41	8	0.0058881	0.02658	0.899632	105	2	0.066104	0.17348	0.37532	0.999999	1373	4	0.066104	0.760751
NTC_194	8	0.059227	0.17228	0.928922	621	3	0.072271	0.17348	0.37532	0.999999	1377	4	0.072271	0.760751
NTC_397	8	0.2543	0.46126	0.998655	1691	2	0.023545	0.17348	0.37532	0.999999	1383	4	0.023545	0.760751
NTC_223	8	0.33231	0.54286	0.998655	2006	3	0.017017	0.17348	0.37532	0.999999	1382	4	0.017017	0.760751
NTC_553	8	0.33796	0.54887	0.998655	2029	2	0.055563	0.17348	0.37532	0.999999	1374	4	0.055563	0.760751
NTC_214	8	0.36417	0.57546	0.998655	2139	3	0.12604	0.17348	0.37532	0.999999	1372	4	0.12604	0.760751
NTC_1170	8	0.44486	0.6491	0.998655	2402	2	0.075712	0.17348	0.37532	0.999999	1385	4	0.075712	0.760751
NTC_1854	8	0.44486	0.6491	0.998655	2404	1	0.074881	0.17348	0.37532	0.999999	1370	4	0.074881	0.760751
NTC_504	8	0.49085	0.67568	0.998655	2551	1	0.034795	0.17348	0.37532	0.999999	1376	4	0.034795	0.760751
NTC_57	8	0.60485	0.74714	0.998655	2840	1	0.1153	0.17348	0.37532	0.999999	1380	4	0.1153	0.760751
NTC_636	8	0.74056	0.83789	0.999999	3149	1	0.10634	0.17348	0.37532	0.999999	1379	4	0.10634	0.760751
NTC_862	8	0.74056	0.83789	0.999999	3158	1	0.1229	0.17348	0.37532	0.999999	1384	4	0.1229	0.760751
NTC_1430	8	0.85358	0.88039	0.999999	3339	1	0.13526	0.17348	0.37532	0.999999	1388	4	0.13526	0.760751
NTC_1259	8	0.85358	0.88039	0.999999	3341	1	0.063336	0.17348	0.37532	0.999999	1381	4	0.063336	0.760751
NTC_1763	8	0.86743	0.88748	0.999999	3370	1	0.13427	0.17348	0.37532	0.999999	1386	4	0.13427	0.760751
NTC_434	8	0.91216	0.91567	0.999999	3478	1	0.10818	0.17348	0.37532	0.999999	1378	4	0.10818	0.760751
NTC_1802	8	0.91665	0.91911	0.999999	3493	1	0.091138	0.17348	0.37532	0.999999	1387	4	0.091138	0.760751
NTC_611	8	0.94863	0.94845	0.999999	3594	0	0.12022	0.17348	0.37532	0.999999	1371	4	0.12022	0.760751
NTC_161	8	0.96638	0.9667	0.999999	3655	0	0.03459	0.17348	0.37532	0.999999	1375	4	0.03459	0.760751
NTC_1445	8	0.0015699	0.0085517	0.811319	39	3	-0.003952	0.17713	0.38073	0.999999	1396	3	-0.003952	0.751708
NTC_296	8	0.020509	0.07408	0.928922	279	3	0.016529	0.17713	0.38073	0.999999	1390	3	0.016529	0.751708
NTC_1844	8	0.085813	0.22201	0.970478	839	2	0.053766	0.17713	0.38073	0.999999	1393	3	0.053766	0.751708
NTC_1870	8	0.11347	0.27104	0.970478	1045	2	-0.0015788	0.17713	0.38073	0.999999	1401	3	-0.0015788	0.751708
NTC_65	8	0.20759	0.41142	0.998655	1498	1	0.041941	0.17713	0.38073	0.999999	1389	3	0.041941	0.751708
NTC_548	8	0.20759	0.41142	0.998655	1558	3	0.085195	0.17713	0.38073	0.999999	1399	3	0.085195	0.751708
NTC_1281	8	0.2543	0.46126	0.998655	1695	2	0.048641	0.17713	0.38073	0.999999	1403	3	0.048641	0.751708
NTC_1898	8	0.33796	0.54887	0.998655	2032	2	0.025679	0.17713	0.38073	0.999999	1394	3	0.025679	0.751708
NTC_961	8	0.64365	0.7736	0.998655	2913	2	0.048167	0.17713	0.38073	0.999999	1395	3	0.048167	0.751708
NTC_52	8	0.66248	0.78711	0.999999	2985	2	0.021883	0.17713	0.38073	0.999999	1392	3	0.021883	0.751708
NTC_835	8	0.76216	0.84465	0.999999	3184	1	0.068422	0.17713	0.38073	0.999999	1391	3	0.068422	0.751708
NTC_1519	8	0.76216	0.84465	0.999999	3201	1	-0.014637	0.17713	0.38073	0.999999	1397	3	-0.014637	0.751708
NTC_246	8	0.80594	0.86003	0.999999	3250	1	0.10634	0.17713	0.38073	0.999999	1400	4	0.10634	0.751708
NTC_1761	8	0.86743	0.88748	0.999999	3354	1	0.010222	0.17713	0.38073	0.999999	1398	3	0.010222	0.751708
NTC_525	8	0.89568	0.90409	0.999999	3423	1	0.06212	0.17713	0.38073	0.999999	1402	3	0.06212	0.751708
MEP1A	8	0.34608	0.5571	0.998655	2070	3	0.091542	0.17842	0.38265	0.999999	1404	4	0.091542	0.748556
ZC3H12C	8	0.3397	0.55059	0.998655	2054	3	0.06376	0.17865	0.38302	0.999999	1405	4	0.06376	0.747997
TNIK	8	0.51705	0.69142	0.998655	2595	2	0.15995	0.17911	0.38372	0.999999	1406	4	0.15995	0.74688
C1QTNF1	8	0.01733	0.064747	0.928922	248	4	-0.041677	0.1793	0.38397	0.999999	1407	4	-0.041677	0.74642
FAM3C	8	0.71843	0.82845	0.999999	3107	2	-0.029787	0.17949	0.38423	0.999999	1408	2	-0.029787	0.74596
TUFT1	8	0.28397	0.49251	0.998655	1813	2	0.11024	0.17963	0.38443	0.999999	1409	4	0.11024	0.745621
SGPP2	8	0.96193	0.96211	0.999999	3639	0	0.0976	0.17991	0.38478	0.999999	1410	4	0.0976	0.744945
NTC_1055	8	0.020509	0.07408	0.928922	273	4	-0.10039	0.18112	0.38657	0.999999	1438	1	-0.10039	0.742034
NTC_1510	8	0.029218	0.098583	0.928922	380	4	-0.080589	0.18112	0.38657	0.999999	1428	2	-0.080589	0.742034
NTC_1506	8	0.029218	0.098583	0.928922	384	4	-0.068897	0.18112	0.38657	0.999999	1417	3	-0.068897	0.742034
NTC_1505	8	0.033162	0.10948	0.928922	414	3	-0.087074	0.18112	0.38657	0.999999	1458	2	-0.087074	0.742034
NTC_1261	8	0.033162	0.10948	0.928922	420	3	0.0093869	0.18112	0.38657	0.999999	1433	2	0.0093869	0.742034
NTC_1065	8	0.033997	0.11166	0.928922	447	3	-0.0087401	0.18112	0.38657	0.999999	1422	3	-0.0087401	0.742034
NTC_1040	8	0.059227	0.17228	0.928922	603	4	-0.073727	0.18112	0.38657	0.999999	1419	2	-0.073727	0.742034
NTC_116	8	0.059227	0.17228	0.928922	612	2	0.089029	0.18112	0.38657	0.999999	1435	4	0.089029	0.742034
NTC_783	8	0.059227	0.17228	0.928922	632	3	-0.0090413	0.18112	0.38657	0.999999	1442	3	-0.0090413	0.742034
NTC_1088	8	0.059227	0.17228	0.928922	649	2	0.013499	0.18112	0.38657	0.999999	1459	3	0.013499	0.742034
NTC_371	8	0.059227	0.17228	0.928922	667	2	-0.051161	0.18112	0.38657	0.999999	1414	1	-0.051161	0.742034
NTC_329	8	0.059227	0.17228	0.928922	691	2	0.031405	0.18112	0.38657	0.999999	1426	2	0.031405	0.742034
NTC_1733	8	0.059227	0.17228	0.928922	694	3	0.037516	0.18112	0.38657	0.999999	1434	4	0.037516	0.742034
NTC_1893	8	0.11992	0.28216	0.989521	1079	4	-0.074059	0.18112	0.38657	0.999999	1456	2	-0.074059	0.742034
NTC_1021	8	0.13225	0.3039	0.994418	1128	3	0.032819	0.18112	0.38657	0.999999	1440	2	0.032819	0.742034
NTC_81	8	0.13225	0.3039	0.994418	1139	2	-0.031887	0.18112	0.38657	0.999999	1450	2	-0.031887	0.742034
NTC_1099	8	0.13225	0.3039	0.994418	1140	2	0.079057	0.18112	0.38657	0.999999	1424	3	0.079057	0.742034
NTC_159	8	0.15107	0.33578	0.994418	1238	3	-0.033588	0.18112	0.38657	0.999999	1430	1	-0.033588	0.742034
NTC_189	8	0.15107	0.33578	0.994418	1239	2	-0.045088	0.18112	0.38657	0.999999	1425	3	-0.045088	0.742034
NTC_1677	8	0.15107	0.33578	0.994418	1241	2	0.045962	0.18112	0.38657	0.999999	1451	4	0.045962	0.742034
NTC_241	8	0.15107	0.33578	0.994418	1250	2	0.039815	0.18112	0.38657	0.999999	1437	2	0.039815	0.742034
NTC_922	8	0.15107	0.33578	0.994418	1251	3	0.011407	0.18112	0.38657	0.999999	1447	3	0.011407	0.742034
NTC_969	8	0.16854	0.36464	0.994418	1350	3	-0.01483	0.18112	0.38657	0.999999	1443	2	-0.01483	0.742034
NTC_227	8	0.16854	0.36464	0.994418	1361	3	-0.061528	0.18112	0.38657	0.999999	1427	2	-0.061528	0.742034
NTC_1693	8	0.16854	0.36464	0.994418	1366	3	0.00090171	0.18112	0.38657	0.999999	1420	1	0.00090171	0.742034
NTC_1348	8	0.20759	0.41142	0.998655	1526	2	0.042326	0.18112	0.38657	0.999999	1432	3	0.042326	0.742034
NTC_1203	8	0.33231	0.54286	0.998655	2001	3	-0.015855	0.18112	0.38657	0.999999	1423	3	-0.015855	0.742034
NTC_1357	8	0.33796	0.54887	0.998655	2030	2	-0.077095	0.18112	0.38657	0.999999	1429	2	-0.077095	0.742034
NTC_19	8	0.35198	0.56299	0.998655	2080	3	-0.061487	0.18112	0.38657	0.999999	1454	3	-0.061487	0.742034
NTC_469	8	0.35198	0.56299	0.998655	2101	3	-0.021511	0.18112	0.38657	0.999999	1448	3	-0.021511	0.742034
NTC_897	8	0.36417	0.57546	0.998655	2145	3	0.042748	0.18112	0.38657	0.999999	1446	3	0.042748	0.742034
NTC_287	8	0.37707	0.58901	0.998655	2168	2	0.045966	0.18112	0.38657	0.999999	1431	3	0.045966	0.742034
NTC_781	8	0.37707	0.58901	0.998655	2175	2	0.043881	0.18112	0.38657	0.999999	1452	3	0.043881	0.742034
NTC_1359	8	0.37707	0.58901	0.998655	2185	1	-0.024951	0.18112	0.38657	0.999999	1436	2	-0.024951	0.742034
NTC_488	8	0.38801	0.60021	0.998655	2230	2	0.034268	0.18112	0.38657	0.999999	1441	3	0.034268	0.742034
NTC_1679	8	0.42963	0.64037	0.998655	2372	2	-0.042963	0.18112	0.38657	0.999999	1418	2	-0.042963	0.742034
NTC_651	8	0.44486	0.6491	0.998655	2415	2	-0.044634	0.18112	0.38657	0.999999	1445	3	-0.044634	0.742034
NTC_1575	8	0.47354	0.66555	0.998655	2497	2	-0.050254	0.18112	0.38657	0.999999	1415	3	-0.050254	0.742034
NTC_176	8	0.49085	0.67568	0.998655	2536	2	0.057087	0.18112	0.38657	0.999999	1457	3	0.057087	0.742034
NTC_125	8	0.49085	0.67568	0.998655	2545	2	0.039099	0.18112	0.38657	0.999999	1439	3	0.039099	0.742034
NTC_471	8	0.56269	0.71988	0.998655	2721	2	-0.050008	0.18112	0.38657	0.999999	1412	2	-0.050008	0.742034
NTC_536	8	0.58388	0.73367	0.998655	2772	2	-0.023522	0.18112	0.38657	0.999999	1449	2	-0.023522	0.742034
NTC_462	8	0.60485	0.74714	0.998655	2828	1	0.071392	0.18112	0.38657	0.999999	1411	3	0.071392	0.742034
NTC_1729	8	0.60485	0.74714	0.998655	2835	2	0.014375	0.18112	0.38657	0.999999	1444	2	0.014375	0.742034
NTC_1403	8	0.66248	0.78711	0.999999	2993	2	0.027035	0.18112	0.38657	0.999999	1421	2	0.027035	0.742034
NTC_376	8	0.74056	0.83789	0.999999	3142	1	0.082803	0.18112	0.38657	0.999999	1455	3	0.082803	0.742034
NTC_687	8	0.91216	0.91567	0.999999	3464	1	0.0099047	0.18112	0.38657	0.999999	1413	3	0.0099047	0.742034
NTC_1496	8	0.91216	0.91567	0.999999	3475	1	0.048167	0.18112	0.38657	0.999999	1416	2	0.048167	0.742034
NTC_1383	8	0.95168	0.95149	0.999999	3612	0	0.04461	0.18112	0.38657	0.999999	1453	2	0.04461	0.742034
TRADD	8	0.2879	0.49665	0.998655	1829	3	0.010589	0.18119	0.38666	0.999999	1460	4	0.010589	0.741866
COA5	8	0.98386	0.98385	0.999999	3722	0	0.15595	0.18124	0.38676	0.999999	1461	4	0.15595	0.741746
C5orf20	8	0.10989	0.26499	0.970478	977	3	0.07393	0.1813	0.38687	0.999999	1462	4	0.07393	0.741602
LRG1	8	0.59255	0.73921	0.998655	2802	2	0.14399	0.18144	0.38707	0.999999	1463	3	0.14399	0.741267
ARNT2	8	0.51125	0.68801	0.998655	2589	2	0.11407	0.18147	0.38711	0.999999	1464	4	0.11407	0.741195
FASLG	8	0.92142	0.92295	0.999999	3508	1	0.076623	0.18183	0.38774	0.999999	1465	2	0.076623	0.740334
BAI1	8	0.54659	0.70957	0.998655	2685	2	0.014356	0.18202	0.38802	0.999999	1466	3	0.014356	0.739881
TMEM52B	8	0.026302	0.090279	0.928922	344	2	0.011141	0.18241	0.38859	0.999999	1467	3	0.011141	0.738951
STARD5	8	0.93579	0.93586	0.999999	3556	1	-0.036126	0.1829	0.38933	0.999999	1468	2	-0.036126	0.737786
PLA1A	8	0.053176	0.16068	0.928922	575	3	0.0059611	0.18309	0.3896	0.999999	1469	3	0.0059611	0.737335
C22orf28	8	0.84242	0.87517	0.999999	3323	1	0.053965	0.18348	0.39012	0.999999	1470	3	0.053965	0.736411
ANGPTL1	8	0.48987	0.67512	0.998655	2524	2	0.067239	0.1839	0.39077	0.999999	1471	3	0.067239	0.735418
INHBA	8	0.29272	0.50163	0.998655	1848	3	-0.20626	0.18485	0.39217	0.999999	1472	3	-0.20626	0.733181
FABP5	8	0.30615	0.51566	0.998655	1903	3	-0.11616	0.18495	0.3923	0.999999	1473	3	-0.11616	0.732946
LPAR6	8	0.38754	0.59976	0.998655	2220	3	0.037895	0.18495	0.39231	0.999999	1474	3	0.037895	0.732946
NTC_1896	8	0.010929	0.045254	0.928922	171	3	0.065114	0.18581	0.39364	0.999999	1476	4	0.065114	0.730931
NTC_233	8	0.059227	0.17228	0.928922	672	1	0.053643	0.18581	0.39364	0.999999	1486	4	0.053643	0.730931
NTC_1660	8	0.10266	0.25215	0.970478	920	3	0.054477	0.18581	0.39364	0.999999	1479	4	0.054477	0.730931
NTC_128	8	0.11347	0.27104	0.970478	1005	3	0.10083	0.18581	0.39364	0.999999	1483	4	0.10083	0.730931
NTC_244	8	0.11347	0.27104	0.970478	1056	3	0.037516	0.18581	0.39364	0.999999	1475	4	0.037516	0.730931
NTC_266	8	0.15107	0.33578	0.994418	1234	2	0.054477	0.18581	0.39364	0.999999	1484	4	0.054477	0.730931
NTC_546	8	0.26084	0.46809	0.998655	1718	1	0.086175	0.18581	0.39364	0.999999	1489	4	0.086175	0.730931
NTC_1301	8	0.26084	0.46809	0.998655	1738	1	0.072877	0.18581	0.39364	0.999999	1485	4	0.072877	0.730931
NTC_570	8	0.26084	0.46809	0.998655	1740	2	0.10667	0.18581	0.39364	0.999999	1490	4	0.10667	0.730931
NTC_638	8	0.26084	0.46809	0.998655	1746	1	0.085935	0.18581	0.39364	0.999999	1478	4	0.085935	0.730931
NTC_859	8	0.26084	0.46809	0.998655	1747	2	0.08081	0.18581	0.39364	0.999999	1488	4	0.08081	0.730931
NTC_745	8	0.42963	0.64037	0.998655	2384	2	0.053643	0.18581	0.39364	0.999999	1477	4	0.053643	0.730931
NTC_390	8	0.67378	0.79512	0.999999	3022	2	0.098436	0.18581	0.39364	0.999999	1491	4	0.098436	0.730931
NTC_1467	8	0.91216	0.91567	0.999999	3465	1	0.085368	0.18581	0.39364	0.999999	1487	4	0.085368	0.730931
NTC_674	8	0.91216	0.91567	0.999999	3471	1	0.03459	0.18581	0.39364	0.999999	1492	4	0.03459	0.730931
NTC_1112	8	0.94481	0.94465	0.999999	3580	0	0.034386	0.18581	0.39364	0.999999	1482	4	0.034386	0.730931
NTC_1746	8	0.94863	0.94845	0.999999	3598	0	0.086175	0.18581	0.39364	0.999999	1480	4	0.086175	0.730931
NTC_1509	8	0.99707	0.99708	0.999999	3782	0	0.08081	0.18581	0.39364	0.999999	1481	4	0.08081	0.730931
DDX4	8	0.97284	0.97311	0.999999	3671	0	0.083575	0.19067	0.40082	0.999999	1493	4	0.083575	0.719718
NTC_1378	8	0.0195	0.071129	0.928922	267	5	-0.12203	0.1914	0.40183	0.999999	1500	3	-0.12203	0.718058
NTC_155	8	0.085813	0.22201	0.970478	842	3	-0.0063452	0.1914	0.40183	0.999999	1494	3	-0.0063452	0.718058
NTC_1653	8	0.085813	0.22201	0.970478	848	3	-0.0032419	0.1914	0.40183	0.999999	1497	3	-0.0032419	0.718058
NTC_309	8	0.20759	0.41142	0.998655	1535	2	0.018162	0.1914	0.40183	0.999999	1499	3	0.018162	0.718058
NTC_1219	8	0.20759	0.41142	0.998655	1536	1	0.088831	0.1914	0.40183	0.999999	1498	4	0.088831	0.718058
NTC_1657	8	0.21582	0.42002	0.998655	1572	3	-0.04946	0.1914	0.40183	0.999999	1504	3	-0.04946	0.718058
NTC_1222	8	0.35198	0.56299	0.998655	2088	3	-0.026806	0.1914	0.40183	0.999999	1495	3	-0.026806	0.718058
NTC_785	8	0.36417	0.57546	0.998655	2142	3	0.045962	0.1914	0.40183	0.999999	1496	4	0.045962	0.718058
NTC_1744	8	0.37707	0.58901	0.998655	2179	1	0.070302	0.1914	0.40183	0.999999	1502	3	0.070302	0.718058
NTC_127	8	0.91216	0.91567	0.999999	3468	1	0.088831	0.1914	0.40183	0.999999	1503	4	0.088831	0.718058
NTC_1463	8	0.94863	0.94845	0.999999	3599	0	0.046533	0.1914	0.40183	0.999999	1501	3	0.046533	0.718058
NTC_1759	8	0.0070092	0.031115	0.902978	128	5	-0.19307	0.19221	0.40298	0.999999	1510	3	-0.19307	0.716224
NTC_286	8	0.049394	0.1525	0.928922	555	4	-0.1688	0.19221	0.40298	0.999999	1506	3	-0.1688	0.716224
NTC_1070	8	0.059227	0.17228	0.928922	617	2	-0.02726	0.19221	0.40298	0.999999	1512	3	-0.02726	0.716224
NTC_1523	8	0.059227	0.17228	0.928922	618	2	-0.054598	0.19221	0.40298	0.999999	1515	2	-0.054598	0.716224
NTC_701	8	0.059227	0.17228	0.928922	680	1	0.057087	0.19221	0.40298	0.999999	1513	3	0.057087	0.716224
NTC_1305	8	0.080076	0.21134	0.970478	814	4	-0.116	0.19221	0.40298	0.999999	1505	2	-0.116	0.716224
NTC_960	8	0.13225	0.3039	0.994418	1137	2	-0.0291	0.19221	0.40298	0.999999	1507	3	-0.0291	0.716224
NTC_838	8	0.15107	0.33578	0.994418	1259	2	0.071392	0.19221	0.40298	0.999999	1514	3	0.071392	0.716224
NTC_1800	8	0.16854	0.36464	0.994418	1346	1	0.030122	0.19221	0.40298	0.999999	1511	3	0.030122	0.716224
NTC_519	8	0.16854	0.36464	0.994418	1385	2	0.0057259	0.19221	0.40298	0.999999	1517	3	0.0057259	0.716224
NTC_868	8	0.53562	0.70271	0.998655	2660	2	0.034268	0.19221	0.40298	0.999999	1516	3	0.034268	0.716224
NTC_1012	8	0.85358	0.88039	0.999999	3345	1	0.032708	0.19221	0.40298	0.999999	1508	3	0.032708	0.716224
NTC_1732	8	0.89568	0.90409	0.999999	3434	1	-0.046063	0.19221	0.40298	0.999999	1509	3	-0.046063	0.716224
WDR64	6	0.33984	0.50666	0.998655	2055	2	0.16393	0.19317	0.36603	0.999999	1518	3	0.16393	0.71406
NTC_577	8	0.015234	0.058319	0.928922	223	3	0.0058187	0.19514	0.40733	0.999999	1527	4	0.0058187	0.709654
NTC_1096	8	0.11347	0.27104	0.970478	1052	2	0.076182	0.19514	0.40733	0.999999	1522	4	0.076182	0.709654
NTC_780	8	0.1305	0.30088	0.994418	1114	3	0.056598	0.19514	0.40733	0.999999	1526	4	0.056598	0.709654
NTC_997	8	0.17431	0.37408	0.994418	1416	2	0.072058	0.19514	0.40733	0.999999	1519	4	0.072058	0.709654
NTC_700	8	0.23352	0.43924	0.998655	1637	3	0.095948	0.19514	0.40733	0.999999	1521	4	0.095948	0.709654
NTC_884	8	0.31185	0.52149	0.998655	1923	3	0.027299	0.19514	0.40733	0.999999	1523	4	0.027299	0.709654
NTC_1779	8	0.35926	0.57043	0.998655	2113	2	0.027115	0.19514	0.40733	0.999999	1528	4	0.027115	0.709654
NTC_1711	8	0.36417	0.57546	0.998655	2131	3	0.059738	0.19514	0.40733	0.999999	1524	4	0.059738	0.709654
NTC_1622	8	0.52006	0.69325	0.998655	2631	1	0.076182	0.19514	0.40733	0.999999	1531	4	0.076182	0.709654
NTC_1214	8	0.55296	0.71363	0.998655	2709	1	0.08992	0.19514	0.40733	0.999999	1525	4	0.08992	0.709654
NTC_1373	8	0.58388	0.73367	0.998655	2780	2	0.028453	0.19514	0.40733	0.999999	1532	4	0.028453	0.709654
NTC_1643	8	0.76216	0.84465	0.999999	3178	1	0.064362	0.19514	0.40733	0.999999	1530	4	0.064362	0.709654
NTC_1809	8	0.80594	0.86003	0.999999	3257	1	0.065062	0.19514	0.40733	0.999999	1529	4	0.065062	0.709654
NTC_1106	8	0.98728	0.98717	0.999999	3741	0	0.098153	0.19514	0.40733	0.999999	1520	4	0.098153	0.709654
MT1F	8	0.021258	0.076196	0.928922	302	4	-0.048841	0.19715	0.41023	0.999999	1533	3	-0.048841	0.705203
NKX3-1	8	0.51096	0.68784	0.998655	2587	2	0.032079	0.19722	0.41033	0.999999	1534	3	0.032079	0.705049
UGT1A9	4	0.71769	0.71899	0.998655	3106	1	0.038502	0.19774	0.32171	0.99429	1535	2	0.038502	0.703905
SYNM	8	0.068706	0.19037	0.953651	756	4	-0.092846	0.19808	0.41161	0.999999	1536	4	-0.092846	0.703159
KIAA1279	8	0.27567	0.48388	0.998655	1793	3	-0.10626	0.19929	0.41339	0.999999	1537	3	-0.10626	0.700514
NPTX1	8	0.60043	0.74437	0.998655	2809	2	0.012008	0.19963	0.41389	0.999999	1538	2	0.012008	0.699774
LHFPL1	8	0.051163	0.15697	0.928922	570	4	-0.12792	0.19972	0.41402	0.999999	1539	1	-0.12792	0.699578
2019-09-03	8	0.70703	0.81966	0.999999	3090	2	0.0097304	0.19981	0.41415	0.999999	1540	3	0.0097304	0.699383
NTNG2	8	0.84388	0.8758	0.999999	3324	1	0.11607	0.20002	0.41442	0.999999	1541	4	0.11607	0.698927
ZC3HAV1	8	0.9541	0.9539	0.999999	3618	0	0.10298	0.20014	0.41462	0.999999	1542	4	0.10298	0.698666
SPP1	8	0.6754	0.79635	0.999999	3028	1	0.096312	0.20026	0.4148	0.999999	1543	4	0.096312	0.698406
OSBPL6	8	0.26454	0.47202	0.998655	1763	3	0.0021854	0.20053	0.41518	0.999999	1544	3	0.0021854	0.697821
KIR2DL4	8	0.88774	0.89909	0.999999	3409	1	0.009029	0.20059	0.41527	0.999999	1545	4	0.009029	0.697691
OAS1	8	0.0038896	0.01831	0.892874	77	4	-0.10401	0.2008	0.41561	0.999999	1546	2	-0.10401	0.697236
HIST1H3E	8	0.03207	0.10642	0.928922	402	5	-0.17304	0.20161	0.41683	0.999999	1547	3	-0.17304	0.695488
IL8	8	0.47112	0.66412	0.998655	2486	2	0.024091	0.20171	0.41702	0.999999	1548	3	0.024091	0.695273
NFIL3	8	0.7247	0.83314	0.999999	3134	2	0.070541	0.20178	0.41714	0.999999	1549	4	0.070541	0.695122
RNF24	8	0.47142	0.66427	0.998655	2488	2	0.068924	0.20201	0.41749	0.999999	1550	3	0.068924	0.694627
TRIP6	8	0.59013	0.73772	0.998655	2796	2	0.10254	0.20208	0.41761	0.999999	1551	4	0.10254	0.694477
DEFB1	8	0.93155	0.93194	0.999999	3540	1	0.12418	0.20214	0.41772	0.999999	1552	4	0.12418	0.694348
CCDC50	8	0.29368	0.5026	0.998655	1853	3	-0.058859	0.20253	0.41837	0.999999	1553	1	-0.058859	0.693511
ZBTB43	8	0.00035845	0.002183	0.520111	16	4	-0.078202	0.20296	0.419	0.999999	1554	3	-0.078202	0.69259
TPRA1	8	0.92303	0.92434	0.999999	3511	1	0.058983	0.20321	0.41933	0.999999	1555	2	0.058983	0.692055
HLA-B	8	0.27785	0.48627	0.998655	1796	2	0.033607	0.20331	0.41948	0.999999	1556	3	0.033607	0.691841
CA13	8	0.83539	0.87198	0.999999	3311	1	0.087808	0.2035	0.41974	0.999999	1557	3	0.087808	0.691436
ADA	8	0.93446	0.93463	0.999999	3552	1	0.044891	0.20354	0.41982	0.999999	1558	4	0.044891	0.69135
CLEC5A	8	0.38813	0.60036	0.998655	2240	3	0.11038	0.20379	0.42024	0.999999	1559	4	0.11038	0.690817
LPXN	8	0.16154	0.35301	0.994418	1299	4	-0.12052	0.20404	0.42061	0.999999	1560	1	-0.12052	0.690285
ARHGEF3	8	0.018527	0.068386	0.928922	256	5	-0.18414	0.20447	0.42127	0.999999	1561	1	-0.18414	0.68937
FST	8	0.19142	0.39375	0.998655	1468	3	0.081124	0.20458	0.42142	0.999999	1562	4	0.081124	0.689137
HRASLS5	8	0.37182	0.58362	0.998655	2153	2	-0.062698	0.20577	0.42319	0.999999	1563	2	-0.062698	0.686618
ZNF485	8	0.47443	0.66608	0.998655	2508	1	0.034314	0.20587	0.42335	0.999999	1564	4	0.034314	0.686407
KRT1	8	0.10743	0.26075	0.970478	965	3	0.024358	0.20636	0.4241	0.999999	1565	4	0.024358	0.685374
FNDC7	8	0.61696	0.75531	0.998655	2857	1	0.050885	0.20648	0.4243	0.999999	1566	4	0.050885	0.685122
AIM1	8	0.7144	0.8253	0.999999	3101	1	0.12477	0.20661	0.42448	0.999999	1567	4	0.12477	0.684849
SEMA6A	8	0.14316	0.32262	0.994418	1197	2	0.12796	0.20673	0.42467	0.999999	1568	4	0.12796	0.684596
DBF4B	8	0.66845	0.79142	0.999999	3002	2	0.051765	0.20679	0.42477	0.999999	1569	4	0.051765	0.68447
GZMB	8	0.26323	0.47062	0.998655	1761	3	-0.05875	0.20684	0.42484	0.999999	1570	1	-0.05875	0.684365
FCGR3A	8	0.83888	0.87351	0.999999	3315	1	0.084668	0.20734	0.42564	0.999999	1571	4	0.084668	0.683317
TNFAIP6	8	0.46901	0.66293	0.998655	2484	2	-0.065943	0.2077	0.42615	0.999999	1572	2	-0.065943	0.682564
TYRO3	8	0.98838	0.98825	0.999999	3746	0	0.08884	0.20856	0.42734	0.999999	1573	3	0.08884	0.680769
PKDCC	8	0.39912	0.61152	0.998655	2258	3	0.13342	0.20878	0.42768	0.999999	1574	3	0.13342	0.680311
NPR1	8	0.98804	0.98789	0.999999	3744	0	0.019996	0.20899	0.428	0.999999	1575	2	0.019996	0.679874
MSMB	8	0.4049	0.61744	0.998655	2273	3	0.012972	0.2092	0.42827	0.999999	1576	3	0.012972	0.679438
NPC2	8	0.031375	0.10451	0.928922	397	4	-0.1639	0.21049	0.43014	0.999999	1577	2	-0.1639	0.676769
NTC_1347	8	0.00248	0.012528	0.830744	54	3	0.053919	0.21125	0.43124	0.999999	1583	3	0.053919	0.675203
NTC_245	8	0.059227	0.17228	0.928922	686	3	0.037265	0.21125	0.43124	0.999999	1588	3	0.037265	0.675203
NTC_763	8	0.085813	0.22201	0.970478	852	4	-0.10169	0.21125	0.43124	0.999999	1579	3	-0.10169	0.675203
NTC_1345	8	0.1141	0.27215	0.970478	1063	3	-0.0063726	0.21125	0.43124	0.999999	1578	2	-0.0063726	0.675203
NTC_603	8	0.20759	0.41142	0.998655	1540	2	0.019692	0.21125	0.43124	0.999999	1592	3	0.019692	0.675203
NTC_103	8	0.23352	0.43924	0.998655	1638	3	-0.047313	0.21125	0.43124	0.999999	1590	3	-0.047313	0.675203
NTC_282	8	0.25621	0.46322	0.998655	1702	3	-0.087872	0.21125	0.43124	0.999999	1585	3	-0.087872	0.675203
NTC_354	8	0.33796	0.54887	0.998655	2027	2	-0.0095737	0.21125	0.43124	0.999999	1589	3	-0.0095737	0.675203
NTC_1386	8	0.52006	0.69325	0.998655	2626	1	0.074499	0.21125	0.43124	0.999999	1581	3	0.074499	0.675203
NTC_1879	8	0.66248	0.78711	0.999999	2988	2	0.0086872	0.21125	0.43124	0.999999	1582	2	0.0086872	0.675203
NTC_363	8	0.74056	0.83789	0.999999	3152	1	0.024297	0.21125	0.43124	0.999999	1584	3	0.024297	0.675203
NTC_1074	8	0.74056	0.83789	0.999999	3160	1	-0.012179	0.21125	0.43124	0.999999	1587	3	-0.012179	0.675203
NTC_608	8	0.76216	0.84465	0.999999	3193	1	0.017248	0.21125	0.43124	0.999999	1586	2	0.017248	0.675203
NTC_1080	8	0.80594	0.86003	0.999999	3259	1	0.02562	0.21125	0.43124	0.999999	1591	2	0.02562	0.675203
NTC_1154	8	0.91216	0.91567	0.999999	3472	1	0.058891	0.21125	0.43124	0.999999	1580	3	0.058891	0.675203
NTC_806	8	0.95168	0.95149	0.999999	3614	0	0.065177	0.21125	0.43124	0.999999	1593	3	0.065177	0.675203
MOAP1	8	0.33479	0.54552	0.998655	2020	2	0.086622	0.21135	0.43136	0.999999	1594	3	0.086622	0.674998
ITGA1	8	0.16263	0.35478	0.994418	1304	4	-0.017278	0.21156	0.43169	0.999999	1595	3	-0.017278	0.674566
HTR1D	8	0.6377	0.76936	0.998655	2907	2	0.043766	0.21177	0.43199	0.999999	1596	4	0.043766	0.674136
MOXD1	8	0.00684	0.030445	0.902978	123	3	-0.0021881	0.2122	0.43268	0.999999	1597	3	-0.0021881	0.673255
NTC_1662	8	0.059227	0.17228	0.928922	647	3	-0.0010407	0.21234	0.4329	0.999999	1601	3	-0.0010407	0.672968
NTC_470	8	0.080076	0.21134	0.970478	815	4	-0.098699	0.21234	0.4329	0.999999	1600	3	-0.098699	0.672968
NTC_1001	8	0.16854	0.36464	0.994418	1355	2	0.080618	0.21234	0.4329	0.999999	1603	4	0.080618	0.672968
NTC_1424	8	0.16854	0.36464	0.994418	1364	2	-0.003952	0.21234	0.4329	0.999999	1609	3	-0.003952	0.672968
NTC_1432	8	0.20759	0.41142	0.998655	1510	3	0.0026532	0.21234	0.4329	0.999999	1598	3	0.0026532	0.672968
NTC_455	8	0.20759	0.41142	0.998655	1545	2	0.041491	0.21234	0.4329	0.999999	1608	3	0.041491	0.672968
NTC_1868	8	0.26084	0.46809	0.998655	1719	2	0.038009	0.21234	0.4329	0.999999	1599	3	0.038009	0.672968
NTC_1248	8	0.33796	0.54887	0.998655	2031	2	0.039393	0.21234	0.4329	0.999999	1607	3	0.039393	0.672968
NTC_295	8	0.37707	0.58901	0.998655	2176	1	0.093153	0.21234	0.4329	0.999999	1604	4	0.093153	0.672968
NTC_192	8	0.52006	0.69325	0.998655	2605	1	0.065177	0.21234	0.4329	0.999999	1606	3	0.065177	0.672968
NTC_1144	8	0.64365	0.7736	0.998655	2912	2	0.016898	0.21234	0.4329	0.999999	1605	3	0.016898	0.672968
NTC_1885	8	0.98524	0.98528	0.999999	3729	0	0.069735	0.21234	0.4329	0.999999	1602	3	0.069735	0.672968
ADM2	8	0.38537	0.59745	0.998655	2216	3	-0.009758	0.21284	0.43364	0.999999	1610	3	-0.009758	0.671947
PPP2R2A	8	0.0087865	0.038096	0.928922	150	5	-0.24919	0.21348	0.43453	0.999999	1611	1	-0.24919	0.670643
NTC_821	8	0.020509	0.07408	0.928922	287	3	0.1058	0.21363	0.43471	0.999999	1617	4	0.1058	0.670338
NTC_1764	8	0.033162	0.10948	0.928922	426	2	0.044086	0.21363	0.43471	0.999999	1629	4	0.044086	0.670338
NTC_1793	8	0.059227	0.17228	0.928922	668	2	0.09463	0.21363	0.43471	0.999999	1622	4	0.09463	0.670338
NTC_4	8	0.059227	0.17228	0.928922	705	2	0.062933	0.21363	0.43471	0.999999	1614	4	0.062933	0.670338
NTC_1590	8	0.073325	0.19892	0.962274	774	3	0.04427	0.21363	0.43471	0.999999	1630	4	0.04427	0.670338
NTC_108	8	0.11347	0.27104	0.970478	1038	2	0.10379	0.21363	0.43471	0.999999	1626	4	0.10379	0.670338
NTC_807	8	0.20759	0.41142	0.998655	1521	2	0.10667	0.21363	0.43471	0.999999	1634	4	0.10667	0.670338
NTC_1614	8	0.20759	0.41142	0.998655	1556	1	0.078008	0.21363	0.43471	0.999999	1641	4	0.078008	0.670338
NTC_1457	8	0.21582	0.42002	0.998655	1570	2	0.071824	0.21363	0.43471	0.999999	1640	4	0.071824	0.670338
NTC_424	8	0.36417	0.57546	0.998655	2141	3	0.044656	0.21363	0.43471	0.999999	1636	4	0.044656	0.670338
NTC_181	8	0.37707	0.58901	0.998655	2180	1	0.074881	0.21363	0.43471	0.999999	1635	4	0.074881	0.670338
NTC_618	8	0.40495	0.61751	0.998655	2293	2	0.059738	0.21363	0.43471	0.999999	1633	4	0.059738	0.670338
NTC_264	8	0.40495	0.61751	0.998655	2296	1	0.088893	0.21363	0.43471	0.999999	1627	4	0.088893	0.670338
NTC_1273	8	0.42963	0.64037	0.998655	2385	2	0.059284	0.21363	0.43471	0.999999	1637	4	0.059284	0.670338
NTC_1196	8	0.44486	0.6491	0.998655	2405	2	0.067833	0.21363	0.43471	0.999999	1613	4	0.067833	0.670338
NTC_272	8	0.45281	0.6536	0.998655	2456	2	0.10006	0.21363	0.43471	0.999999	1628	4	0.10006	0.670338
NTC_1833	8	0.47354	0.66555	0.998655	2503	2	0.075064	0.21363	0.43471	0.999999	1632	4	0.075064	0.670338
NTC_1316	8	0.52006	0.69325	0.998655	2617	1	0.078602	0.21363	0.43471	0.999999	1625	4	0.078602	0.670338
NTC_1683	8	0.52006	0.69325	0.998655	2623	1	0.094391	0.21363	0.43471	0.999999	1623	4	0.094391	0.670338
NTC_1105	8	0.60485	0.74714	0.998655	2830	1	0.08836	0.21363	0.43471	0.999999	1631	4	0.08836	0.670338
NTC_91	8	0.64365	0.7736	0.998655	2914	2	0.08081	0.21363	0.43471	0.999999	1620	4	0.08081	0.670338
NTC_415	8	0.74056	0.83789	0.999999	3155	1	0.056128	0.21363	0.43471	0.999999	1618	4	0.056128	0.670338
NTC_663	8	0.76216	0.84465	0.999999	3177	1	0.064591	0.21363	0.43471	0.999999	1612	4	0.064591	0.670338
NTC_1164	8	0.76216	0.84465	0.999999	3180	1	0.08725	0.21363	0.43471	0.999999	1621	4	0.08725	0.670338
NTC_148	8	0.81867	0.86507	0.999999	3285	1	0.071949	0.21363	0.43471	0.999999	1624	4	0.071949	0.670338
NTC_140	8	0.86743	0.88748	0.999999	3356	1	0.1058	0.21363	0.43471	0.999999	1615	4	0.1058	0.670338
NTC_1400	8	0.86743	0.88748	0.999999	3365	1	0.07742	0.21363	0.43471	0.999999	1619	4	0.07742	0.670338
NTC_688	8	0.90443	0.91002	0.999999	3444	1	0.091807	0.21363	0.43471	0.999999	1639	4	0.091807	0.670338
NTC_708	8	0.93985	0.93981	0.999999	3568	0	0.1058	0.21363	0.43471	0.999999	1638	4	0.1058	0.670338
NTC_1648	8	0.9943	0.99419	0.999999	3765	0	0.078008	0.21363	0.43471	0.999999	1616	4	0.078008	0.670338
ARG2	8	0.33929	0.55025	0.998655	2052	3	0.048145	0.21412	0.43537	0.999999	1642	2	0.048145	0.669343
GTF2E1	8	0.19279	0.39519	0.998655	1473	3	-0.0088221	0.21455	0.43594	0.999999	1643	2	-0.0088221	0.668471
EDNRB	8	0.01504	0.057706	0.928922	220	4	-0.11494	0.21519	0.4369	0.999999	1644	1	-0.11494	0.667178
GLIPR2	8	0.1492	0.33271	0.994418	1227	2	0.057888	0.21625	0.43846	0.999999	1645	1	0.057888	0.665044
TXNDC17	8	0.3521	0.56313	0.998655	2105	1	0.0044248	0.21732	0.44014	0.999999	1646	3	0.0044248	0.6629
ANGPTL6	8	0.17527	0.37567	0.996565	1436	4	-0.10692	0.21753	0.44046	0.999999	1647	1	-0.10692	0.662481
SCARB2	8	0.031698	0.10546	0.928922	400	3	-0.020487	0.21774	0.44081	0.999999	1648	1	-0.020487	0.662062
MAVS	8	0.39417	0.60654	0.998655	2249	3	-0.065151	0.21795	0.44112	0.999999	1649	1	-0.065151	0.661643
MGLL	8	0.16811	0.36397	0.994418	1321	4	-0.024643	0.21859	0.44209	0.999999	1650	2	-0.024643	0.66037
TRIM69	8	0.015403	0.058825	0.928922	227	5	-0.19183	0.21874	0.44233	0.999999	1651	2	-0.19183	0.660072
FAM3B	8	0.2094	0.41325	0.998655	1563	3	-0.062408	0.21895	0.44261	0.999999	1652	2	-0.062408	0.659655
BTC	8	0.13649	0.31129	0.994418	1159	3	0.0082575	0.21901	0.44269	0.999999	1653	2	0.0082575	0.659536
PARP12	8	0.83647	0.87245	0.999999	3313	1	-0.024641	0.21905	0.44275	0.999999	1654	2	-0.024641	0.659457
CD244	8	0.29511	0.50414	0.998655	1855	3	-0.017483	0.21944	0.44334	0.999999	1655	1	-0.017483	0.658684
BBS12	8	0.40365	0.61615	0.998655	2269	3	-0.0050025	0.21986	0.4439	0.999999	1656	2	-0.0050025	0.657854
KIAA1199	8	0.65455	0.78134	0.999999	2968	2	0.073883	0.22011	0.44423	0.999999	1657	3	0.073883	0.65736
CD163	8	0.040901	0.13016	0.928922	490	4	-0.10227	0.22026	0.44443	0.999999	1658	3	-0.10227	0.657064
PDGFA	8	0.51904	0.69263	0.998655	2600	2	-0.024583	0.22029	0.44447	0.999999	1659	2	-0.024583	0.657005
LAP3	8	0.92927	0.92979	0.999999	3533	1	0.066646	0.22044	0.44468	0.999999	1660	4	0.066646	0.65671
FAM20A	8	0.53985	0.70549	0.998655	2673	1	0.11991	0.22101	0.44548	0.999999	1661	4	0.11991	0.655588
SERTAD1	8	0.1201	0.28254	0.989931	1085	3	0.015483	0.22122	0.44575	0.999999	1662	3	0.015483	0.655176
ZNF835	8	0.0004193	0.0025545	0.540979	18	2	0.12969	0.22147	0.44617	0.999999	1663	3	0.12969	0.654685
DCUN1D3	8	0.016524	0.062384	0.928922	236	4	-0.23005	0.22198	0.44697	0.999999	1665	1	-0.23005	0.653686
SERPINF1	8	0.6235	0.75952	0.998655	2879	1	-0.01743	0.22198	0.44696	0.999999	1664	3	-0.01743	0.653686
NEXN	8	0.18808	0.3903	0.998655	1460	3	-0.016863	0.22218	0.44728	0.999999	1666	3	-0.016863	0.653295
CFH	8	0.28928	0.49809	0.998655	1833	3	0.011943	0.22219	0.44729	0.999999	1667	3	0.011943	0.653275
LOC388813	8	0.65902	0.78464	0.999999	2973	1	0.15497	0.22234	0.44752	0.999999	1668	4	0.15497	0.652982
C9orf91	8	0.24679	0.45334	0.998655	1675	3	0.032732	0.22282	0.44814	0.999999	1669	1	0.032732	0.652046
ACRC	8	0.079829	0.21092	0.970478	805	3	-0.015891	0.22302	0.44837	0.999999	1670	3	-0.015891	0.651656
LGMN	8	0.69948	0.81411	0.999999	3076	2	0.05238	0.22309	0.44848	0.999999	1671	3	0.05238	0.65152
RMI2	8	0.8343	0.87148	0.999999	3307	1	0.00023846	0.22325	0.44869	0.999999	1672	2	0.00023846	0.651209
APOBEC3B	8	0.17013	0.36735	0.994418	1395	4	-0.072271	0.22346	0.449	0.999999	1673	3	-0.072271	0.6508
TIMP1	8	0.085187	0.22083	0.970478	834	4	-0.046902	0.224	0.44974	0.999999	1674	4	-0.046902	0.649752
RNF144B	8	0.011135	0.045847	0.928922	174	3	0.075283	0.22406	0.44982	0.999999	1675	4	0.075283	0.649636
MS4A6A	8	0.22759	0.43283	0.998655	1611	3	0.0018904	0.22406	0.44983	0.999999	1676	3	0.0018904	0.649636
B2M	8	0.4887	0.67446	0.998655	2523	2	0.04627	0.22409	0.44988	0.999999	1677	3	0.04627	0.649578
CEACAM1	8	0.15838	0.34794	0.994418	1290	4	-0.12273	0.2243	0.45019	0.999999	1678	1	-0.12273	0.649171
DNAH12	8	0.86132	0.88443	0.999999	3350	1	0.091044	0.22431	0.4502	0.999999	1679	4	0.091044	0.649151
LIG4	8	0.46262	0.65927	0.998655	2469	1	0.14866	0.2245	0.45048	0.999999	1680	4	0.14866	0.648784
RIPK2	8	0.28455	0.49306	0.998655	1814	3	0.00060636	0.22472	0.45083	0.999999	1681	3	0.00060636	0.648358
UGT1A3	4	0.78625	0.78658	0.999999	3218	0	0.1287	0.22486	0.35139	0.999999	1682	2	0.1287	0.648088
ZSWIM4	8	0.066683	0.18639	0.952031	745	2	0.055797	0.22519	0.45149	0.999999	1683	3	0.055797	0.647451
NT5C3A	8	0.28808	0.49679	0.998655	1830	2	0.15462	0.22533	0.4517	0.999999	1684	4	0.15462	0.647181
AIM2	8	0.98014	0.98017	0.999999	3706	0	0.11135	0.2254	0.45181	0.999999	1685	4	0.11135	0.647046
NEFH	8	0.091553	0.23209	0.970478	870	3	-0.038087	0.22556	0.45201	0.999999	1686	3	-0.038087	0.646738
SLC45A2	8	0.61584	0.75451	0.998655	2856	2	0.11693	0.22565	0.45214	0.999999	1687	4	0.11693	0.646565
THNSL1	8	0.69078	0.80759	0.999999	3057	2	0.041144	0.22586	0.45241	0.999999	1688	3	0.041144	0.646161
MYO1C	8	0.13574	0.31003	0.994418	1156	3	0.0076593	0.22599	0.45261	0.999999	1689	2	0.0076593	0.645911
LRRC2	8	0.5789	0.73043	0.998655	2764	2	0.08944	0.2261	0.45277	0.999999	1690	4	0.08944	0.645699
LY6E	8	0.87293	0.89051	0.999999	3375	1	0.092841	0.22629	0.45304	0.999999	1691	4	0.092841	0.645335
APOE	8	0.0017571	0.0093023	0.811319	43	6	-0.29208	0.22683	0.45379	0.999999	1692	2	-0.29208	0.6443
ZBTB9	8	0.21373	0.41779	0.998655	1565	3	-0.11304	0.22725	0.45448	0.999999	1693	3	-0.11304	0.643496
CD163L1	8	0.26282	0.47017	0.998655	1760	3	0.018693	0.22783	0.45538	0.999999	1694	4	0.018693	0.642389
GPC2	8	0.7693	0.84714	0.999999	3203	1	0.018329	0.22788	0.45545	0.999999	1695	3	0.018329	0.642294
SLC37A2	8	0.68484	0.80316	0.999999	3048	2	-0.012384	0.22809	0.45575	0.999999	1696	2	-0.012384	0.641894
SERPINE1	8	0.5708	0.72517	0.998655	2741	1	0.0048363	0.2285	0.4563	0.999999	1697	3	0.0048363	0.641114
ZKSCAN4	8	0.026157	0.089887	0.928922	343	1	0.13557	0.22866	0.45653	0.999999	1698	4	0.13557	0.64081
UBFD1	8	0.97033	0.97057	0.999999	3663	0	0.070921	0.22879	0.4567	0.999999	1699	4	0.070921	0.640563
CHRNA10	8	0.46414	0.66017	0.998655	2472	2	0.01327	0.22893	0.45686	0.999999	1700	2	0.01327	0.640297
NTC_1822	8	0.020509	0.07408	0.928922	291	3	-0.13084	0.23034	0.45845	0.999999	1701	2	-0.13084	0.637631
NTC_133	8	0.059227	0.17228	0.928922	625	3	-0.04348	0.23034	0.45845	0.999999	1708	2	-0.04348	0.637631
NTC_346	8	0.10582	0.25782	0.970478	962	2	0.049481	0.23034	0.45845	0.999999	1704	3	0.049481	0.637631
NTC_1572	8	0.1141	0.27215	0.970478	1062	3	0.0027593	0.23034	0.45845	0.999999	1706	3	0.0027593	0.637631
NTC_122	8	0.13864	0.315	0.994418	1177	4	-0.023337	0.23034	0.45845	0.999999	1714	3	-0.023337	0.637631
NTC_1039	8	0.20759	0.41142	0.998655	1553	2	0.028798	0.23034	0.45845	0.999999	1711	3	0.028798	0.637631
NTC_1708	8	0.26084	0.46809	0.998655	1725	1	0.011407	0.23034	0.45845	0.999999	1712	3	0.011407	0.637631
NTC_812	8	0.27489	0.48311	0.998655	1785	3	-0.021077	0.23034	0.45845	0.999999	1707	3	-0.021077	0.637631
NTC_1370	8	0.40495	0.61751	0.998655	2291	2	-0.005658	0.23034	0.45845	0.999999	1709	2	-0.005658	0.637631
NTC_1247	8	0.42963	0.64037	0.998655	2367	2	0.005777	0.23034	0.45845	0.999999	1710	3	0.005777	0.637631
NTC_1831	8	0.42963	0.64037	0.998655	2370	2	-0.003952	0.23034	0.45845	0.999999	1713	3	-0.003952	0.637631
NTC_540	8	0.53562	0.70271	0.998655	2666	2	0.06603	0.23034	0.45845	0.999999	1703	3	0.06603	0.637631
NTC_948	8	0.56269	0.71988	0.998655	2733	2	0.057654	0.23034	0.45845	0.999999	1702	3	0.057654	0.637631
NTC_1438	8	0.72355	0.83229	0.999999	3128	1	0.046533	0.23034	0.45845	0.999999	1705	3	0.046533	0.637631
SMIM15	8	0.37808	0.59002	0.998655	2203	3	-0.10349	0.23102	0.45913	0.999999	1715	2	-0.10349	0.63635
KAT2B	8	0.058195	0.17036	0.928922	599	4	-0.079329	0.23144	0.45953	0.999999	1716	3	-0.079329	0.635562
42430	4	0.92633	0.92656	0.999999	3522	0	0.046799	0.23158	0.35897	0.999999	1717	1	0.046799	0.635299
TRIM25	8	0.27864	0.48706	0.998655	1799	2	0.079299	0.23228	0.46041	0.999999	1718	3	0.079299	0.633988
PLEKHF1	8	0.49045	0.67545	0.998655	2525	2	-0.034621	0.23269	0.4608	0.999999	1719	2	-0.034621	0.633222
NPIP	6	0.83202	0.83666	0.999999	3303	1	0.14661	0.23291	0.41873	0.999999	1720	2	0.14661	0.632812
C1orf61	8	0.99655	0.99653	0.999999	3774	0	0.073536	0.23295	0.46103	0.999999	1721	3	0.073536	0.632737
CRY1	8	0.52188	0.69436	0.998655	2637	2	-0.029103	0.23311	0.46115	0.999999	1722	2	-0.029103	0.632439
HOMER2	8	0.91984	0.9217	0.999999	3503	1	0.010857	0.23318	0.46121	0.999999	1723	3	0.010857	0.632309
FGL2	8	0.35534	0.56642	0.998655	2106	3	-0.009799	0.23332	0.46133	0.999999	1724	2	-0.009799	0.632048
SRC	8	0.16274	0.35495	0.994418	1305	4	-0.075152	0.23364	0.46162	0.999999	1725	3	-0.075152	0.631453
CARD17	8	0.70249	0.81636	0.999999	3084	1	-0.030208	0.23415	0.46209	0.999999	1726	2	-0.030208	0.630506
CCDC89	8	0.42412	0.6373	0.998655	2359	3	0.044785	0.23478	0.46276	0.999999	1727	1	0.044785	0.629339
GNMT	8	0.061315	0.17625	0.932994	715	2	-0.037111	0.23499	0.46297	0.999999	1728	1	-0.037111	0.628951
DNAJC28	8	0.51572	0.69068	0.998655	2592	2	-0.013303	0.23538	0.46334	0.999999	1729	3	-0.013303	0.62823
SLC12A8	8	0.58565	0.73485	0.998655	2791	1	0.0812	0.23569	0.46361	0.999999	1730	3	0.0812	0.627659
RIF1	8	0.39677	0.60911	0.998655	2254	3	-0.11562	0.23624	0.46416	0.999999	1731	1	-0.11562	0.626647
MARCKSL1	8	0.1453	0.32618	0.994418	1206	2	-0.030835	0.23665	0.46452	0.999999	1732	1	-0.030835	0.625893
PELI1	8	0.054754	0.16385	0.928922	583	3	-0.0051724	0.23729	0.46512	0.999999	1733	3	-0.0051724	0.624721
NRP2	8	0.93012	0.93065	0.999999	3536	1	0.050435	0.23767	0.46545	0.999999	1734	3	0.050435	0.624026
G3BP1	8	0.0035724	0.016972	0.892874	70	6	-0.29234	0.2379	0.46565	0.999999	1735	1	-0.29234	0.623606
SLC16A4	8	0.53798	0.70424	0.998655	2671	1	-0.0050218	0.23831	0.46602	0.999999	1736	2	-0.0050218	0.622858
CCDC87	8	0.83105	0.87006	0.999999	3301	1	0.071155	0.23865	0.46637	0.999999	1737	3	0.071155	0.622239
GSDMD	8	0.9282	0.9289	0.999999	3529	1	0.018945	0.23906	0.46679	0.999999	1738	3	0.018945	0.621493
EML1	8	0.32515	0.53537	0.998655	1980	3	-0.014852	0.23976	0.46745	0.999999	1739	2	-0.014852	0.620223
CLU	8	0.22999	0.43533	0.998655	1616	2	-0.00043663	0.23997	0.46765	0.999999	1740	3	-0.00043663	0.619843
ZNF501	8	0.60326	0.74602	0.998655	2813	2	-0.0080553	0.24042	0.46807	0.999999	1741	3	-0.0080553	0.619029
IL13RA1	8	0.2928	0.50174	0.998655	1849	3	-0.052058	0.24183	0.46946	0.999999	1742	2	-0.052058	0.61649
AGPAT9	8	0.092037	0.23293	0.970478	873	4	-0.16334	0.24225	0.46985	0.999999	1743	1	-0.16334	0.615736
SLC6A9	8	0.67921	0.79914	0.999999	3035	2	0.011118	0.24233	0.46994	0.999999	1744	3	0.011118	0.615593
HLA-G	8	0.75406	0.84203	0.999999	3172	1	0.075979	0.24264	0.4702	0.999999	1745	3	0.075979	0.615038
GBP3	8	0.14611	0.32757	0.994418	1212	4	-0.055813	0.24266	0.47021	0.999999	1746	1	-0.055813	0.615002
PKD2L1	8	0.39995	0.6124	0.998655	2261	3	-0.074286	0.24287	0.47043	0.999999	1747	1	-0.074286	0.614626
CPT1B	8	0.443	0.64796	0.998655	2394	2	0.02154	0.24307	0.47063	0.999999	1748	2	0.02154	0.614269
NFS1	8	0.99109	0.9909	0.999999	3756	0	0.23084	0.24364	0.47118	0.999999	1749	3	0.23084	0.613251
ABCA7	8	0.90095	0.90758	0.999999	3439	1	0.11184	0.2439	0.47142	0.999999	1750	3	0.11184	0.612788
MRM1	8	0.83995	0.87404	0.999999	3319	1	0.078675	0.24395	0.47147	0.999999	1751	3	0.078675	0.612699
ALDH1A2	8	0.11443	0.27276	0.971736	1067	4	-0.16637	0.24431	0.47182	0.999999	1752	2	-0.16637	0.612059
ST3GAL5	8	0.026954	0.092123	0.928922	363	4	-0.24339	0.24513	0.47262	0.999999	1753	2	-0.24339	0.610604
KCNJ11	8	0.83408	0.87138	0.999999	3306	1	0.050447	0.24541	0.47292	0.999999	1754	3	0.050447	0.610108
HIST1H2BK	8	0.572	0.72592	0.998655	2746	2	-0.077957	0.24555	0.47305	0.999999	1755	2	-0.077957	0.60986
ZC3HAV1L	8	0.028259	0.095806	0.928922	373	2	0.056526	0.24564	0.47315	0.999999	1756	3	0.056526	0.609701
2019-03-01	4	0.65829	0.66792	0.998655	2971	1	0.16656	0.24624	0.37536	0.999999	1757	2	0.16656	0.608641
BAZ1A	8	0.86103	0.8843	0.999999	3348	1	0.034656	0.24657	0.47406	0.999999	1758	3	0.034656	0.60806
CKS2	8	0.37599	0.58787	0.998655	2162	3	-0.12997	0.2474	0.47488	0.999999	1759	2	-0.12997	0.6066
CTTNBP2NL	8	0.46216	0.65903	0.998655	2467	1	0.014567	0.2476	0.47508	0.999999	1760	3	0.014567	0.606249
IL18BP	8	0.0074794	0.033073	0.904349	139	5	-0.19994	0.24801	0.47544	0.999999	1761	3	-0.19994	0.605531
FAM134B	8	0.0088845	0.038423	0.928922	151	6	-0.22237	0.24822	0.47563	0.999999	1762	2	-0.22237	0.605163
PLEKHG7	8	0.32444	0.5346	0.998655	1977	2	-0.060977	0.24842	0.47587	0.999999	1763	2	-0.060977	0.604813
NTC_1215	8	0.029355	0.098918	0.928922	388	5	-0.11963	0.24885	0.4763	0.999999	1764	2	-0.11963	0.604062
NTC_1586	8	0.059227	0.17228	0.928922	641	3	-0.0042894	0.24885	0.4763	0.999999	1766	2	-0.0042894	0.604062
NTC_1478	8	0.059227	0.17228	0.928922	678	3	-0.088886	0.24885	0.4763	0.999999	1773	2	-0.088886	0.604062
NTC_659	8	0.11347	0.27104	0.970478	1031	2	0.070541	0.24885	0.4763	0.999999	1775	3	0.070541	0.604062
NTC_435	8	0.11347	0.27104	0.970478	1041	2	0.044551	0.24885	0.4763	0.999999	1767	2	0.044551	0.604062
NTC_409	8	0.1305	0.30088	0.994418	1109	3	-0.040145	0.24885	0.4763	0.999999	1771	2	-0.040145	0.604062
NTC_514	8	0.20759	0.41142	0.998655	1527	1	-0.04946	0.24885	0.4763	0.999999	1768	3	-0.04946	0.604062
NTC_1546	8	0.27489	0.48311	0.998655	1789	3	-0.0080255	0.24885	0.4763	0.999999	1765	3	-0.0080255	0.604062
NTC_1132	8	0.53562	0.70271	0.998655	2656	2	0.091035	0.24885	0.4763	0.999999	1769	3	0.091035	0.604062
NTC_340	8	0.56269	0.71988	0.998655	2720	2	-0.010349	0.24885	0.4763	0.999999	1774	2	-0.010349	0.604062
NTC_324	8	0.791	0.85455	0.999999	3231	1	0.023479	0.24885	0.4763	0.999999	1770	3	0.023479	0.604062
NTC_579	8	0.81867	0.86507	0.999999	3291	1	0.039757	0.24885	0.4763	0.999999	1772	2	0.039757	0.604062
ELFN1	8	0.26261	0.46995	0.998655	1759	2	0.0095561	0.24904	0.47646	0.999999	1776	2	0.0095561	0.603731
LSS	8	0.082557	0.21601	0.970478	821	4	-0.1499	0.24965	0.47713	0.999999	1777	1	-0.1499	0.602668
HSD17B14	8	0.048606	0.15037	0.928922	546	5	-0.15863	0.25006	0.47749	0.999999	1778	1	-0.15863	0.601956
DUOXA2	8	0.35874	0.56988	0.998655	2111	2	0.0061999	0.25088	0.47829	0.999999	1779	2	0.0061999	0.600534
TRANK1	8	0.9273	0.92804	0.999999	3524	1	0.078252	0.25108	0.47849	0.999999	1780	1	0.078252	0.600188
KDR	8	0.017116	0.064116	0.928922	246	2	-0.069756	0.2517	0.47903	0.999999	1781	2	-0.069756	0.599117
SLAMF9	8	0.0067221	0.029995	0.902978	120	4	-0.12297	0.2519	0.4792	0.999999	1782	2	-0.12297	0.598772
NTC_957	8	0.11347	0.27104	0.970478	1027	2	0.01326	0.25314	0.48038	0.999999	1786	3	0.01326	0.596639
NTC_11	8	0.23352	0.43924	0.998655	1624	3	0.046533	0.25314	0.48038	0.999999	1785	3	0.046533	0.596639
NTC_1610	8	0.23352	0.43924	0.998655	1632	3	-0.0084407	0.25314	0.48038	0.999999	1788	3	-0.0084407	0.596639
NTC_1485	8	0.26084	0.46809	0.998655	1723	2	0.020182	0.25314	0.48038	0.999999	1784	3	0.020182	0.596639
NTC_1715	8	0.37707	0.58901	0.998655	2182	1	0.040348	0.25314	0.48038	0.999999	1789	3	0.040348	0.596639
NTC_1895	8	0.38801	0.60021	0.998655	2226	2	-0.036861	0.25314	0.48038	0.999999	1783	3	-0.036861	0.596639
NTC_566	8	0.52006	0.69325	0.998655	2613	1	0.079624	0.25314	0.48038	0.999999	1787	3	0.079624	0.596639
S100A8	8	0.86164	0.88456	0.999999	3351	1	-0.0032525	0.25537	0.48237	0.999999	1790	1	-0.0032525	0.59283
C1QA	8	0.38595	0.59807	0.998655	2218	3	-0.063383	0.25557	0.48256	0.999999	1791	1	-0.063383	0.59249
SYN1	8	0.4681	0.66236	0.998655	2482	2	-0.012798	0.25638	0.48328	0.999999	1792	2	-0.012798	0.591116
CLIC5	8	0.003549	0.016879	0.892874	69	4	-0.13207	0.25679	0.48365	0.999999	1793	1	-0.13207	0.590422
FXYD6	8	0.086001	0.22235	0.970478	853	4	-0.14651	0.25699	0.48386	0.999999	1794	2	-0.14651	0.590084
APOBEC3D	8	0.93112	0.93158	0.999999	3538	1	0.01055	0.25724	0.48409	0.999999	1795	2	0.01055	0.589661
IL17RB	8	0.92746	0.92817	0.999999	3525	1	0.0074614	0.25745	0.48426	0.999999	1796	2	0.0074614	0.589307
CDKN1C	8	0.14679	0.32874	0.994418	1216	4	-0.085517	0.25801	0.48479	0.999999	1797	2	-0.085517	0.588363
PDE6H	8	0.15332	0.33956	0.994418	1264	4	-0.10868	0.25821	0.485	0.999999	1798	3	-0.10868	0.588027
LGALS2	8	0.12372	0.28896	0.994418	1091	4	-0.14124	0.25841	0.48519	0.999999	1799	2	-0.14124	0.587691
ICAM2	8	0.22085	0.42556	0.998655	1596	3	-0.056351	0.25861	0.48541	0.999999	1800	1	-0.056351	0.587355
SDS	8	0.57316	0.7267	0.998655	2749	2	-0.022382	0.25882	0.48555	0.999999	1801	1	-0.022382	0.587002
WHAMM	8	0.41061	0.62329	0.998655	2324	3	-0.081651	0.25902	0.48572	0.999999	1802	1	-0.081651	0.586667
FCRL4	8	0.0471	0.14633	0.928922	533	5	-0.17047	0.25922	0.48593	0.999999	1803	3	-0.17047	0.586331
PIM3	8	0.31915	0.5291	0.998655	1960	2	0.026057	0.25963	0.48632	0.999999	1804	1	0.026057	0.585645
RASAL2	8	0.63028	0.76419	0.998655	2892	1	-0.022498	0.25983	0.48649	0.999999	1805	2	-0.022498	0.585311
TDRD6	8	0.6171	0.7554	0.998655	2858	2	0.0074329	0.26137	0.48803	0.999999	1806	2	0.0074329	0.582744
NCAM1	8	0.60737	0.74881	0.998655	2845	2	0.010903	0.26168	0.48836	0.999999	1807	2	0.010903	0.582229
TCF7L2	8	0.11972	0.28182	0.989521	1074	3	-0.00088456	0.26251	0.48911	0.999999	1808	3	-0.00088456	0.580854
C2orf42	8	0.38026	0.59224	0.998655	2206	3	0.020844	0.26282	0.48938	0.999999	1809	2	0.020844	0.580342
IFITM2	8	0.40449	0.61699	0.998655	2272	3	-0.022943	0.26306	0.48962	0.999999	1810	1	-0.022943	0.579945
RGL1	8	0.014936	0.057376	0.928922	219	4	-0.10155	0.26367	0.49028	0.999999	1811	2	-0.10155	0.578939
KCNJ2	8	0.28262	0.49113	0.998655	1809	2	0.039787	0.26427	0.49086	0.999999	1812	3	0.039787	0.577952
ARL5B	8	0.29861	0.5079	0.998655	1871	3	-0.012802	0.26447	0.49101	0.999999	1813	2	-0.012802	0.577624
ZNF225	8	0.57681	0.72912	0.998655	2758	2	-0.0182	0.26467	0.49121	0.999999	1814	2	-0.0182	0.577295
ZNF107	8	0.083591	0.21791	0.970478	827	3	0.020997	0.26487	0.49141	0.999999	1815	2	0.020997	0.576967
TNIP3	8	0.68767	0.80538	0.999999	3051	2	-0.0085928	0.26509	0.49164	0.999999	1816	2	-0.0085928	0.576607
NOTCH3	8	0.29183	0.50072	0.998655	1843	3	-0.094505	0.26568	0.49216	0.999999	1817	3	-0.094505	0.575641
NBN	8	0.61441	0.75351	0.998655	2853	2	0.027439	0.26648	0.49294	0.999999	1818	3	0.027439	0.574335
RNF213	8	0.96776	0.96799	0.999999	3656	0	0.049678	0.26668	0.49312	0.999999	1819	3	0.049678	0.57401
NFIX	8	0.001973	0.01025	0.830744	47	2	-0.093839	0.26695	0.49345	0.999999	1820	2	-0.093839	0.57357
IARS	8	0.17312	0.37221	0.994418	1413	4	-0.12299	0.26706	0.49354	0.999999	1821	2	-0.12299	0.573391
SECTM1	8	0.57716	0.72934	0.998655	2760	2	0.037764	0.26788	0.49428	0.999999	1822	3	0.037764	0.57206
NTC_996	8	0.0058881	0.02658	0.899632	104	3	0.039757	0.26927	0.49564	0.999999	1834	3	0.039757	0.569812
NTC_1000	8	0.10266	0.25215	0.970478	935	3	-0.015616	0.26927	0.49564	0.999999	1830	3	-0.015616	0.569812
NTC_298	8	0.10582	0.25782	0.970478	945	4	-0.021089	0.26927	0.49564	0.999999	1823	3	-0.021089	0.569812
NTC_224	8	0.13864	0.315	0.994418	1180	4	-0.083232	0.26927	0.49564	0.999999	1837	3	-0.083232	0.569812
NTC_863	8	0.15626	0.34448	0.994418	1281	3	-0.040196	0.26927	0.49564	0.999999	1827	3	-0.040196	0.569812
NTC_946	8	0.16854	0.36464	0.994418	1339	2	0.015295	0.26927	0.49564	0.999999	1825	3	0.015295	0.569812
NTC_1083	8	0.20759	0.41142	0.998655	1501	2	0.032119	0.26927	0.49564	0.999999	1824	3	0.032119	0.569812
NTC_1034	8	0.21582	0.42002	0.998655	1580	2	0.078387	0.26927	0.49564	0.999999	1831	3	0.078387	0.569812
NTC_1368	8	0.2543	0.46126	0.998655	1699	3	-0.0063452	0.26927	0.49564	0.999999	1832	3	-0.0063452	0.569812
NTC_852	8	0.31185	0.52149	0.998655	1914	3	-0.039413	0.26927	0.49564	0.999999	1828	3	-0.039413	0.569812
NTC_1818	8	0.31185	0.52149	0.998655	1926	3	-0.0052556	0.26927	0.49564	0.999999	1833	3	-0.0052556	0.569812
NTC_1774	8	0.64365	0.7736	0.998655	2925	2	0.02467	0.26927	0.49564	0.999999	1829	3	0.02467	0.569812
NTC_903	8	0.64687	0.77593	0.998655	2948	1	0.059369	0.26927	0.49564	0.999999	1826	3	0.059369	0.569812
NTC_1699	8	0.93985	0.93981	0.999999	3569	0	0.041172	0.26927	0.49564	0.999999	1836	3	0.041172	0.569812
NTC_1905	8	0.98624	0.9862	0.999999	3740	0	0.082803	0.26927	0.49564	0.999999	1835	3	0.082803	0.569812
NTC_851	8	0.0058881	0.02658	0.899632	112	4	-0.092876	0.27597	0.50192	0.999999	1848	2	-0.092876	0.559138
NTC_1052	8	0.029218	0.098583	0.928922	382	5	-0.14912	0.27597	0.50192	0.999999	1839	2	-0.14912	0.559138
NTC_468	8	0.033162	0.10948	0.928922	430	4	-0.086786	0.27597	0.50192	0.999999	1850	2	-0.086786	0.559138
NTC_1382	8	0.059227	0.17228	0.928922	601	1	0.036562	0.27597	0.50192	0.999999	1843	2	0.036562	0.559138
NTC_1447	8	0.059227	0.17228	0.928922	666	3	-0.071022	0.27597	0.50192	0.999999	1854	2	-0.071022	0.559138
NTC_2	8	0.059227	0.17228	0.928922	703	3	-0.03335	0.27597	0.50192	0.999999	1859	2	-0.03335	0.559138
NTC_956	8	0.11992	0.28216	0.989521	1083	4	-0.03634	0.27597	0.50192	0.999999	1853	2	-0.03634	0.559138
NTC_69	8	0.15107	0.33578	0.994418	1253	2	-0.051884	0.27597	0.50192	0.999999	1845	2	-0.051884	0.559138
NTC_58	8	0.17168	0.3698	0.994418	1404	3	-0.0010407	0.27597	0.50192	0.999999	1847	3	-0.0010407	0.559138
NTC_1008	8	0.18614	0.38829	0.998655	1450	3	0.065177	0.27597	0.50192	0.999999	1844	3	0.065177	0.559138
NTC_1280	8	0.20759	0.41142	0.998655	1532	3	0.012884	0.27597	0.50192	0.999999	1862	3	0.012884	0.559138
NTC_1134	8	0.21582	0.42002	0.998655	1567	3	0.069065	0.27597	0.50192	0.999999	1846	3	0.069065	0.559138
NTC_1330	8	0.2543	0.46126	0.998655	1696	2	-0.044634	0.27597	0.50192	0.999999	1849	3	-0.044634	0.559138
NTC_1513	8	0.26084	0.46809	0.998655	1735	2	-0.025971	0.27597	0.50192	0.999999	1841	2	-0.025971	0.559138
NTC_939	8	0.37707	0.58901	0.998655	2172	2	0.025361	0.27597	0.50192	0.999999	1855	2	0.025361	0.559138
NTC_844	8	0.38801	0.60021	0.998655	2235	2	0.038826	0.27597	0.50192	0.999999	1856	2	0.038826	0.559138
NTC_967	8	0.44486	0.6491	0.998655	2434	1	0.052529	0.27597	0.50192	0.999999	1842	3	0.052529	0.559138
NTC_1491	8	0.45281	0.6536	0.998655	2453	2	0.025233	0.27597	0.50192	0.999999	1851	2	0.025233	0.559138
NTC_433	8	0.52006	0.69325	0.998655	2633	1	-0.038495	0.27597	0.50192	0.999999	1838	2	-0.038495	0.559138
NTC_1411	8	0.53562	0.70271	0.998655	2659	2	-0.0031336	0.27597	0.50192	0.999999	1840	3	-0.0031336	0.559138
NTC_1451	8	0.56269	0.71988	0.998655	2727	2	0.040052	0.27597	0.50192	0.999999	1860	3	0.040052	0.559138
NTC_1770	8	0.58388	0.73367	0.998655	2771	2	0.0087708	0.27597	0.50192	0.999999	1861	3	0.0087708	0.559138
NTC_1010	8	0.90443	0.91002	0.999999	3454	1	0.011051	0.27597	0.50192	0.999999	1858	3	0.011051	0.559138
NTC_1499	8	0.91216	0.91567	0.999999	3473	1	-0.022872	0.27597	0.50192	0.999999	1852	3	-0.022872	0.559138
NTC_1539	8	0.94863	0.94845	0.999999	3597	0	0.072546	0.27597	0.50192	0.999999	1857	3	0.072546	0.559138
SYT17	8	0.34916	0.56005	0.998655	2074	2	-0.094621	0.27608	0.50202	0.999999	1863	3	-0.094621	0.558965
EDEM1	8	0.038183	0.12306	0.928922	476	3	0.070798	0.27727	0.50324	0.999999	1864	3	0.070798	0.557097
NR4A1	7	0.65742	0.77702	0.999657	2970	1	0.10478	0.27786	0.48282	0.999999	1865	3	0.10478	0.556174
SCLT1	8	0.9472	0.94703	0.999999	3592	0	0.15306	0.28054	0.50619	0.999999	1866	3	0.15306	0.552005
CDCA4	8	0.050451	0.15524	0.928922	566	2	0.0020435	0.28102	0.50662	0.999999	1867	3	0.0020435	0.551263
PARP9	8	0.22535	0.43037	0.998655	1604	2	0.093042	0.28149	0.507	0.999999	1868	3	0.093042	0.550537
APOBEC3A	6	0.79989	0.81292	0.999999	3246	1	0.045669	0.28205	0.4817	0.999999	1869	1	0.045669	0.549674
NTC_789	8	0.026953	0.092118	0.928922	356	3	-0.071164	0.28259	0.50811	0.999999	1890	2	-0.071164	0.548843
NTC_749	8	0.033162	0.10948	0.928922	413	2	-0.005658	0.28259	0.50811	0.999999	1896	1	-0.005658	0.548843
NTC_1773	8	0.033162	0.10948	0.928922	425	2	0.046533	0.28259	0.50811	0.999999	1898	3	0.046533	0.548843
NTC_682	8	0.038082	0.1228	0.928922	474	4	-0.12625	0.28259	0.50811	0.999999	1902	1	-0.12625	0.548843
NTC_474	8	0.059227	0.17228	0.928922	611	3	-0.0062387	0.28259	0.50811	0.999999	1883	2	-0.0062387	0.548843
NTC_1695	8	0.059227	0.17228	0.928922	642	3	-0.026425	0.28259	0.50811	0.999999	1893	2	-0.026425	0.548843
NTC_370	8	0.059227	0.17228	0.928922	656	1	0.0081344	0.28259	0.50811	0.999999	1901	3	0.0081344	0.548843
NTC_458	8	0.059227	0.17228	0.928922	688	4	-0.052314	0.28259	0.50811	0.999999	1894	1	-0.052314	0.548843
NTC_284	8	0.10266	0.25215	0.970478	933	3	-0.042963	0.28259	0.50811	0.999999	1889	3	-0.042963	0.548843
NTC_271	8	0.13133	0.30228	0.994418	1123	4	-0.049055	0.28259	0.50811	0.999999	1900	2	-0.049055	0.548843
NTC_1516	8	0.13225	0.3039	0.994418	1138	2	0.065177	0.28259	0.50811	0.999999	1870	3	0.065177	0.548843
NTC_521	8	0.15626	0.34448	0.994418	1273	3	-0.069306	0.28259	0.50811	0.999999	1892	2	-0.069306	0.548843
NTC_594	8	0.16854	0.36464	0.994418	1351	3	-0.054462	0.28259	0.50811	0.999999	1875	1	-0.054462	0.548843
NTC_1006	8	0.16854	0.36464	0.994418	1372	2	0.057087	0.28259	0.50811	0.999999	1897	3	0.057087	0.548843
NTC_1101	8	0.17168	0.3698	0.994418	1406	3	0.036833	0.28259	0.50811	0.999999	1882	2	0.036833	0.548843
NTC_436	8	0.17431	0.37408	0.994418	1420	2	0.032761	0.28259	0.50811	0.999999	1871	2	0.032761	0.548843
NTC_43	8	0.20759	0.41142	0.998655	1505	2	-0.020539	0.28259	0.50811	0.999999	1884	1	-0.020539	0.548843
NTC_1412	8	0.23352	0.43924	0.998655	1639	3	-0.011725	0.28259	0.50811	0.999999	1877	2	-0.011725	0.548843
NTC_992	8	0.26084	0.46809	0.998655	1744	1	-0.017092	0.28259	0.50811	0.999999	1887	2	-0.017092	0.548843
NTC_182	8	0.27489	0.48311	0.998655	1781	3	-0.036861	0.28259	0.50811	0.999999	1885	2	-0.036861	0.548843
NTC_1613	8	0.35198	0.56299	0.998655	2083	3	-0.064383	0.28259	0.50811	0.999999	1881	1	-0.064383	0.548843
NTC_1825	8	0.37707	0.58901	0.998655	2188	2	0.018162	0.28259	0.50811	0.999999	1895	3	0.018162	0.548843
NTC_506	8	0.38801	0.60021	0.998655	2224	2	-0.022619	0.28259	0.50811	0.999999	1878	3	-0.022619	0.548843
NTC_1612	8	0.42963	0.64037	0.998655	2377	2	0.058324	0.28259	0.50811	0.999999	1879	3	0.058324	0.548843
NTC_1045	8	0.44486	0.6491	0.998655	2438	1	0.012692	0.28259	0.50811	0.999999	1891	3	0.012692	0.548843
NTC_1574	8	0.44486	0.6491	0.998655	2439	1	0.059034	0.28259	0.50811	0.999999	1904	3	0.059034	0.548843
NTC_1690	8	0.47354	0.66555	0.998655	2494	2	-0.0042873	0.28259	0.50811	0.999999	1872	1	-0.0042873	0.548843
NTC_753	8	0.47354	0.66555	0.998655	2504	2	-0.02575	0.28259	0.50811	0.999999	1880	2	-0.02575	0.548843
NTC_1073	8	0.52006	0.69325	0.998655	2612	1	-0.038495	0.28259	0.50811	0.999999	1888	1	-0.038495	0.548843
NTC_1283	8	0.60485	0.74714	0.998655	2837	1	0.034268	0.28259	0.50811	0.999999	1899	3	0.034268	0.548843
NTC_1655	8	0.64687	0.77593	0.998655	2940	1	-0.012051	0.28259	0.50811	0.999999	1903	2	-0.012051	0.548843
NTC_1325	8	0.80594	0.86003	0.999999	3256	1	0.026866	0.28259	0.50811	0.999999	1876	2	0.026866	0.548843
NTC_1446	8	0.87774	0.8933	0.999999	3381	1	-0.041625	0.28259	0.50811	0.999999	1873	2	-0.041625	0.548843
NTC_1037	8	0.87774	0.8933	0.999999	3388	1	-0.006871	0.28259	0.50811	0.999999	1874	2	-0.006871	0.548843
NTC_918	8	0.95864	0.95874	0.999999	3632	0	-0.033773	0.28259	0.50811	0.999999	1886	2	-0.033773	0.548843
RADIL	8	0.50628	0.68503	0.998655	2577	2	-0.066563	0.28449	0.50982	0.999999	1905	2	-0.066563	0.545933
ZNF239	8	0.26848	0.47627	0.998655	1767	3	-0.076388	0.2846	0.5099	0.999999	1906	2	-0.076388	0.545765
SLC35A2	8	0.93162	0.932	0.999999	3542	1	0.16005	0.28557	0.51082	0.999999	1907	3	0.16005	0.544287
HCAR2	8	0.49288	0.67685	0.998655	2562	2	0.070486	0.28616	0.51137	0.999999	1908	2	0.070486	0.543391
CX3CR1	8	0.16244	0.35448	0.994418	1303	3	-0.04299	0.28678	0.51197	0.999999	1909	3	-0.04299	0.542451
PCDH17	8	0.46552	0.66097	0.998655	2478	1	-0.019492	0.28689	0.51208	0.999999	1910	2	-0.019492	0.542285
PIWIL4	8	0.33663	0.54738	0.998655	2023	1	0.1489	0.28751	0.51271	0.999999	1911	3	0.1489	0.541347
HIST1H1E	8	0.98475	0.98479	0.999999	3727	0	0.16615	0.28766	0.51286	0.999999	1912	3	0.16615	0.541121
IRF3	8	0.012438	0.049771	0.928922	187	3	-0.048764	0.28803	0.51319	0.999999	1913	2	-0.048764	0.540562
SEMA4G	8	0.50696	0.68542	0.998655	2579	1	0.029449	0.28814	0.51328	0.999999	1914	3	0.029449	0.540396
YPEL4	8	0.045757	0.14294	0.928922	525	5	-0.12974	0.28876	0.5139	0.999999	1915	3	-0.12974	0.539463
UNC93B1	8	0.17103	0.36885	0.994418	1397	4	-0.047038	0.2891	0.51426	0.999999	1916	3	-0.047038	0.538952
DOCK4	8	0.30452	0.51402	0.998655	1898	3	0.061692	0.2897	0.5148	0.999999	1917	2	0.061692	0.538052
APOL6	8	0.024355	0.084869	0.928922	325	1	0.049932	0.28982	0.51495	0.999999	1918	3	0.049932	0.537872
SUSD3	8	0.82547	0.86779	0.999999	3295	1	0.033222	0.29001	0.51509	0.999999	1919	3	0.033222	0.537587
GSG2	8	0.92545	0.92643	0.999999	3518	1	0.074413	0.29039	0.51543	0.999999	1920	3	0.074413	0.537018
SYNJ1	8	0.063625	0.18053	0.932994	735	2	-0.027447	0.29043	0.51548	0.999999	1921	2	-0.027447	0.536959
CDKN2B	8	0.08743	0.22472	0.970478	855	4	-0.14098	0.29095	0.51597	0.999999	1922	3	-0.14098	0.536182
IGF2BP3	8	0.0091556	0.039509	0.928922	154	3	-0.074678	0.29167	0.51666	0.999999	1923	3	-0.074678	0.535108
RIPK3	8	0.30322	0.51266	0.998655	1894	3	-0.088505	0.29188	0.51684	0.999999	1924	2	-0.088505	0.534796
ERLIN1	8	0.99083	0.99063	0.999999	3755	0	0.053436	0.2923	0.51723	0.999999	1925	2	0.053436	0.534171
PTPRN2	8	0.57334	0.72682	0.998655	2750	2	0.046962	0.29336	0.51824	0.999999	1926	3	0.046962	0.532599
AKAP2	8	0.63517	0.76762	0.998655	2903	2	0.032869	0.29401	0.5188	0.999999	1927	3	0.032869	0.531638
TCHH	8	0.92859	0.92922	0.999999	3530	1	0.015094	0.29459	0.51941	0.999999	1928	2	0.015094	0.530782
SSB	8	0.94283	0.94276	0.999999	3577	0	0.10444	0.29522	0.52005	0.999999	1929	3	0.10444	0.529854
IL6ST	8	0.77199	0.84801	0.999999	3208	1	-0.0022355	0.29605	0.52087	0.999999	1930	3	-0.0022355	0.528635
C22orf42	8	0.47817	0.66838	0.998655	2514	1	-0.0013192	0.29664	0.52144	0.999999	1931	2	-0.0013192	0.52777
GEMIN5	8	0.75321	0.84176	0.999999	3170	1	0.19528	0.29741	0.52214	0.999999	1932	3	0.19528	0.526644
CHRNA6	8	0.92804	0.92871	0.999999	3528	1	-0.004335	0.29799	0.52275	0.999999	1933	3	-0.004335	0.525798
AKT3	8	0.34395	0.55486	0.998655	2062	3	-0.080591	0.29877	0.52345	0.999999	1934	1	-0.080591	0.524663
C17orf96	8	0.92383	0.92501	0.999999	3514	1	0.097595	0.29885	0.52351	0.999999	1935	3	0.097595	0.524547
EDN1	8	0.020741	0.074742	0.928922	300	3	0.066764	0.29897	0.52361	0.999999	1936	3	0.066764	0.524372
ME3	8	0.51667	0.6912	0.998655	2593	2	0.024118	0.29908	0.5237	0.999999	1937	3	0.024118	0.524213
ZNF419	8	0.86028	0.88388	0.999999	3347	1	0.051227	0.29917	0.5238	0.999999	1938	3	0.051227	0.524082
CLEC4E	8	0.047995	0.14872	0.928922	538	5	-0.12484	0.30012	0.52469	0.999999	1939	2	-0.12484	0.522705
LCN12	8	0.22564	0.43065	0.998655	1606	3	0.00489	0.30012	0.52469	0.999999	1940	2	0.00489	0.522705
CTXN1	8	0.017672	0.065799	0.928922	250	5	-0.2818	0.30031	0.52483	0.999999	1941	1	-0.2818	0.52243
DYSF	8	0.2379	0.44377	0.998655	1650	1	-0.038076	0.30108	0.52558	0.999999	1942	2	-0.038076	0.521318
CD69	8	0.10541	0.25705	0.970478	942	4	-0.16805	0.30148	0.52595	0.999999	1943	2	-0.16805	0.520741
CPT1A	8	0.097727	0.24316	0.970478	910	3	-0.028874	0.30179	0.52624	0.999999	1944	3	-0.028874	0.520295
FAM46C	8	0.3285	0.53883	0.998655	1989	2	0.051994	0.30185	0.52629	0.999999	1945	3	0.051994	0.520209
CTSL1	8	0.28341	0.49192	0.998655	1811	3	-0.086671	0.30204	0.52646	0.999999	1946	2	-0.086671	0.519936
HSPA1A	8	0.29136	0.50021	0.998655	1841	2	0.038778	0.30223	0.52664	0.999999	1947	1	0.038778	0.519662
OAS3	8	0.19167	0.39399	0.998655	1469	1	-0.027138	0.30262	0.52702	0.999999	1948	3	-0.027138	0.519102
DUSP2	8	0.043487	0.13697	0.928922	506	5	-0.12159	0.30281	0.52718	0.999999	1949	2	-0.12159	0.51883
BCAR3	8	0.028983	0.097933	0.928922	376	4	-0.059458	0.30314	0.52747	0.999999	1950	2	-0.059458	0.518357
RBKS	8	0.884	0.89682	0.999999	3401	1	0.044563	0.30367	0.52796	0.999999	1951	2	0.044563	0.517598
PLK3	8	0.41423	0.62707	0.998655	2331	2	0.010995	0.30377	0.52808	0.999999	1952	3	0.010995	0.517455
NKD2	8	0.14721	0.32944	0.994418	1217	3	0.0046099	0.30454	0.52877	0.999999	1953	1	0.0046099	0.516356
CST6	8	0.2064	0.41001	0.998655	1496	3	-0.10759	0.30544	0.52956	0.999999	1954	2	-0.10759	0.515074
NTC_531	8	0.11347	0.27104	0.970478	990	2	0.070353	0.30627	0.53034	0.999999	1956	3	0.070353	0.513896
NTC_292	8	0.11347	0.27104	0.970478	1033	2	-0.018199	0.30627	0.53034	0.999999	1962	3	-0.018199	0.513896
NTC_239	8	0.13864	0.315	0.994418	1176	4	-0.06493	0.30627	0.53034	0.999999	1958	3	-0.06493	0.513896
NTC_453	8	0.16854	0.36464	0.994418	1384	2	-0.021077	0.30627	0.53034	0.999999	1963	3	-0.021077	0.513896
NTC_1097	8	0.36417	0.57546	0.998655	2130	3	-0.002278	0.30627	0.53034	0.999999	1957	3	-0.002278	0.513896
NTC_1355	8	0.64687	0.77593	0.998655	2952	1	0.066267	0.30627	0.53034	0.999999	1960	3	0.066267	0.513896
NTC_532	8	0.81867	0.86507	0.999999	3277	1	0.03206	0.30627	0.53034	0.999999	1959	3	0.03206	0.513896
NTC_1691	8	0.89568	0.90409	0.999999	3425	1	0.059034	0.30627	0.53034	0.999999	1955	3	0.059034	0.513896
NTC_1275	8	0.98524	0.98528	0.999999	3728	0	0.062412	0.30627	0.53034	0.999999	1961	3	0.062412	0.513896
GLRX	8	0.35	0.56094	0.998655	2078	3	-0.068375	0.3068	0.5308	0.999999	1964	2	-0.068375	0.513145
ZNF704	8	0.16834	0.36431	0.994418	1322	4	0.00093947	0.30878	0.53262	0.999999	1965	3	0.00093947	0.510351
STX11	8	0.0429	0.13547	0.928922	502	5	-0.17589	0.30888	0.53275	0.999999	1966	2	-0.17589	0.51021
EHD4	8	0.193	0.39541	0.998655	1474	3	0.037775	0.30993	0.53372	0.999999	1967	2	0.037775	0.508736
TNFRSF4	8	0.57878	0.73035	0.998655	2763	2	0.05301	0.31348	0.53701	0.999999	1968	3	0.05301	0.50379
NTC_1093	8	0.006155	0.027652	0.902978	114	5	-0.18878	0.31828	0.54153	0.999999	1972	2	-0.18878	0.497191
NTC_728	8	0.059227	0.17228	0.928922	651	2	0.010164	0.31828	0.54153	0.999999	1973	3	0.010164	0.497191
NTC_1313	8	0.15626	0.34448	0.994418	1282	3	-0.039042	0.31828	0.54153	0.999999	1977	3	-0.039042	0.497191
NTC_722	8	0.20759	0.41142	0.998655	1520	2	-0.053129	0.31828	0.54153	0.999999	1974	2	-0.053129	0.497191
NTC_1666	8	0.2543	0.46126	0.998655	1701	2	0.02945	0.31828	0.54153	0.999999	1978	2	0.02945	0.497191
NTC_1767	8	0.52006	0.69325	0.998655	2620	2	0.02301	0.31828	0.54153	0.999999	1969	2	0.02301	0.497191
NTC_606	8	0.791	0.85455	0.999999	3238	1	-0.051346	0.31828	0.54153	0.999999	1975	2	-0.051346	0.497191
NTC_379	8	0.86743	0.88748	0.999999	3367	1	0.070154	0.31828	0.54153	0.999999	1971	3	0.070154	0.497191
NTC_1369	8	0.91665	0.91911	0.999999	3495	1	0.045296	0.31828	0.54153	0.999999	1976	3	0.045296	0.497191
NTC_1	8	0.98292	0.98293	0.999999	3714	0	0.026335	0.31828	0.54153	0.999999	1970	3	0.026335	0.497191
NTC_568	8	0.00248	0.012528	0.830744	56	4	-0.039481	0.31897	0.54215	0.999999	2001	3	-0.039481	0.49625
NTC_1413	8	0.020509	0.07408	0.928922	277	4	-0.16658	0.31897	0.54215	0.999999	1992	2	-0.16658	0.49625
NTC_676	8	0.029218	0.098583	0.928922	381	5	-0.12998	0.31897	0.54215	0.999999	1997	1	-0.12998	0.49625
NTC_495	8	0.033162	0.10948	0.928922	428	3	-0.027028	0.31897	0.54215	0.999999	1987	2	-0.027028	0.49625
NTC_1352	8	0.033329	0.10995	0.928922	434	5	-0.10506	0.31897	0.54215	0.999999	1989	1	-0.10506	0.49625
NTC_1229	8	0.059227	0.17228	0.928922	630	2	0.073216	0.31897	0.54215	0.999999	1991	3	0.073216	0.49625
NTC_1488	8	0.073325	0.19892	0.962274	778	3	-0.020539	0.31897	0.54215	0.999999	2003	2	-0.020539	0.49625
NTC_361	8	0.10853	0.2626	0.970478	973	4	-0.038698	0.31897	0.54215	0.999999	2006	2	-0.038698	0.49625
NTC_1904	8	0.1141	0.27215	0.970478	1065	3	-0.024117	0.31897	0.54215	0.999999	2004	1	-0.024117	0.49625
NTC_671	8	0.13864	0.315	0.994418	1169	4	-0.11285	0.31897	0.54215	0.999999	1999	2	-0.11285	0.49625
NTC_1687	8	0.13864	0.315	0.994418	1172	4	-0.049055	0.31897	0.54215	0.999999	1982	3	-0.049055	0.49625
NTC_105	8	0.17431	0.37408	0.994418	1415	2	0.057893	0.31897	0.54215	0.999999	1988	2	0.057893	0.49625
NTC_331	8	0.17431	0.37408	0.994418	1429	3	0.024356	0.31897	0.54215	0.999999	2007	3	0.024356	0.49625
NTC_1797	8	0.21582	0.42002	0.998655	1582	3	-0.054445	0.31897	0.54215	0.999999	1994	2	-0.054445	0.49625
NTC_1640	8	0.21582	0.42002	0.998655	1588	3	0.044495	0.31897	0.54215	0.999999	1995	2	0.044495	0.49625
NTC_1085	8	0.26084	0.46809	0.998655	1734	3	0.0042496	0.31897	0.54215	0.999999	2002	2	0.0042496	0.49625
NTC_1133	8	0.31185	0.52149	0.998655	1928	3	-0.046063	0.31897	0.54215	0.999999	1985	1	-0.046063	0.49625
NTC_1286	8	0.33796	0.54887	0.998655	2034	2	0.007935	0.31897	0.54215	0.999999	1990	2	0.007935	0.49625
NTC_1448	8	0.35198	0.56299	0.998655	2095	3	0.02622	0.31897	0.54215	0.999999	1993	2	0.02622	0.49625
NTC_642	8	0.36417	0.57546	0.998655	2134	3	-0.046517	0.31897	0.54215	0.999999	1980	3	-0.046517	0.49625
NTC_1631	8	0.40495	0.61751	0.998655	2300	2	-0.021862	0.31897	0.54215	0.999999	1984	2	-0.021862	0.49625
[truncated: 1,813 more rows]

## Sheet: P90A+IFN
id	num	neg|score	neg|p-value	neg|fdr	neg|rank	neg|goodsgrna	neg|lfc	pos|score	pos|p-value	pos|fdr	pos|rank	pos|goodsgrna	pos|lfc	NegLog10PosGeneScore
STAT1	8	1	1	0.999999	3811	0	3.7668	1.0331e-24	1.2987e-06	0.00099	1	8	3.7668	23.9859
STAT2	8	1	1	0.999999	3812	0	4.0204	9.7807e-22	1.2987e-06	0.00099	2	8	4.0204	21.0096
IFNAR1	8	0.99999	0.99999	0.999999	3806	0	3.9505	4.9384e-19	1.2987e-06	0.00099	3	8	3.9505	18.3064
IRF9	8	1	1	0.999999	3809	0	2.6144	1.0365e-12	1.2987e-06	0.00099	4	8	2.6144	11.9844
TRIM5	8	1	1	0.999999	3810	0	2.1779	5.4487e-11	1.2987e-06	0.00099	5	8	2.1779	10.2637
IFITM1	8	0.92045	0.94106	0.999999	3568	1	0.95754	1.2973e-06	9.0906e-06	0.005776	6	7	0.95754	5.88696
RAB39A	8	1	1	0.999999	3808	0	0.56886	4.3076e-06	3.7661e-05	0.020509	7	8	0.56886	5.36576
PARP10	8	0.99999	0.99999	0.999999	3807	0	0.73679	8.8457e-06	5.844e-05	0.027847	8	8	0.73679	5.05327
TRIM34	8	0.99999	0.99999	0.999999	3805	0	0.96301	1.2669e-05	8.4413e-05	0.035754	9	8	0.96301	4.89726
BST2	8	0.99999	0.99999	0.999999	3804	0	0.99468	1.4027e-05	9.9997e-05	0.038119	10	8	0.99468	4.85304
GCNT1	8	0.99998	0.99998	0.999999	3803	0	0.76698	2.0898e-05	0.00014675	0.050855	11	8	0.76698	4.6799
MX2	8	0.99759	0.9976	0.999999	3793	0	0.9141	3.549e-05	0.00024804	0.078795	12	6	0.9141	4.44989
KIAA0226	8	0.99987	0.99987	0.999999	3802	0	0.52048	0.00012674	0.00088699	0.260091	13	8	0.52048	3.89709
EIF3L	8	0.99912	0.99911	0.999999	3800	0	1.0557	0.00047625	0.0030817	0.782469	14	7	1.0557	3.32217
NTC_136	8	0.65453	0.8175	0.999999	3072	2	0.46796	0.00051786	0.0033259	0.782469	15	5	0.46796	3.28579
FAP	8	0.4793	0.7002	0.999999	2604	1	0.023726	0.00053038	0.0034038	0.782469	16	3	0.023726	3.27541
IRF1	8	0.8404	0.91544	0.999999	3474	2	0.67444	0.00054247	0.0034895	0.782469	17	6	0.67444	3.26562
NTC_1316	8	0.34129	0.59223	0.999999	2161	2	0.54727	0.00061251	0.0038921	0.824257	18	6	0.54727	3.21289
NTC_1317	8	0.27712	0.52429	0.999999	1946	1	0.44795	0.00067415	0.004209	0.84445	19	7	0.44795	3.17124
NTC_1199	8	0.25624	0.4975	0.999999	1835	2	0.50617	0.0008281	0.0051414	0.912648	20	6	0.50617	3.08192
NTC_79	8	0.42763	0.65999	0.999999	2433	3	0.0050425	0.00090815	0.0056219	0.912648	22	3	0.0050425	3.04184
NTC_1655	8	0.71198	0.8446	0.999999	3191	2	0.24972	0.00090815	0.0056219	0.912648	23	5	0.24972	3.04184
NTC_1208	8	0.89456	0.93187	0.999999	3540	1	0.21661	0.00090815	0.0056219	0.912648	21	5	0.21661	3.04184
NTC_1264	8	0.63635	0.8093	0.999999	3049	2	0.42337	0.0009846	0.0060531	0.912648	24	5	0.42337	3.00674
XDH	8	0.27338	0.51941	0.999999	1922	3	-0.096876	0.00098956	0.006066	0.912648	25	3	-0.096876	3.00456
NTC_28	8	0.50414	0.71943	0.999999	2675	1	0.64823	0.0010594	0.0064297	0.912648	26	6	0.64823	2.97494
NTC_1008	8	0.46553	0.68937	0.999999	2554	1	0.11536	0.0011285	0.0068271	0.912648	27	4	0.11536	2.9475
B4GALT5	8	0.99457	0.9945	0.999999	3781	0	0.51615	0.0011743	0.0070504	0.912648	28	7	0.51615	2.93022
LIMS1	8	0.77143	0.87498	0.999999	3288	1	0.77112	0.0011847	0.0070868	0.912648	29	6	0.77112	2.92639
HELB	8	0.76837	0.87327	0.999999	3279	1	0.79587	0.0012418	0.0073777	0.912648	30	5	0.79587	2.90595
LMNB1	8	0.80697	0.89506	0.999999	3377	1	0.41498	0.0012501	0.0074218	0.912648	31	7	0.41498	2.90306
NTC_74	8	0.54261	0.74974	0.999999	2803	1	0.46034	0.0015485	0.0089647	0.977698	32	7	0.46034	2.81009
NTC_889	8	0.82041	0.90305	0.999999	3415	1	0.41504	0.0015485	0.0089647	0.977698	33	5	0.41504	2.81009
NTC_1447	8	0.27712	0.52429	0.999999	1952	1	0.25337	0.001585	0.0091595	0.977698	34	5	0.25337	2.79997
EPC1	8	0.98728	0.98718	0.999999	3754	0	0.58672	0.0017677	0.010006	0.977698	35	6	0.58672	2.75259
ADAR	8	0.3321	0.58505	0.999999	2148	2	0.30317	0.0017849	0.010074	0.977698	36	4	0.30317	2.74839
SLC35A2	8	0.74997	0.86354	0.999999	3250	1	0.91708	0.0017953	0.010131	0.977698	37	6	0.91708	2.74586
NTC_655	8	0.79033	0.88539	0.999999	3331	2	0.38449	0.0020194	0.011268	0.977698	39	4	0.38449	2.69478
NTC_864	8	0.93101	0.94557	0.999999	3592	1	0.49345	0.0020194	0.011268	0.977698	38	6	0.49345	2.69478
CISH	8	0.58794	0.78553	0.999999	2942	2	0.58522	0.0021444	0.011913	0.977698	40	5	0.58522	2.66869
NTC_420	8	0.297	0.54909	0.999999	2019	2	0.44866	0.0021831	0.012118	0.977698	41	6	0.44866	2.66093
PARP14	8	0.9993	0.99934	0.999999	3801	0	0.4544	0.0022734	0.012557	0.977698	42	7	0.4544	2.64332
TCIRG1	8	0.035899	0.12684	0.929364	518	1	0.29177	0.0023392	0.012907	0.977698	43	7	0.29177	2.63093
NTC_1748	8	0.18612	0.40522	0.999704	1521	3	-0.067046	0.0024225	0.013354	0.977698	44	3	-0.067046	2.61574
NTC_790	8	0.9984	0.99837	0.999999	3795	0	0.37448	0.0024431	0.013463	0.977698	45	6	0.37448	2.61206
NTC_1499	8	0.96256	0.96393	0.999999	3670	1	0.37577	0.0024553	0.013518	0.977698	46	7	0.37577	2.6099
OPTN	8	0.92219	0.94171	0.999999	3571	1	0.41269	0.0025528	0.014006	0.977698	47	7	0.41269	2.59298
NTC_1171	8	0.018806	0.075721	0.79958	329	3	0.073945	0.0025655	0.014053	0.977698	51	4	0.073945	2.59083
NTC_589	8	0.14809	0.35244	0.995496	1308	1	0.052755	0.0025655	0.014053	0.977698	49	3	0.052755	2.59083
NTC_1258	8	0.58372	0.78215	0.999999	2927	3	0.0286	0.0025655	0.014053	0.977698	48	4	0.0286	2.59083
NTC_1274	8	0.83794	0.91387	0.999999	3472	2	0.067552	0.0025655	0.014053	0.977698	50	4	0.067552	2.59083
LRRCC1	8	0.97073	0.97099	0.999999	3688	1	0.43218	0.0027027	0.014668	0.977698	52	7	0.43218	2.5682
ASB2	8	0.54921	0.75514	0.999999	2824	1	0.44767	0.0027896	0.015133	0.977698	53	7	0.44767	2.55446
MMACHC	8	0.77172	0.87514	0.999999	3290	1	0.49956	0.0028148	0.015271	0.977698	54	7	0.49956	2.55055
NTC_544	8	0.95996	0.96193	0.999999	3664	1	0.32944	0.0029084	0.0157	0.977698	55	7	0.32944	2.53635
TLN2	8	0.60167	0.79463	0.999999	2983	1	0.72759	0.0029441	0.015879	0.977698	56	6	0.72759	2.53105
NTC_679	8	0.018806	0.075721	0.79958	330	2	0.15191	0.0030938	0.01665	0.977698	58	4	0.15191	2.50951
NTC_717	8	0.26183	0.5046	0.999999	1878	2	0.14495	0.0030938	0.01665	0.977698	57	4	0.14495	2.50951
SYNJ1	8	0.91491	0.93888	0.999999	3563	1	0.30287	0.0033253	0.017749	0.977698	59	4	0.30287	2.47817
NTC_736	8	0.9984	0.99837	0.999999	3796	0	0.40328	0.0033674	0.017949	0.977698	60	7	0.40328	2.47271
B3GNT5	8	0.24491	0.483	0.999999	1781	4	0.15433	0.0034467	0.018323	0.977698	61	4	0.15433	2.4626
LMO2	8	0.70412	0.84086	0.999999	3178	2	0.5005	0.0035227	0.018684	0.977698	62	6	0.5005	2.45312
TMEM194A	8	0.88116	0.92797	0.999999	3526	1	0.52217	0.0035737	0.018892	0.977698	63	7	0.52217	2.44688
CYP19A1	8	0.11764	0.30702	0.995496	1151	1	0.40588	0.0037071	0.019518	0.977698	64	7	0.40588	2.43097
ANKRD33B	8	0.44996	0.67732	0.999999	2514	2	0.29669	0.0039461	0.02066	0.977698	65	5	0.29669	2.40383
ADAP2	8	0.36468	0.61004	0.999999	2239	2	0.54438	0.003979	0.020785	0.977698	66	6	0.54438	2.40023
KMO	8	0.64935	0.81524	0.999999	3069	1	0.62193	0.0039819	0.020798	0.977698	67	6	0.62193	2.39991
GSDMD	8	0.98767	0.98755	0.999999	3755	0	0.032915	0.0040088	0.020923	0.977698	68	4	0.032915	2.39699
NTC_519	8	0.46553	0.68937	0.999999	2562	2	0.38196	0.0041452	0.021512	0.977698	69	5	0.38196	2.38245
NTC_123	8	0.97423	0.97454	0.999999	3703	0	0.33347	0.0041513	0.021546	0.977698	70	6	0.33347	2.38182
LAMP5	8	0.26734	0.51168	0.999999	1893	2	-0.017744	0.0042645	0.022071	0.977698	71	3	-0.017744	2.37013
IFIT2	8	0.9212	0.94132	0.999999	3569	1	0.40572	0.0043202	0.022333	0.977698	72	6	0.40572	2.3645
GNB4	8	0.99457	0.9945	0.999999	3780	0	0.64354	0.0045054	0.023247	0.977698	73	5	0.64354	2.34627
NTC_1168	8	0.97564	0.97587	0.999999	3708	0	0.28937	0.0045152	0.023297	0.977698	74	6	0.28937	2.34532
NTC_692	8	0.16859	0.38133	0.995496	1451	2	0.42512	0.004606	0.023754	0.977698	75	5	0.42512	2.33668
NTC_77	8	0.97138	0.97164	0.999999	3690	1	0.43593	0.004606	0.023754	0.977698	76	5	0.43593	2.33668
UBE2L6	8	0.99146	0.99131	0.999999	3771	0	0.31584	0.0046232	0.023845	0.977698	77	7	0.31584	2.33506
NTC_449	8	0.37947	0.622	0.999999	2294	2	0.51682	0.0046348	0.023907	0.977698	81	6	0.51682	2.33397
NTC_1150	8	0.65471	0.81757	0.999999	3083	2	0.092657	0.0046348	0.023907	0.977698	79	4	0.092657	2.33397
NTC_1624	8	0.84332	0.91728	0.999999	3482	2	0.12562	0.0046348	0.023907	0.977698	80	4	0.12562	2.33397
NTC_671	8	0.97801	0.97814	0.999999	3721	0	0.066109	0.0046348	0.023907	0.977698	78	4	0.066109	2.33397
NTC_866	8	0.059367	0.18257	0.932943	720	1	0.28394	0.0046642	0.024071	0.977698	84	4	0.28394	2.33122
NTC_633	8	0.13019	0.32629	0.995496	1207	2	0.19956	0.0046642	0.024071	0.977698	85	4	0.19956	2.33122
NTC_1701	8	0.23567	0.471	0.999999	1742	2	0.26516	0.0046642	0.024071	0.977698	83	4	0.26516	2.33122
NTC_360	8	0.297	0.54909	0.999999	2016	2	0.41393	0.0046642	0.024071	0.977698	82	6	0.41393	2.33122
NTC_178	8	0.23567	0.471	0.999999	1750	1	0.33464	0.0048259	0.024777	0.977698	86	6	0.33464	2.31642
LIG4	8	0.4395	0.66915	0.999999	2470	1	0.59976	0.004955	0.02532	0.977698	87	6	0.59976	2.30496
NSUN7	8	0.42894	0.66093	0.999999	2446	1	0.47273	0.0051462	0.026047	0.977698	88	6	0.47273	2.28851
CCL1	8	0.46799	0.69119	0.999999	2574	3	0.085239	0.0051469	0.02605	0.977698	89	3	0.085239	2.28845
NTC_1898	8	0.32754	0.5816	0.999999	2135	3	0.38965	0.0052791	0.02658	0.977698	90	5	0.38965	2.27744
PABPC4	8	0.97305	0.9733	0.999999	3698	0	0.72934	0.0053298	0.026821	0.977698	91	6	0.72934	2.27329
FAM72A	8	0.030273	0.11281	0.899363	476	1	0.59901	0.0055636	0.027707	0.977698	92	5	0.59901	2.25464
NTC_1119	8	0.16626	0.37819	0.995496	1403	4	0.096395	0.0056154	0.02792	0.977698	95	4	0.096395	2.25062
NTC_644	8	0.36648	0.61151	0.999999	2243	3	0.172	0.0056154	0.02792	0.977698	93	4	0.172	2.25062
NTC_1145	8	0.59267	0.78924	0.999999	2956	3	-0.030164	0.0056154	0.02792	0.977698	94	3	-0.030164	2.25062
ST8SIA4	8	0.92712	0.94374	0.999999	3586	1	0.58723	0.0057849	0.028572	0.977698	96	5	0.58723	2.2377
NUDCD1	8	0.82522	0.90594	0.999999	3429	1	0.57592	0.0058962	0.028987	0.977698	97	6	0.57592	2.22943
NTC_1259	8	0.0048901	0.024708	0.79958	98	3	-0.0022677	0.0063003	0.030551	0.977698	98	3	-0.0022677	2.20064
NTC_1377	8	0.043726	0.14571	0.930685	587	2	0.23975	0.0063003	0.030551	0.977698	102	6	0.23975	2.20064
NTC_377	8	0.18612	0.40522	0.999704	1530	2	0.27085	0.0063003	0.030551	0.977698	101	6	0.27085	2.20064
NTC_1741	8	0.41937	0.65347	0.999999	2408	2	-0.013615	0.0063003	0.030551	0.977698	100	2	-0.013615	2.20064
NTC_1437	8	0.58372	0.78215	0.999999	2928	3	0.31385	0.0063003	0.030551	0.977698	103	5	0.31385	2.20064
NTC_1648	8	0.82383	0.90513	0.999999	3422	2	0.098941	0.0063003	0.030551	0.977698	99	4	0.098941	2.20064
NIPAL1	8	0.32073	0.57619	0.999999	2120	3	-0.092605	0.0064343	0.031107	0.977698	104	3	-0.092605	2.1915
NTC_1542	8	0.14809	0.35244	0.995496	1315	1	0.35812	0.0064592	0.03118	0.977698	105	5	0.35812	2.18982
NTC_1581	8	0.2215	0.45239	0.999999	1694	3	0.22543	0.006583	0.031668	0.977698	106	4	0.22543	2.18158
NTC_899	8	0.18612	0.40522	0.999704	1532	1	0.28686	0.0065994	0.031738	0.977698	107	6	0.28686	2.1805
RAD9A	8	0.6831	0.83069	0.999999	3132	2	0.046027	0.0066961	0.032078	0.977698	108	2	0.046027	2.17418
REC8	8	0.66625	0.82291	0.999999	3097	1	0.5624	0.006731	0.032247	0.977698	109	6	0.5624	2.17192
CHORDC1	8	0.93876	0.94913	0.999999	3607	1	0.97953	0.0068244	0.032577	0.977698	110	5	0.97953	2.16594
DDX4	8	0.93825	0.9489	0.999999	3606	1	0.48493	0.0068465	0.03267	0.977698	111	5	0.48493	2.16453
CEACAM1	8	0.45872	0.68401	0.999999	2536	2	0.5934	0.0069299	0.032967	0.977698	112	6	0.5934	2.15927
IFT81	8	0.783	0.88131	0.999999	3313	2	0.15087	0.0069579	0.033076	0.977698	113	4	0.15087	2.15752
TAP2	8	0.76372	0.87066	0.999999	3273	1	0.45154	0.0070885	0.033561	0.977698	114	6	0.45154	2.14945
PEX12	8	0.9986	0.99856	0.999999	3797	0	0.66327	0.0071822	0.033959	0.977698	115	6	0.66327	2.14374
ACAP1	8	0.8141	0.89917	0.999999	3396	1	0.88333	0.0072927	0.034364	0.977698	116	5	0.88333	2.13711
BATF3	8	0.63193	0.80732	0.999999	3040	1	0.44786	0.007306	0.034413	0.977698	117	6	0.44786	2.13632
OGFR	8	0.72945	0.85305	0.999999	3215	2	0.39125	0.0075719	0.035507	0.977698	118	6	0.39125	2.1208
DCP1A	8	0.0056484	0.02773	0.79958	108	2	0.29491	0.0077429	0.036161	0.977698	119	5	0.29491	2.1111
C3AR1	8	0.46107	0.6859	0.999999	2541	3	0.24051	0.0078573	0.036598	0.977698	120	4	0.24051	2.10473
SP140	8	0.99603	0.99599	0.999999	3788	0	0.60662	0.0078851	0.036673	0.977698	121	6	0.60662	2.10319
CD180	8	0.69439	0.83604	0.999999	3158	1	0.55297	0.008179	0.037686	0.977698	122	6	0.55297	2.0873
CST6	8	0.48111	0.70158	0.999999	2612	3	0.11008	0.008266	0.038016	0.977698	123	4	0.11008	2.0827
NTC_1716	8	0.46553	0.68937	0.999999	2560	2	0.32415	0.0083031	0.038156	0.977698	124	6	0.32415	2.08076
TNFSF8	8	0.59393	0.79021	0.999999	2963	2	0.17241	0.0085274	0.038875	0.977698	125	4	0.17241	2.06918
NTC_483	8	0.081357	0.23191	0.971097	886	2	0.32767	0.0086732	0.039468	0.977698	126	6	0.32767	2.06182
NTC_265	8	0.14809	0.35244	0.995496	1322	2	0.15438	0.0086732	0.039468	0.977698	128	5	0.15438	2.06182
NTC_1342	8	0.46553	0.68937	0.999999	2563	1	0.3519	0.0086732	0.039468	0.977698	127	5	0.3519	2.06182
TUBB1	8	0.95877	0.96105	0.999999	3659	1	0.19236	0.0087888	0.039899	0.977698	129	5	0.19236	2.05607
NTC_1642	8	0.026762	0.10183	0.868374	441	3	-0.086794	0.0088536	0.040094	0.977698	134	2	-0.086794	2.05288
NTC_230	8	0.26965	0.5147	0.999999	1907	2	0.23247	0.0088536	0.040094	0.977698	130	4	0.23247	2.05288
NTC_1568	8	0.297	0.54909	0.999999	2031	2	-0.035664	0.0088536	0.040094	0.977698	136	3	-0.035664	2.05288
NTC_660	8	0.53223	0.74149	0.999999	2766	3	0.085885	0.0088536	0.040094	0.977698	132	4	0.085885	2.05288
NTC_1297	8	0.58294	0.78151	0.999999	2922	1	0.35707	0.0088536	0.040094	0.977698	131	5	0.35707	2.05288
NTC_970	8	0.78414	0.88196	0.999999	3318	1	0.33347	0.0088536	0.040094	0.977698	133	5	0.33347	2.05288
NTC_1133	8	0.82041	0.90305	0.999999	3416	2	0.15585	0.0088536	0.040094	0.977698	135	4	0.15585	2.05288
NAB2	8	0.80642	0.89471	0.999999	3376	2	0.5719	0.0088828	0.040192	0.977698	137	5	0.5719	2.05145
2019-09-04	7	0.70601	0.82598	0.999999	3179	2	0.12854	0.0088853	0.039418	0.977698	138	3	0.12854	2.05133
FAR1	8	0.39998	0.63806	0.999999	2369	3	0.49579	0.0089813	0.040553	0.977698	139	5	0.49579	2.04666
ZNF691	8	0.74235	0.8596	0.999999	3243	2	0.095204	0.0090501	0.040787	0.977698	140	2	0.095204	2.04335
NTC_726	8	0.72122	0.84915	0.999999	3206	2	0.28686	0.0092407	0.041525	0.977698	141	5	0.28686	2.0343
NTC_273	8	0.14809	0.35244	0.995496	1329	3	0.33277	0.0094837	0.042436	0.977698	142	5	0.33277	2.02302
NTC_1345	8	0.37947	0.622	0.999999	2288	2	0.27332	0.0094837	0.042436	0.977698	143	5	0.27332	2.02302
NTC_826	8	0.55304	0.75809	0.999999	2840	2	0.22599	0.0094837	0.042436	0.977698	144	4	0.22599	2.02302
ZNF816	8	0.92656	0.94355	0.999999	3584	1	0.36261	0.0095725	0.042792	0.977698	145	5	0.36261	2.01897
SUN2	8	0.17741	0.39355	0.999704	1491	3	-0.02738	0.0098336	0.04373	0.977698	146	1	-0.02738	2.00729
NTC_249	8	0.40598	0.64282	0.999999	2379	2	0.53376	0.0098716	0.043844	0.977698	147	5	0.53376	2.00561
NTC_1249	8	0.97138	0.97164	0.999999	3693	1	0.44129	0.0098716	0.043844	0.977698	148	6	0.44129	2.00561
TRIM69	7	0.9933	0.99329	0.999999	3774	0	0.4218	0.010056	0.044109	0.977698	149	5	0.4218	1.99757
PPP2R2A	8	0.15859	0.36732	0.995496	1374	3	-0.14768	0.010095	0.044704	0.977698	150	4	-0.14768	1.99589
NTC_914	8	0.081357	0.23191	0.971097	874	2	0.19188	0.010202	0.045088	0.977698	151	4	0.19188	1.99131
NTC_1207	8	0.97138	0.97164	0.999999	3691	1	0.4	0.010202	0.045088	0.977698	152	6	0.4	1.99131
CX3CR1	8	0.34074	0.59182	0.999999	2157	2	0.21849	0.010271	0.045319	0.977698	153	4	0.21849	1.98839
NTC_616	8	0.061395	0.18708	0.940158	754	3	0.2301	0.010355	0.045654	0.977698	154	4	0.2301	1.98485
NTC_610	8	0.27712	0.52429	0.999999	1942	3	0.30868	0.010355	0.045654	0.977698	156	4	0.30868	1.98485
NTC_1029	8	0.40598	0.64282	0.999999	2378	2	0.35357	0.010355	0.045654	0.977698	157	5	0.35357	1.98485
NTC_1586	8	0.86258	0.92307	0.999999	3504	1	0.26297	0.010355	0.045654	0.977698	155	5	0.26297	1.98485
ADAMTS14	8	0.27712	0.5243	0.999999	1953	2	0.11763	0.010356	0.045657	0.977698	158	3	0.11763	1.98481
TRIM6	6	0.83229	0.86602	0.999999	3456	1	0.33852	0.010521	0.040556	0.977698	159	4	0.33852	1.97794
NUP205	8	0.01408	0.058846	0.79958	253	6	-0.87614	0.010617	0.046615	0.977698	160	2	-0.87614	1.974
DDX60L	8	0.6927	0.8352	0.999999	3153	1	0.39609	0.010678	0.046808	0.977698	161	6	0.39609	1.97151
NTC_691	8	0.16859	0.38133	0.995496	1433	2	0.43171	0.010753	0.047039	0.977698	162	5	0.43171	1.96847
NTC_1497	8	0.44902	0.67663	0.999999	2502	1	0.34258	0.010753	0.047039	0.977698	164	5	0.34258	1.96847
NTC_1562	8	0.79887	0.89035	0.999999	3354	1	0.41584	0.010753	0.047039	0.977698	163	5	0.41584	1.96847
DYNLL1	8	0.99898	0.99898	0.999999	3799	0	1.146	0.010817	0.047236	0.977698	165	6	1.146	1.96589
SLC25A28	8	0.69411	0.83589	0.999999	3156	2	0.051611	0.010878	0.04746	0.977698	166	4	0.051611	1.96345
SLC1A3	8	0.91119	0.93753	0.999999	3557	1	0.51927	0.010926	0.047634	0.977698	167	6	0.51927	1.96154
NUP50	8	0.27593	0.52262	0.999999	1928	4	0.18448	0.011075	0.048166	0.977698	168	4	0.18448	1.95566
TMEM217	8	0.52051	0.73231	0.999999	2732	3	0.24632	0.011138	0.048389	0.977698	169	4	0.24632	1.95319
CCR1	7	0.015273	0.060758	0.79958	265	5	-0.47917	0.011351	0.049275	0.977698	170	1	-0.47917	1.94497
ZNF540	8	0.20582	0.43157	0.999999	1633	3	-0.24221	0.011371	0.049166	0.977698	171	3	-0.24221	1.9442
APOBEC1	8	0.16226	0.37237	0.995496	1386	4	-0.043788	0.011399	0.04927	0.977698	172	3	-0.043788	1.94313
NTC_828	8	0.050222	0.16124	0.932943	655	4	0.094605	0.011503	0.049678	0.977698	174	4	0.094605	1.93919
NTC_760	8	0.25624	0.4975	0.999999	1851	3	0.25226	0.011503	0.049678	0.977698	173	4	0.25226	1.93919
RIF1	8	0.5297	0.73946	0.999999	2755	3	-0.19382	0.01166	0.050239	0.977698	175	3	-0.19382	1.9333
NTC_1737	8	0.79033	0.88539	0.999999	3335	1	0.31096	0.01174	0.050553	0.977698	177	5	0.31096	1.93033
NTC_333	8	0.9846	0.98463	0.999999	3745	0	0.29845	0.01174	0.050553	0.977698	176	6	0.29845	1.93033
NCR3LG1	8	0.54421	0.75104	0.999999	2808	3	0.047356	0.011752	0.050589	0.977698	178	3	0.047356	1.92989
PREPL	7	0.38219	0.60327	0.999999	2300	1	0.27788	0.011808	0.050789	0.977698	179	4	0.27788	1.92782
PSMA6	8	0.77784	0.87845	0.999999	3307	2	0.18095	0.011853	0.050937	0.977698	180	4	0.18095	1.92617
LILRA5	8	0.36264	0.60844	0.999999	2233	3	0.39682	0.011921	0.051195	0.977698	181	5	0.39682	1.92369
VGLL2	8	0.14607	0.34945	0.995496	1299	4	-0.07921	0.012181	0.052174	0.977698	182	3	-0.07921	1.91432
NTC_1692	8	0.99524	0.99511	0.999999	3783	0	0.21918	0.012439	0.053052	0.977698	183	6	0.21918	1.90521
SPON1	8	0.62573	0.80467	0.999999	3021	2	0.47294	0.012558	0.053418	0.977698	184	5	0.47294	1.90108
NTC_147	8	0.65453	0.8175	0.999999	3076	1	0.31096	0.012569	0.053444	0.977698	185	5	0.31096	1.9007
NTC_1116	8	0.99357	0.9935	0.999999	3775	0	0.39972	0.012569	0.053444	0.977698	186	5	0.39972	1.9007
TMEM63A	8	0.50988	0.72408	0.999999	2699	1	0.17265	0.012702	0.053935	0.977698	187	4	0.17265	1.89613
RDH16	8	0.78265	0.8811	0.999999	3312	2	0.16104	0.012881	0.054618	0.977698	188	4	0.16104	1.89005
CYTH1	8	0.25652	0.49787	0.999999	1854	4	-0.15414	0.013098	0.055459	0.977698	189	3	-0.15414	1.8828
HSD11B1	8	0.36379	0.60934	0.999999	2236	2	0.26961	0.013151	0.055636	0.977698	190	4	0.26961	1.88104
PDE4B	8	0.11575	0.3033	0.995496	1136	2	0.3116	0.013223	0.05589	0.977698	191	4	0.3116	1.87867
NTC_759	8	0.49571	0.71276	0.999999	2650	3	0.27839	0.013413	0.056527	0.977698	192	5	0.27839	1.87247
NTC_1903	8	0.98889	0.98871	0.999999	3762	0	0.25024	0.013413	0.056527	0.977698	193	4	0.25024	1.87247
NTC_488	8	0.63635	0.8093	0.999999	3053	2	0.3495	0.013495	0.056903	0.977698	194	6	0.3495	1.86983
MAFF	8	0.20301	0.42777	0.999999	1621	2	0.0065064	0.013723	0.057753	0.977698	195	3	0.0065064	1.86255
CXCL10	8	0.99696	0.99696	0.999999	3791	0	0.39696	0.013823	0.05814	0.977698	196	6	0.39696	1.8594
SOS1	8	0.31394	0.56972	0.999999	2099	2	0.36694	0.014066	0.058976	0.977698	197	5	0.36694	1.85183
SP110	8	0.92431	0.94255	0.999999	3576	1	0.47303	0.014523	0.060573	0.977698	198	6	0.47303	1.83794
ZNF140	8	0.82901	0.90831	0.999999	3447	1	0.29452	0.014579	0.060768	0.977698	199	6	0.29452	1.83627
NTC_75	8	0.18612	0.40522	0.999704	1523	1	0.18754	0.014588	0.060799	0.977698	201	4	0.18754	1.836
NTC_465	8	0.97138	0.97164	0.999999	3692	1	0.29914	0.014588	0.060799	0.977698	200	5	0.29914	1.836
CDHR5	8	0.99667	0.99666	0.999999	3790	0	0.28399	0.014595	0.06081	0.977698	202	6	0.28399	1.8358
RGS13	8	0.59619	0.79195	0.999999	2973	2	0.097158	0.014784	0.061441	0.977698	203	3	0.097158	1.83021
NTC_1350	8	0.14809	0.35244	0.995496	1318	1	0.23917	0.014968	0.062254	0.977698	204	6	0.23917	1.82484
NTC_1134	8	0.67521	0.82699	0.999999	3117	2	0.34704	0.014992	0.062319	0.977698	205	5	0.34704	1.82414
ENPP1	8	0.38027	0.6226	0.999999	2298	3	0.3714	0.015044	0.062498	0.977698	206	4	0.3714	1.82264
IFI35	8	0.75876	0.86815	0.999999	3261	1	0.35749	0.015299	0.063456	0.977698	207	6	0.35749	1.81534
TRMT5	8	0.47242	0.69462	0.999999	2583	1	0.65577	0.015324	0.063547	0.977698	208	6	0.65577	1.81463
SLC6A9	8	0.72557	0.85119	0.999999	3209	1	0.46513	0.015467	0.064082	0.977698	209	5	0.46513	1.81059
LRP12	8	0.69893	0.83829	0.999999	3164	1	0.45942	0.015533	0.064301	0.977698	210	5	0.45942	1.80874
XRN1	8	0.48905	0.70767	0.999999	2633	3	0.62612	0.015546	0.064347	0.977698	211	4	0.62612	1.80838
NTC_409	8	0.42861	0.66069	0.999999	2443	2	0.3519	0.015703	0.06494	0.977698	212	6	0.3519	1.80402
NTC_261	8	0.68841	0.83326	0.999999	3150	1	0.3194	0.015703	0.06494	0.977698	213	6	0.3194	1.80402
NTC_977	8	0.7031	0.84034	0.999999	3170	2	0.30998	0.015703	0.06494	0.977698	215	6	0.30998	1.80402
NTC_1640	8	0.73744	0.85714	0.999999	3232	1	0.26026	0.015703	0.06494	0.977698	214	6	0.26026	1.80402
NTC_1203	8	0.031935	0.11702	0.899363	496	4	-0.16626	0.015834	0.065415	0.977698	219	4	-0.16626	1.80041
NTC_1677	8	0.059367	0.18257	0.932943	743	4	-0.10674	0.015834	0.065415	0.977698	217	3	-0.10674	1.80041
NTC_1771	8	0.71198	0.8446	0.999999	3190	2	0.1645	0.015834	0.065415	0.977698	216	4	0.1645	1.80041
NTC_846	8	0.89788	0.9329	0.999999	3545	1	0.11536	0.015834	0.065415	0.977698	220	3	0.11536	1.80041
NTC_651	8	0.90418	0.93504	0.999999	3548	1	0.1096	0.015834	0.065415	0.977698	218	4	0.1096	1.80041
PRKD2	8	0.49168	0.70963	0.999999	2642	2	0.32222	0.015984	0.066004	0.977698	221	4	0.32222	1.79631
OSBPL5	8	0.43599	0.66651	0.999999	2457	2	0.34668	0.016142	0.066516	0.977698	222	6	0.34668	1.79204
FCGR1A	7	0.98537	0.98526	0.999999	3749	0	0.065577	0.016294	0.06441	0.977698	223	3	0.065577	1.78797
TINAGL1	8	0.56849	0.77022	0.999999	2882	2	0.57698	0.016579	0.068098	0.977698	224	5	0.57698	1.78044
CLEC2D	8	0.20495	0.43043	0.999999	1632	3	0.31351	0.016594	0.068152	0.977698	225	4	0.31351	1.78005
MAATS1	8	0.54829	0.75443	0.999999	2821	1	0.57057	0.016661	0.068423	0.977698	226	6	0.57057	1.7783
NTC_1800	8	0.075873	0.21979	0.971097	838	3	-0.053414	0.017018	0.069589	0.977698	227	3	-0.053414	1.76909
NTC_33	8	0.27712	0.52429	0.999999	1944	3	0.19796	0.017018	0.069589	0.977698	229	4	0.19796	1.76909
NTC_1323	8	0.77496	0.87682	0.999999	3301	1	-0.041141	0.017018	0.069589	0.977698	228	3	-0.041141	1.76909
NTC_1880	8	0.89788	0.9329	0.999999	3542	1	0.20849	0.017018	0.069589	0.977698	230	4	0.20849	1.76909
IL1R1	8	0.97633	0.97651	0.999999	3711	0	0.28195	0.017129	0.069971	0.977698	231	6	0.28195	1.76627
LRRC2	8	0.90728	0.93605	0.999999	3552	1	0.52951	0.017236	0.070321	0.977698	232	5	0.52951	1.76356
NTC_622	8	0.26965	0.5147	0.999999	1904	2	0.24587	0.017424	0.070965	0.977698	233	4	0.24587	1.75885
NTC_617	8	0.73676	0.85679	0.999999	3221	2	0.18013	0.017424	0.070965	0.977698	234	4	0.18013	1.75885
GBP1	8	0.75891	0.86822	0.999999	3265	2	0.37162	0.017588	0.071542	0.977698	235	6	0.37162	1.75478
NTC_755	8	0.55304	0.75809	0.999999	2835	2	0.36747	0.017822	0.07235	0.977698	237	5	0.36747	1.74904
NTC_1144	8	0.77496	0.87682	0.999999	3296	1	0.3402	0.017822	0.07235	0.977698	236	6	0.3402	1.74904
ARHGAP31	8	0.69308	0.83537	0.999999	3154	2	0.012649	0.017868	0.072521	0.977698	238	2	0.012649	1.74792
DLL1	8	0.81658	0.90077	0.999999	3404	2	0.43792	0.017982	0.072913	0.977698	239	6	0.43792	1.74516
G3BP1	8	0.98781	0.98769	0.999999	3757	0	0.54085	0.018286	0.07397	0.977698	240	6	0.54085	1.73788
NTC_1541	8	0.25624	0.4975	0.999999	1853	2	0.25234	0.018842	0.075986	0.977698	241	6	0.25234	1.72487
EMP1	8	0.94759	0.95377	0.999999	3625	1	0.46501	0.019166	0.077012	0.977698	242	5	0.46501	1.71747
SCO2	8	0.79892	0.89038	0.999999	3360	2	0.44749	0.019312	0.077542	0.977698	243	6	0.44749	1.71417
LARP4	8	0.51741	0.72985	0.999999	2726	3	0.32353	0.019342	0.077646	0.977698	244	5	0.32353	1.7135
NTC_1749	8	0.10361	0.2788	0.986209	1052	1	0.15353	0.019816	0.079287	0.977698	246	4	0.15353	1.70298
NTC_1894	8	0.35528	0.60278	0.999999	2210	2	0.23275	0.019816	0.079287	0.977698	245	5	0.23275	1.70298
SEMA4D	8	0.79565	0.88843	0.999999	3351	2	0.20111	0.019866	0.0795	0.977698	247	6	0.20111	1.70189
NTC_1605	8	0.015699	0.064742	0.79958	271	5	-0.2312	0.019879	0.079542	0.977698	254	3	-0.2312	1.70161
NTC_1777	8	0.018806	0.075721	0.79958	359	2	0.095837	0.019879	0.079542	0.977698	248	4	0.095837	1.70161
NTC_948	8	0.040974	0.13909	0.930685	556	5	-0.25576	0.019879	0.079542	0.977698	256	3	-0.25576	1.70161
NTC_1547	8	0.13019	0.32629	0.995496	1214	2	0.12975	0.019879	0.079542	0.977698	252	4	0.12975	1.70161
NTC_1571	8	0.16859	0.38133	0.995496	1436	3	0.067687	0.019879	0.079542	0.977698	255	4	0.067687	1.70161
NTC_86	8	0.24082	0.47757	0.999999	1766	3	0.084501	0.019879	0.079542	0.977698	253	4	0.084501	1.70161
NTC_761	8	0.63635	0.8093	0.999999	3050	2	0.1055	0.019879	0.079542	0.977698	251	4	0.1055	1.70161
NTC_1390	8	0.83794	0.91387	0.999999	3469	2	0.20919	0.019879	0.079542	0.977698	250	5	0.20919	1.70161
NTC_1120	8	0.8518	0.9204	0.999999	3493	1	-0.0089261	0.019879	0.079542	0.977698	257	3	-0.0089261	1.70161
NTC_194	8	0.97973	0.97976	0.999999	3727	0	0.24411	0.019879	0.079542	0.977698	249	5	0.24411	1.70161
GK	8	0.99421	0.9941	0.999999	3779	0	0.53126	0.020123	0.080355	0.977698	258	6	0.53126	1.69631
NTC_1245	8	0.0085367	0.038626	0.79958	163	3	0.12434	0.020128	0.080381	0.977698	261	4	0.12434	1.6962
NTC_35	8	0.2215	0.45239	0.999999	1695	2	0.2576	0.020128	0.080381	0.977698	260	5	0.2576	1.6962
NTC_1406	8	0.89456	0.93187	0.999999	3537	1	0.20819	0.020128	0.080381	0.977698	259	5	0.20819	1.6962
HESX1	8	0.82658	0.90684	0.999999	3432	1	0.36667	0.020205	0.080622	0.977698	262	6	0.36667	1.69454
SAA1	8	0.99873	0.99867	0.999999	3798	0	0.38436	0.020371	0.081149	0.977698	263	6	0.38436	1.69099
MAP3K8	8	0.25528	0.49631	0.999999	1819	2	0.23282	0.020454	0.081386	0.977698	264	6	0.23282	1.68922
NTC_1278	8	0.10361	0.2788	0.986209	1054	2	0.3002	0.020606	0.081934	0.977698	265	5	0.3002	1.68601
NTC_928	8	0.79033	0.88539	0.999999	3333	1	0.3194	0.020606	0.081934	0.977698	266	5	0.3194	1.68601
FAM3C	8	0.42082	0.65458	0.999999	2415	1	0.31848	0.020674	0.082129	0.977698	267	6	0.31848	1.68458
C5orf58	8	0.7715	0.87502	0.999999	3289	2	0.19885	0.02104	0.083396	0.977698	268	4	0.19885	1.67695
RNF213	8	0.66768	0.82366	0.999999	3103	2	0.42122	0.021134	0.0837	0.977698	269	5	0.42122	1.67502
SSBP3	8	0.81565	0.9002	0.999999	3402	2	0.39881	0.02155	0.085058	0.977698	270	6	0.39881	1.66655
SAMD9	8	0.60745	0.79701	0.999999	2994	2	0.31964	0.021796	0.085848	0.977698	271	5	0.31964	1.66162
NTC_841	8	0.68841	0.83326	0.999999	3148	1	0.34848	0.022081	0.086767	0.977698	272	6	0.34848	1.65598
NTC_1870	8	0.073359	0.21426	0.971097	820	3	0.15469	0.022248	0.087328	0.977698	274	4	0.15469	1.65271
NTC_1835	8	0.47644	0.69798	0.999999	2595	2	0.25109	0.022248	0.087328	0.977698	278	5	0.25109	1.65271
NTC_1833	8	0.50414	0.71943	0.999999	2678	2	0.10617	0.022248	0.087328	0.977698	277	4	0.10617	1.65271
NTC_94	8	0.58294	0.78151	0.999999	2926	2	0.081333	0.022248	0.087328	0.977698	279	4	0.081333	1.65271
NTC_1104	8	0.67521	0.82699	0.999999	3115	1	0.045695	0.022248	0.087328	0.977698	276	3	0.045695	1.65271
NTC_869	8	0.81047	0.89711	0.999999	3384	2	0.021739	0.022248	0.087328	0.977698	275	3	0.021739	1.65271
NTC_1873	8	0.83197	0.91006	0.999999	3452	1	0.26995	0.022248	0.087328	0.977698	273	5	0.26995	1.65271
RMI2	8	0.97083	0.97108	0.999999	3689	1	0.46485	0.022492	0.088087	0.977698	280	5	0.46485	1.64797
NTC_438	8	0.10361	0.2788	0.986209	1053	1	0.24866	0.022837	0.089175	0.977698	281	6	0.24866	1.64136
WDFY1	8	0.17089	0.38472	0.998165	1465	3	0.30592	0.022934	0.089521	0.977698	282	4	0.30592	1.63952
GSG2	8	0.95911	0.96125	0.999999	3662	1	0.49545	0.023295	0.090695	0.977698	283	6	0.49545	1.63274
TNS1	8	0.038447	0.13317	0.930685	541	2	-0.010823	0.023296	0.090702	0.977698	284	3	-0.010823	1.63272
TNFRSF25	8	0.96546	0.96633	0.999999	3676	1	0.28729	0.02341	0.091037	0.977698	285	6	0.28729	1.6306
PIM3	8	0.39397	0.63335	0.999999	2335	2	0.37257	0.023514	0.091414	0.977698	286	6	0.37257	1.62867
STX17	8	0.9237	0.94235	0.999999	3575	1	0.40694	0.023537	0.091479	0.977698	287	6	0.40694	1.62825
ICAM1	8	0.56242	0.76552	0.999999	2865	1	0.35436	0.023665	0.091921	0.977698	288	6	0.35436	1.62589
TNNT2	8	0.8047	0.89366	0.999999	3371	2	0.25425	0.023689	0.091983	0.977698	289	6	0.25425	1.62545
NTC_1329	8	0.0078042	0.036081	0.79958	143	2	0.1632	0.024155	0.093531	0.977698	292	4	0.1632	1.61699
NTC_518	8	0.29726	0.54938	0.999999	2043	3	0.095898	0.024155	0.093531	0.977698	290	4	0.095898	1.61699
NTC_1635	8	0.9343	0.94705	0.999999	3598	1	0.16701	0.024155	0.093531	0.977698	291	4	0.16701	1.61699
NTC_137	8	0.99524	0.99511	0.999999	3782	0	0.24655	0.024155	0.093531	0.977698	293	5	0.24655	1.61699
GOSR1	8	0.48493	0.70446	0.999999	2623	3	0.48186	0.02417	0.093567	0.977698	294	4	0.48186	1.61672
NTC_165	8	0.63635	0.8093	0.999999	3051	2	0.22023	0.024177	0.09358	0.977698	295	6	0.22023	1.6166
NTC_1339	8	0.9846	0.98463	0.999999	3746	0	0.16469	0.024177	0.09358	0.977698	297	6	0.16469	1.6166
NTC_635	8	0.99824	0.99824	0.999999	3794	0	0.2386	0.024177	0.09358	0.977698	296	6	0.2386	1.6166
IL15	8	0.47347	0.69554	0.999999	2584	2	0.46626	0.024455	0.094502	0.977698	298	5	0.46626	1.61163
ARMC9	8	0.77179	0.87519	0.999999	3291	1	0.40716	0.024648	0.095076	0.977698	299	6	0.40716	1.60822
ACTL10	8	0.60273	0.79509	0.999999	2986	2	0.26807	0.024653	0.0951	0.977698	300	4	0.26807	1.60813
NTC_1225	8	0.0085367	0.038626	0.79958	156	4	-0.20388	0.024748	0.095427	0.977698	351	3	-0.20388	1.60646
NTC_128	8	0.011045	0.047813	0.79958	206	6	-0.22311	0.024748	0.095427	0.977698	325	1	-0.22311	1.60646
NTC_92	8	0.011637	0.049917	0.79958	211	5	-0.2848	0.024748	0.095427	0.977698	345	2	-0.2848	1.60646
NTC_176	8	0.013523	0.056771	0.79958	248	5	-0.27499	0.024748	0.095427	0.977698	348	2	-0.27499	1.60646
NTC_1056	8	0.01502	0.06222	0.79958	259	4	-0.022678	0.024748	0.095427	0.977698	332	4	-0.022678	1.60646
NTC_1754	8	0.016332	0.067046	0.79958	277	3	0.081731	0.024748	0.095427	0.977698	302	3	0.081731	1.60646
NTC_1896	8	0.016332	0.067046	0.79958	289	3	-0.01695	0.024748	0.095427	0.977698	303	3	-0.01695	1.60646
NTC_842	8	0.017142	0.069861	0.79958	296	4	-0.19732	0.024748	0.095427	0.977698	337	2	-0.19732	1.60646
NTC_964	8	0.018806	0.075721	0.79958	321	2	0.084363	0.024748	0.095427	0.977698	306	4	0.084363	1.60646
NTC_857	8	0.018806	0.075721	0.79958	339	3	0.023425	0.024748	0.095427	0.977698	347	3	0.023425	1.60646
NTC_1665	8	0.018806	0.075721	0.79958	341	2	-0.055052	0.024748	0.095427	0.977698	311	2	-0.055052	1.60646
NTC_198	8	0.027941	0.10577	0.878438	457	5	-0.27981	0.024748	0.095427	0.977698	350	1	-0.27981	1.60646
NTC_1790	8	0.037713	0.13135	0.929364	532	4	-0.11617	0.024748	0.095427	0.977698	355	1	-0.11617	1.60646
NTC_1441	8	0.040974	0.13909	0.930685	554	4	-0.1872	0.024748	0.095427	0.977698	301	2	-0.1872	1.60646
NTC_1522	8	0.050222	0.16124	0.932943	653	5	-0.21133	0.024748	0.095427	0.977698	338	1	-0.21133	1.60646
NTC_1191	8	0.06655	0.19875	0.965397	778	5	-0.18233	0.024748	0.095427	0.977698	319	3	-0.18233	1.60646
NTC_1041	8	0.066552	0.19876	0.965397	783	3	0.055037	0.024748	0.095427	0.977698	327	4	0.055037	1.60646
NTC_687	8	0.073359	0.21426	0.971097	827	3	-0.055416	0.024748	0.095427	0.977698	310	3	-0.055416	1.60646
NTC_1868	8	0.081357	0.23191	0.971097	866	3	-0.054252	0.024748	0.095427	0.977698	323	2	-0.054252	1.60646
NTC_1149	8	0.090374	0.25093	0.986209	953	3	-0.055052	0.024748	0.095427	0.977698	314	2	-0.055052	1.60646
NTC_1176	8	0.090486	0.25114	0.986209	965	3	0.27379	0.024748	0.095427	0.977698	317	5	0.27379	1.60646
NTC_1433	8	0.097276	0.2655	0.986209	999	3	-0.094361	0.024748	0.095427	0.977698	333	3	-0.094361	1.60646
NTC_345	8	0.10117	0.27376	0.986209	1028	4	-0.1342	0.024748	0.095427	0.977698	316	2	-0.1342	1.60646
NTC_1151	8	0.11191	0.29583	0.995496	1118	3	0.045383	0.024748	0.095427	0.977698	341	4	0.045383	1.60646
NTC_1231	8	0.12551	0.31933	0.995496	1178	4	-0.094386	0.024748	0.095427	0.977698	307	2	-0.094386	1.60646
NTC_376	8	0.13019	0.32629	0.995496	1201	3	0.04252	0.024748	0.095427	0.977698	349	2	0.04252	1.60646
NTC_990	8	0.13182	0.32868	0.995496	1235	4	-0.14158	0.024748	0.095427	0.977698	313	2	-0.14158	1.60646
NTC_1667	8	0.14061	0.34164	0.995496	1281	3	-0.041966	0.024748	0.095427	0.977698	312	1	-0.041966	1.60646
NTC_1575	8	0.14061	0.34164	0.995496	1286	4	-0.11591	0.024748	0.095427	0.977698	344	2	-0.11591	1.60646
NTC_1405	8	0.14809	0.35244	0.995496	1323	2	0.0073495	0.024748	0.095427	0.977698	328	3	0.0073495	1.60646
NTC_561	8	0.15338	0.3599	0.995496	1349	2	-0.06792	0.024748	0.095427	0.977698	354	1	-0.06792	1.60646
NTC_1393	8	0.18612	0.40522	0.999704	1533	3	0.039865	0.024748	0.095427	0.977698	356	4	0.039865	1.60646
NTC_9	8	0.19185	0.41272	0.999999	1563	4	-0.13201	0.024748	0.095427	0.977698	322	2	-0.13201	1.60646
NTC_311	8	0.21863	0.44868	0.999999	1680	2	0.26026	0.024748	0.095427	0.977698	320	5	0.26026	1.60646
NTC_175	8	0.23567	0.471	0.999999	1751	4	-0.082572	0.024748	0.095427	0.977698	353	2	-0.082572	1.60646
NTC_1612	8	0.25624	0.4975	0.999999	1845	1	0.14101	0.024748	0.095427	0.977698	318	4	0.14101	1.60646
NTC_1832	8	0.27674	0.5237	0.999999	1933	3	-0.04709	0.024748	0.095427	0.977698	309	1	-0.04709	1.60646
NTC_1668	8	0.27712	0.52429	0.999999	1939	3	0.058191	0.024748	0.095427	0.977698	336	4	0.058191	1.60646
NTC_1322	8	0.32491	0.57958	0.999999	2129	3	-0.054757	0.024748	0.095427	0.977698	330	2	-0.054757	1.60646
NTC_220	8	0.3984	0.63678	0.999999	2362	2	-0.057939	0.024748	0.095427	0.977698	329	3	-0.057939	1.60646
NTC_309	8	0.41475	0.64978	0.999999	2399	3	0.098172	0.024748	0.095427	0.977698	339	4	0.098172	1.60646
NTC_1529	8	0.44168	0.67081	0.999999	2473	2	0.021212	0.024748	0.095427	0.977698	308	2	0.021212	1.60646
NTC_947	8	0.46553	0.68937	0.999999	2552	2	0.064847	0.024748	0.095427	0.977698	357	4	0.064847	1.60646
NTC_588	8	0.47644	0.69798	0.999999	2598	3	-0.012885	0.024748	0.095427	0.977698	340	3	-0.012885	1.60646
NTC_1352	8	0.55304	0.75809	0.999999	2838	3	0.087287	0.024748	0.095427	0.977698	346	4	0.087287	1.60646
NTC_418	8	0.58372	0.78215	0.999999	2934	3	0.24655	0.024748	0.095427	0.977698	331	5	0.24655	1.60646
NTC_944	8	0.6081	0.79728	0.999999	3002	2	0.21501	0.024748	0.095427	0.977698	315	5	0.21501	1.60646
NTC_1675	8	0.64191	0.81182	0.999999	3059	2	0.05163	0.024748	0.095427	0.977698	342	3	0.05163	1.60646
NTC_741	8	0.67588	0.82734	0.999999	3121	2	0.0025321	0.024748	0.095427	0.977698	334	2	0.0025321	1.60646
NTC_1618	8	0.76493	0.8713	0.999999	3277	2	-0.060069	0.024748	0.095427	0.977698	321	1	-0.060069	1.60646
NTC_366	8	0.82383	0.90513	0.999999	3427	2	0.21918	0.024748	0.095427	0.977698	326	5	0.21918	1.60646
NTC_170	8	0.82882	0.90818	0.999999	3441	2	-0.052228	0.024748	0.095427	0.977698	304	1	-0.052228	1.60646
NTC_415	8	0.8518	0.9204	0.999999	3492	1	0.20593	0.024748	0.095427	0.977698	352	5	0.20593	1.60646
NTC_787	8	0.85821	0.92202	0.999999	3497	1	0.30832	0.024748	0.095427	0.977698	343	5	0.30832	1.60646
NTC_1659	8	0.91248	0.93797	0.999999	3561	1	0.04213	0.024748	0.095427	0.977698	358	3	0.04213	1.60646
NTC_1830	8	0.96999	0.97033	0.999999	3687	1	0.021568	0.024748	0.095427	0.977698	359	3	0.021568	1.60646
NTC_381	8	0.97898	0.97907	0.999999	3725	0	-0.034541	0.024748	0.095427	0.977698	335	1	-0.034541	1.60646
NTC_1535	8	0.98245	0.98243	0.999999	3734	0	0.22055	0.024748	0.095427	0.977698	324	5	0.22055	1.60646
NTC_951	8	0.98308	0.98308	0.999999	3738	0	0.13644	0.024748	0.095427	0.977698	305	4	0.13644	1.60646
NTC_16	8	0.081357	0.23191	0.971097	889	3	0.10548	0.024802	0.095629	0.977698	366	4	0.10548	1.60551
NTC_184	8	0.13019	0.32629	0.995496	1213	2	0.07655	0.024802	0.095629	0.977698	361	3	0.07655	1.60551
NTC_1061	8	0.14132	0.34266	0.995496	1289	3	0.1407	0.024802	0.095629	0.977698	362	4	0.1407	1.60551
NTC_900	8	0.23567	0.471	0.999999	1748	3	0.084333	0.024802	0.095629	0.977698	360	4	0.084333	1.60551
NTC_1389	8	0.26965	0.5147	0.999999	1905	2	0.016446	0.024802	0.095629	0.977698	363	3	0.016446	1.60551
NTC_1500	8	0.42763	0.65999	0.999999	2430	3	0.14688	0.024802	0.095629	0.977698	367	4	0.14688	1.60551
NTC_768	8	0.44902	0.67663	0.999999	2510	2	0.20085	0.024802	0.095629	0.977698	364	4	0.20085	1.60551
NTC_1360	8	0.46553	0.68937	0.999999	2555	2	0.11558	0.024802	0.095629	0.977698	365	4	0.11558	1.60551
NTC_833	8	0.58294	0.78151	0.999999	2919	1	0.22518	0.02509	0.096554	0.977698	369	6	0.22518	1.6005
NTC_1388	8	0.91248	0.93797	0.999999	3560	1	0.22518	0.02509	0.096554	0.977698	368	6	0.22518	1.6005
KIR2DL1	7	0.15767	0.35203	0.995496	1369	2	0.50052	0.025121	0.090058	0.977698	370	5	0.50052	1.59996
SOCS2	7	0.40986	0.62975	0.999999	2388	2	-0.04266	0.02535	0.090736	0.977698	371	3	-0.04266	1.59602
SAMD9L	8	0.75866	0.8681	0.999999	3260	2	0.21051	0.025761	0.098705	0.977698	372	6	0.21051	1.58904
NTC_1335	8	0.25624	0.4975	0.999999	1833	2	0.11675	0.025765	0.098731	0.977698	373	4	0.11675	1.58897
NTC_1699	8	0.50447	0.71969	0.999999	2687	2	0.12544	0.025765	0.098731	0.977698	374	4	0.12544	1.58897
HDX	8	0.28422	0.53307	0.999999	1979	1	0.33773	0.025798	0.098837	0.977698	375	6	0.33773	1.58841
NTC_209	8	0.62827	0.80575	0.999999	3031	2	0.1403	0.025959	0.099305	0.977698	376	4	0.1403	1.58571
A2M	8	0.97711	0.97723	0.999999	3715	0	0.31491	0.026338	0.10052	0.977698	377	6	0.31491	1.57942
SRGAP2	8	0.99597	0.99592	0.999999	3786	0	0.51086	0.026617	0.10143	0.977698	378	6	0.51086	1.57484
NTC_1248	8	0.77529	0.87702	0.999999	3304	2	0.2569	0.02692	0.10241	0.977698	380	5	0.2569	1.56992
NTC_550	8	0.93101	0.94557	0.999999	3590	1	0.26967	0.02692	0.10241	0.977698	379	5	0.26967	1.56992
NTC_310	8	0.97564	0.97587	0.999999	3709	0	0.33946	0.02692	0.10241	0.977698	381	6	0.33946	1.56992
NTC_1439	8	0.90418	0.93504	0.999999	3549	1	0.23861	0.02717	0.10324	0.977698	382	6	0.23861	1.56591
NTC_297	8	0.95217	0.95649	0.999999	3639	1	0.27261	0.02717	0.10324	0.977698	383	6	0.27261	1.56591
SERPINF1	8	0.25927	0.50139	0.999999	1864	4	0.0032689	0.027463	0.10427	0.977698	384	4	0.0032689	1.56125
C18orf54	8	0.21089	0.43837	0.999999	1651	4	-0.028509	0.027635	0.1048	0.977698	385	3	-0.028509	1.55854
GRHL1	8	0.17986	0.39674	0.999704	1505	4	0.0059521	0.027662	0.10488	0.977698	386	4	0.0059521	1.55812
TAP1	8	0.8457	0.9188	0.999999	3488	2	0.23724	0.027705	0.105	0.977698	387	4	0.23724	1.55744
CORIN	8	0.94677	0.95337	0.999999	3622	1	0.39787	0.027749	0.10516	0.977698	388	5	0.39787	1.55675
ADPRM	8	0.74663	0.86184	0.999999	3248	2	0.25431	0.02785	0.10549	0.977698	389	6	0.25431	1.55517
TRIM36	8	0.42465	0.65771	0.999999	2422	2	0.32967	0.028048	0.10617	0.977698	390	6	0.32967	1.5521
NTC_1625	8	0.066552	0.19876	0.965397	784	3	0.13911	0.028306	0.107	0.977698	391	4	0.13911	1.54812
NTC_740	8	0.25624	0.4975	0.999999	1836	2	0.21519	0.028306	0.107	0.977698	392	4	0.21519	1.54812
NTC_1567	8	0.56471	0.76722	0.999999	2872	2	0.28351	0.028306	0.107	0.977698	393	5	0.28351	1.54812
NTC_1232	8	0.58294	0.78151	0.999999	2921	2	0.15603	0.028306	0.107	0.977698	395	4	0.15603	1.54812
NTC_96	8	0.98384	0.98383	0.999999	3741	0	0.23263	0.028306	0.107	0.977698	394	5	0.23263	1.54812
THTPA	8	0.53638	0.74468	0.999999	2784	2	0.0071795	0.028375	0.1072	0.977698	396	3	0.0071795	1.54706
NTC_243	8	0.93101	0.94557	0.999999	3591	1	0.24106	0.028448	0.10746	0.977698	397	6	0.24106	1.54595
NR4A1	7	0.21762	0.44374	0.999999	1673	2	0.50875	0.028674	0.1	0.977698	398	4	0.50875	1.54251
NTC_1211	8	0.038482	0.13323	0.930685	542	3	0.30998	0.028729	0.10837	0.977698	401	5	0.30998	1.54168
NTC_384	8	0.058996	0.18166	0.932943	709	2	0.27246	0.028729	0.10837	0.977698	399	5	0.27246	1.54168
NTC_966	8	0.21452	0.44301	0.999999	1663	3	0.32883	0.028729	0.10837	0.977698	402	5	0.32883	1.54168
NTC_1693	8	0.28304	0.53162	0.999999	1966	2	0.23365	0.028729	0.10837	0.977698	400	5	0.23365	1.54168
FOSB	8	0.049839	0.16029	0.932943	647	2	0.18879	0.029125	0.10972	0.977698	403	6	0.18879	1.53573
IL15RA	8	0.43679	0.66714	0.999999	2459	3	0.22201	0.029474	0.11084	0.977698	404	4	0.22201	1.53056
EXT1	8	0.95662	0.95944	0.999999	3649	1	0.30633	0.029523	0.11095	0.977698	405	6	0.30633	1.52984
GIMAP4	8	0.81956	0.90252	0.999999	3413	2	0.38037	0.029696	0.11149	0.977698	406	5	0.38037	1.5273
NTC_1311	8	0.14809	0.35244	0.995496	1314	3	-0.054713	0.030222	0.11313	0.977698	408	3	-0.054713	1.51968
NTC_1622	8	0.50414	0.71943	0.999999	2677	2	0.078295	0.030222	0.11313	0.977698	407	4	0.078295	1.51968
NTC_535	8	0.14809	0.35244	0.995496	1326	1	0.26001	0.030245	0.11319	0.977698	409	5	0.26001	1.51935
NTC_358	8	0.44506	0.67359	0.999999	2484	3	0.3016	0.030245	0.11319	0.977698	412	5	0.3016	1.51935
NTC_1466	8	0.58294	0.78151	0.999999	2923	1	0.23087	0.030245	0.11319	0.977698	411	5	0.23087	1.51935
NTC_1762	8	0.59267	0.78924	0.999999	2949	3	0.25831	0.030245	0.11319	0.977698	410	5	0.25831	1.51935
NTC_1332	8	0.62827	0.80575	0.999999	3030	2	0.28803	0.030245	0.11319	0.977698	413	5	0.28803	1.51935
DNAJB4	8	0.035389	0.12561	0.92792	516	2	0.20199	0.03029	0.11333	0.977698	414	5	0.20199	1.5187
CD300E	8	0.96822	0.96866	0.999999	3682	1	0.30375	0.030345	0.11353	0.977698	415	6	0.30375	1.51791
NTC_1815	8	0.23567	0.471	0.999999	1745	3	0.20283	0.030643	0.11449	0.977698	418	4	0.20283	1.51367
NTC_1798	8	0.37947	0.622	0.999999	2292	2	0.22276	0.030643	0.11449	0.977698	416	4	0.22276	1.51367
NTC_590	8	0.3984	0.63678	0.999999	2359	1	0.28407	0.030643	0.11449	0.977698	417	4	0.28407	1.51367
DCUN1D3	8	0.66986	0.82462	0.999999	3111	2	0.22368	0.030841	0.11515	0.977698	419	6	0.22368	1.51087
PGAP1	8	0.092786	0.25609	0.986209	975	3	0.38496	0.030961	0.11546	0.977698	420	5	0.38496	1.50919
CCL4L1	4	0.88818	0.88884	0.999999	3532	0	0.3918	0.031038	0.084464	0.977698	421	3	0.3918	1.50811
UBA7	8	0.99066	0.9905	0.999999	3767	0	0.25771	0.031069	0.1158	0.977698	422	6	0.25771	1.50767
HOMER2	8	0.87296	0.92565	0.999999	3515	1	0.38112	0.031567	0.11742	0.977698	423	5	0.38112	1.50077
SLC7A1	8	0.77223	0.87542	0.999999	3293	1	0.39603	0.032264	0.11924	0.977698	424	4	0.39603	1.49128
SLC37A2	8	0.42066	0.65448	0.999999	2414	3	0.12443	0.032349	0.11942	0.977698	425	4	0.12443	1.49014
2019-03-01	4	0.91015	0.9105	0.999999	3556	0	0.049182	0.032581	0.087606	0.977698	426	1	0.049182	1.48704
NTC_629	8	0.0063665	0.030509	0.79958	118	5	-0.25789	0.032662	0.1202	0.977698	427	3	-0.25789	1.48596
NTC_62	8	0.059367	0.18257	0.932943	721	2	0.091939	0.032662	0.1202	0.977698	429	4	0.091939	1.48596
NTC_7	8	0.090486	0.25114	0.986209	964	3	0.15002	0.032662	0.1202	0.977698	430	5	0.15002	1.48596
NTC_912	8	0.16859	0.38133	0.995496	1445	1	0.088824	0.032662	0.1202	0.977698	428	3	0.088824	1.48596
NTC_1217	8	0.3984	0.63678	0.999999	2351	2	0.23563	0.032662	0.1202	0.977698	433	5	0.23563	1.48596
NTC_1580	8	0.54019	0.74778	0.999999	2796	3	0.17214	0.032662	0.1202	0.977698	432	5	0.17214	1.48596
NTC_504	8	0.64305	0.8123	0.999999	3064	2	0.0025055	0.032662	0.1202	0.977698	431	3	0.0025055	1.48596
NTC_713	8	0.16859	0.38133	0.995496	1443	3	0.21077	0.032866	0.1207	0.977698	436	5	0.21077	1.48325
NTC_1257	8	0.62142	0.8029	0.999999	3014	1	0.090414	0.032866	0.1207	0.977698	434	4	0.090414	1.48325
NTC_974	8	0.7149	0.84603	0.999999	3193	2	-0.033961	0.032866	0.1207	0.977698	435	3	-0.033961	1.48325
TNIP3	8	0.95807	0.96051	0.999999	3654	1	0.38618	0.033404	0.12204	0.977698	437	4	0.38618	1.4762
NT5C3A	8	0.26136	0.50396	0.999999	1872	4	0.19992	0.033688	0.12269	0.977698	438	4	0.19992	1.47252
ARSB	8	0.37351	0.61731	0.999999	2261	2	0.32203	0.033752	0.12282	0.977698	439	5	0.32203	1.4717
MREG	8	0.83314	0.91076	0.999999	3459	2	0.32671	0.033907	0.12318	0.977698	440	4	0.32671	1.46971
DDO	8	0.57241	0.77336	0.999999	2902	3	0.15635	0.034112	0.12368	0.977698	441	3	0.15635	1.46709
ABCD1	8	0.92447	0.94262	0.999999	3577	1	0.46303	0.034231	0.12396	0.977698	442	5	0.46303	1.46558
ASPA	8	0.051888	0.16508	0.932943	663	4	-0.04488	0.034368	0.1243	0.977698	443	4	-0.04488	1.46385
ZNF229	8	0.49472	0.71194	0.999999	2646	3	0.33311	0.034931	0.12572	0.977698	444	5	0.33311	1.45679
P2RX7	8	0.069801	0.20636	0.971097	797	2	0.22478	0.035164	0.12632	0.977698	445	5	0.22478	1.4539
ATL1	8	0.87434	0.92603	0.999999	3518	1	0.37281	0.035221	0.12649	0.977698	446	5	0.37281	1.4532
KCNH4	8	0.041626	0.14057	0.930685	562	5	-0.24675	0.035389	0.1269	0.977698	447	1	-0.24675	1.45113
FAM20C	8	0.12138	0.31314	0.995496	1163	3	0.36655	0.035403	0.12693	0.977698	448	5	0.36655	1.45096
MOXD1	8	0.20431	0.42952	0.999999	1629	1	0.037639	0.035444	0.127	0.977698	449	3	0.037639	1.45046
CTTNBP2NL	8	0.4647	0.68871	0.999999	2549	2	0.093477	0.035644	0.1275	0.977698	450	3	0.093477	1.44801
ATP8B4	8	0.7928	0.88679	0.999999	3340	2	0.43964	0.035898	0.12812	0.977698	451	5	0.43964	1.44493
PIWIL4	8	0.13519	0.3337	0.995496	1256	3	0.49404	0.035921	0.12818	0.977698	452	5	0.49404	1.44465
MAX	8	0.32709	0.58124	0.999999	2130	3	0.15916	0.035966	0.1283	0.977698	453	4	0.15916	1.44411
NTC_925	8	0.0023397	0.012902	0.79958	54	3	0.029059	0.036125	0.12864	0.977698	457	3	0.029059	1.44219
NTC_532	8	0.18695	0.40637	0.999704	1544	4	-0.097104	0.036125	0.12864	0.977698	456	3	-0.097104	1.44219
NTC_26	8	0.65453	0.8175	0.999999	3075	1	0.18799	0.036125	0.12864	0.977698	455	5	0.18799	1.44219
NTC_1842	8	0.82383	0.90513	0.999999	3426	2	0.1096	0.036125	0.12864	0.977698	454	4	0.1096	1.44219
NTC_533	8	0.82882	0.90818	0.999999	3443	2	-0.06876	0.036125	0.12864	0.977698	458	3	-0.06876	1.44219
PRR16	8	0.028991	0.10929	0.897907	464	3	-0.03352	0.036154	0.12872	0.977698	459	3	-0.03352	1.44184
INSIG1	8	0.5721	0.77313	0.999999	2900	3	0.067984	0.036563	0.12977	0.977698	460	4	0.067984	1.43696
NTC_1843	8	0.059367	0.18257	0.932943	741	1	0.24554	0.03695	0.13066	0.977698	462	5	0.24554	1.43239
NTC_1474	8	0.55304	0.75809	0.999999	2839	2	0.27298	0.03695	0.13066	0.977698	463	5	0.27298	1.43239
NTC_570	8	0.98813	0.988	0.999999	3758	0	0.27181	0.03695	0.13066	0.977698	461	5	0.27181	1.43239
PLEKHH1	8	0.13556	0.33429	0.995496	1259	4	0.04118	0.037925	0.13309	0.977698	464	4	0.04118	1.42107
COL4A2	8	0.33284	0.58559	0.999999	2150	2	0.0087944	0.038023	0.13333	0.977698	465	3	0.0087944	1.41995
MYO5C	8	0.5571	0.76118	0.999999	2849	2	0.036827	0.038056	0.13339	0.977698	466	3	0.036827	1.41958
UBE2QL1	8	0.18331	0.40148	0.999704	1514	4	0.075881	0.038057	0.13339	0.977698	467	4	0.075881	1.41957
HIP1	8	0.95833	0.96069	0.999999	3655	1	0.33301	0.038222	0.13379	0.977698	468	5	0.33301	1.41769
NTC_1774	8	0.008171	0.037364	0.79958	148	5	-0.34643	0.03826	0.1339	0.977698	478	3	-0.34643	1.41726
NTC_1609	8	0.041706	0.14075	0.930685	567	3	0.033685	0.03826	0.1339	0.977698	473	4	0.033685	1.41726
NTC_641	8	0.053781	0.16941	0.932943	671	3	-0.032027	0.03826	0.1339	0.977698	476	3	-0.032027	1.41726
NTC_1809	8	0.13182	0.32868	0.995496	1239	4	-0.15497	0.03826	0.1339	0.977698	479	2	-0.15497	1.41726
NTC_423	8	0.16676	0.37884	0.995496	1413	4	-0.029968	0.03826	0.1339	0.977698	469	4	-0.029968	1.41726
NTC_242	8	0.16859	0.38133	0.995496	1422	1	0.15362	0.03826	0.1339	0.977698	477	4	0.15362	1.41726
NTC_317	8	0.297	0.54909	0.999999	2017	2	0.11811	0.03826	0.1339	0.977698	472	4	0.11811	1.41726
NTC_13	8	0.29726	0.54938	0.999999	2039	2	0.22966	0.03826	0.1339	0.977698	471	4	0.22966	1.41726
NTC_417	8	0.78414	0.88196	0.999999	3317	1	0.1128	0.03826	0.1339	0.977698	470	4	0.1128	1.41726
NTC_924	8	0.79887	0.89035	0.999999	3356	1	0.23711	0.03826	0.1339	0.977698	475	5	0.23711	1.41726
NTC_204	8	0.95217	0.95649	0.999999	3636	1	0.13809	0.03826	0.1339	0.977698	474	4	0.13809	1.41726
NTC_149	8	0.3984	0.63678	0.999999	2365	2	0.28948	0.038485	0.13448	0.977698	481	5	0.28948	1.41471
NTC_1761	8	0.42861	0.66069	0.999999	2439	2	0.22782	0.038485	0.13448	0.977698	480	5	0.22782	1.41471
NTC_943	8	0.073359	0.21426	0.971097	826	2	0.14551	0.039457	0.13678	0.977698	485	5	0.14551	1.40388
NTC_875	8	0.14809	0.35244	0.995496	1306	1	0.1202	0.039457	0.13678	0.977698	482	4	0.1202	1.40388
NTC_1180	8	0.16418	0.37511	0.995496	1394	3	0.17552	0.039457	0.13678	0.977698	486	4	0.17552	1.40388
NTC_600	8	0.41937	0.65347	0.999999	2410	2	0.23025	0.039457	0.13678	0.977698	483	5	0.23025	1.40388
NTC_80	8	0.44902	0.67663	0.999999	2496	2	0.14316	0.039457	0.13678	0.977698	484	4	0.14316	1.40388
NTC_742	8	0.023492	0.09123	0.836503	407	3	0.15496	0.03948	0.13684	0.977698	493	4	0.15496	1.40362
NTC_1773	8	0.16859	0.38133	0.995496	1427	4	0.1581	0.03948	0.13684	0.977698	487	4	0.1581	1.40362
NTC_767	8	0.28304	0.53162	0.999999	1971	2	0.32421	0.03948	0.13684	0.977698	488	5	0.32421	1.40362
NTC_962	8	0.57103	0.77232	0.999999	2897	1	0.29048	0.03948	0.13684	0.977698	492	4	0.29048	1.40362
NTC_1623	8	0.67521	0.82699	0.999999	3113	1	0.30056	0.03948	0.13684	0.977698	490	5	0.30056	1.40362
NTC_506	8	0.82882	0.90818	0.999999	3445	2	0.13424	0.03948	0.13684	0.977698	491	4	0.13424	1.40362
NTC_259	8	0.89788	0.9329	0.999999	3546	1	0.3178	0.03948	0.13684	0.977698	489	5	0.3178	1.40362
PADI2	8	0.66915	0.82427	0.999999	3110	2	0.19728	0.040867	0.14004	0.977698	494	4	0.19728	1.38863
IFNGR1	8	0.44986	0.67724	0.999999	2513	2	0.21882	0.041036	0.14042	0.977698	495	4	0.21882	1.38683
PPIF	8	0.31318	0.56873	0.999999	2089	2	0.37403	0.04136	0.14116	0.977698	496	5	0.37403	1.38342
IGF2BP3	8	0.68001	0.82929	0.999999	3128	2	-0.059445	0.041522	0.14152	0.977698	497	3	-0.059445	1.38172
TNFSF18	8	0.77199	0.8753	0.999999	3292	2	0.35693	0.041769	0.14209	0.977698	498	5	0.35693	1.37915
TRIM22	8	0.13384	0.3317	0.995496	1247	2	0.4547	0.041789	0.14214	0.977698	499	5	0.4547	1.37894
NTC_555	8	0.13019	0.32629	0.995496	1210	3	0.072252	0.042102	0.14289	0.977698	500	4	0.072252	1.3757
NTC_1091	8	0.56093	0.76429	0.999999	2861	3	0.12355	0.042102	0.14289	0.977698	501	4	0.12355	1.3757
NTC_594	8	0.65471	0.81757	0.999999	3082	2	0.031459	0.042102	0.14289	0.977698	502	3	0.031459	1.3757
ZNF616	8	0.9842	0.9842	0.999999	3743	0	0.29985	0.042448	0.14378	0.977698	503	5	0.29985	1.37214
C7orf63	8	0.13692	0.33622	0.995496	1262	2	0.35256	0.04272	0.14447	0.977698	504	5	0.35256	1.36937
ARHGAP25	8	0.4988	0.7152	0.999999	2664	3	0.25653	0.043616	0.14659	0.977698	505	4	0.25653	1.36035
KRTAP16-1	8	0.35703	0.60414	0.999999	2220	1	0.35148	0.043661	0.14671	0.977698	506	5	0.35148	1.35991
AKAP7	8	0.99543	0.99536	0.999999	3784	0	0.55901	0.043745	0.14691	0.977698	507	5	0.55901	1.35907
NTC_567	8	0.14809	0.35244	0.995496	1311	4	-0.050213	0.044001	0.14752	0.977698	512	3	-0.050213	1.35654
NTC_286	8	0.28304	0.53162	0.999999	1967	2	-0.0030078	0.044001	0.14752	0.977698	508	3	-0.0030078	1.35654
NTC_1550	8	0.3984	0.63678	0.999999	2360	3	0.20703	0.044001	0.14752	0.977698	510	5	0.20703	1.35654
NTC_1420	8	0.3984	0.63678	0.999999	2363	2	0.019303	0.044001	0.14752	0.977698	514	3	0.019303	1.35654
NTC_1053	8	0.44506	0.67359	0.999999	2479	3	-0.069788	0.044001	0.14752	0.977698	513	3	-0.069788	1.35654
NTC_14	8	0.44902	0.67663	0.999999	2499	2	0.055043	0.044001	0.14752	0.977698	509	3	0.055043	1.35654
NTC_1138	8	0.48906	0.70768	0.999999	2638	3	0.0025321	0.044001	0.14752	0.977698	515	3	0.0025321	1.35654
NTC_1756	8	0.93101	0.94557	0.999999	3594	1	0.1318	0.044001	0.14752	0.977698	511	5	0.1318	1.35654
LACC1	8	0.049896	0.16045	0.932943	648	4	-0.12138	0.044396	0.14846	0.977698	516	3	-0.12138	1.35266
NTC_1812	8	0.34129	0.59223	0.999999	2159	2	0.15216	0.044996	0.14987	0.977698	517	4	0.15216	1.34683
NTC_1471	8	0.71198	0.8446	0.999999	3186	2	0.15216	0.044996	0.14987	0.977698	520	4	0.15216	1.34683
NTC_1899	8	0.82882	0.90818	0.999999	3446	2	0.12686	0.044996	0.14987	0.977698	518	4	0.12686	1.34683
NTC_1220	8	0.98889	0.98871	0.999999	3761	0	0.21761	0.044996	0.14987	0.977698	519	5	0.21761	1.34683
DUOX2	8	0.98864	0.98848	0.999999	3760	0	0.28168	0.045069	0.15006	0.977698	521	5	0.28168	1.34612
NTC_680	8	0.00083516	0.0051622	0.79958	22	4	-0.12041	0.04517	0.15031	0.977698	560	3	-0.12041	1.34515
NTC_269	8	0.0048901	0.024708	0.79958	97	5	-0.34407	0.04517	0.15031	0.977698	523	1	-0.34407	1.34515
NTC_1488	8	0.0085367	0.038626	0.79958	160	4	-0.21	0.04517	0.15031	0.977698	539	2	-0.21	1.34515
NTC_56	8	0.016332	0.067046	0.79958	280	5	-0.24007	0.04517	0.15031	0.977698	537	2	-0.24007	1.34515
NTC_272	8	0.018806	0.075721	0.79958	358	2	0.088773	0.04517	0.15031	0.977698	522	4	0.088773	1.34515
NTC_115	8	0.01978	0.079035	0.81659	368	5	-0.25791	0.04517	0.15031	0.977698	557	3	-0.25791	1.34515
NTC_429	8	0.020175	0.080404	0.817725	372	4	-0.19787	0.04517	0.15031	0.977698	546	1	-0.19787	1.34515
NTC_207	8	0.031632	0.11628	0.899363	488	4	-0.17049	0.04517	0.15031	0.977698	548	2	-0.17049	1.34515
NTC_1319	8	0.049296	0.15905	0.932943	637	3	-0.061826	0.04517	0.15031	0.977698	553	3	-0.061826	1.34515
NTC_1808	8	0.059367	0.18257	0.932943	731	4	-0.14568	0.04517	0.15031	0.977698	566	3	-0.14568	1.34515
NTC_1878	8	0.072842	0.21305	0.971097	816	4	-0.16762	0.04517	0.15031	0.977698	530	1	-0.16762	1.34515
NTC_1656	8	0.076169	0.22042	0.971097	845	4	-0.21786	0.04517	0.15031	0.977698	541	3	-0.21786	1.34515
NTC_1175	8	0.090486	0.25114	0.986209	962	4	-0.12658	0.04517	0.15031	0.977698	545	2	-0.12658	1.34515
NTC_380	8	0.12651	0.32084	0.995496	1188	4	0.074022	0.04517	0.15031	0.977698	561	4	0.074022	1.34515
NTC_278	8	0.14968	0.35462	0.995496	1336	4	-0.038613	0.04517	0.15031	0.977698	538	4	-0.038613	1.34515
NTC_1900	8	0.16859	0.38133	0.995496	1432	3	-0.093551	0.04517	0.15031	0.977698	540	3	-0.093551	1.34515
NTC_5	8	0.17967	0.39654	0.999704	1498	4	-0.12928	0.04517	0.15031	0.977698	536	3	-0.12928	1.34515
NTC_1305	8	0.17967	0.39654	0.999704	1500	4	-0.13009	0.04517	0.15031	0.977698	533	1	-0.13009	1.34515
NTC_1722	8	0.17967	0.39654	0.999704	1501	4	-0.10074	0.04517	0.15031	0.977698	567	2	-0.10074	1.34515
NTC_225	8	0.19185	0.41272	0.999999	1561	4	-0.12764	0.04517	0.15031	0.977698	552	3	-0.12764	1.34515
NTC_362	8	0.20708	0.43337	0.999999	1636	2	-0.012762	0.04517	0.15031	0.977698	531	3	-0.012762	1.34515
NTC_1428	8	0.25422	0.49504	0.999999	1813	4	-0.063916	0.04517	0.15031	0.977698	547	3	-0.063916	1.34515
NTC_336	8	0.25422	0.49504	0.999999	1814	4	-0.097761	0.04517	0.15031	0.977698	529	2	-0.097761	1.34515
NTC_181	8	0.25624	0.4975	0.999999	1849	2	-0.081297	0.04517	0.15031	0.977698	526	3	-0.081297	1.34515
NTC_1115	8	0.26965	0.5147	0.999999	1900	3	-0.021212	0.04517	0.15031	0.977698	527	3	-0.021212	1.34515
NTC_472	8	0.34377	0.59412	0.999999	2176	3	0.15617	0.04517	0.15031	0.977698	558	4	0.15617	1.34515
NTC_1161	8	0.35281	0.60095	0.999999	2198	3	-0.050779	0.04517	0.15031	0.977698	554	2	-0.050779	1.34515
NTC_1629	8	0.35528	0.60278	0.999999	2216	3	-0.060883	0.04517	0.15031	0.977698	532	3	-0.060883	1.34515
NTC_1806	8	0.37715	0.62018	0.999999	2272	3	-0.0060861	0.04517	0.15031	0.977698	524	3	-0.0060861	1.34515
NTC_1467	8	0.37947	0.622	0.999999	2285	2	-0.016537	0.04517	0.15031	0.977698	544	2	-0.016537	1.34515
NTC_658	8	0.43811	0.66818	0.999999	2466	3	0.032723	0.04517	0.15031	0.977698	556	2	0.032723	1.34515
NTC_1283	8	0.44506	0.67359	0.999999	2487	3	-0.045631	0.04517	0.15031	0.977698	543	2	-0.045631	1.34515
NTC_1074	8	0.50414	0.71943	0.999999	2674	1	0.19893	0.04517	0.15031	0.977698	550	5	0.19893	1.34515
NTC_229	8	0.58294	0.78151	0.999999	2924	1	0.17446	0.04517	0.15031	0.977698	551	4	0.17446	1.34515
NTC_1713	8	0.59267	0.78924	0.999999	2959	3	-0.062111	0.04517	0.15031	0.977698	555	2	-0.062111	1.34515
NTC_1212	8	0.59267	0.78924	0.999999	2960	3	0.17233	0.04517	0.15031	0.977698	563	5	0.17233	1.34515
NTC_1234	8	0.62066	0.80255	0.999999	3012	2	0.015977	0.04517	0.15031	0.977698	562	3	0.015977	1.34515
NTC_662	8	0.63635	0.8093	0.999999	3052	2	0.073931	0.04517	0.15031	0.977698	542	4	0.073931	1.34515
NTC_350	8	0.7149	0.84603	0.999999	3196	2	0.1547	0.04517	0.15031	0.977698	549	4	0.1547	1.34515
NTC_171	8	0.72121	0.84914	0.999999	3201	1	-0.072508	0.04517	0.15031	0.977698	528	2	-0.072508	1.34515
NTC_992	8	0.72837	0.85255	0.999999	3213	2	0.17365	0.04517	0.15031	0.977698	559	4	0.17365	1.34515
NTC_1110	8	0.77529	0.87702	0.999999	3305	2	0.069953	0.04517	0.15031	0.977698	564	4	0.069953	1.34515
NTC_1794	8	0.86843	0.92445	0.999999	3513	1	0.12847	0.04517	0.15031	0.977698	565	4	0.12847	1.34515
NTC_1892	8	0.9368	0.94816	0.999999	3601	1	0.17778	0.04517	0.15031	0.977698	525	4	0.17778	1.34515
NTC_127	8	0.96256	0.96393	0.999999	3668	1	0.0010429	0.04517	0.15031	0.977698	534	2	0.0010429	1.34515
NTC_1372	8	0.96625	0.967	0.999999	3679	1	0.060677	0.04517	0.15031	0.977698	535	3	0.060677	1.34515
PYCR1	8	0.97269	0.97297	0.999999	3695	0	0.38603	0.045285	0.15052	0.977698	568	5	0.38603	1.34405
LDHAL6A	8	0.17713	0.39317	0.999704	1490	3	0.34006	0.045654	0.15135	0.977698	569	5	0.34006	1.34052
NTC_459	8	0.059367	0.18257	0.932943	728	3	0.062627	0.046155	0.15258	0.977698	587	4	0.062627	1.33578
NTC_730	8	0.059367	0.18257	0.932943	730	2	0.288	0.046155	0.15258	0.977698	571	5	0.288	1.33578
NTC_487	8	0.11724	0.30626	0.995496	1144	2	0.20252	0.046155	0.15258	0.977698	575	5	0.20252	1.33578
NTC_1412	8	0.11724	0.30626	0.995496	1149	2	0.066109	0.046155	0.15258	0.977698	570	4	0.066109	1.33578
NTC_37	8	0.13019	0.32629	0.995496	1211	2	-0.053942	0.046155	0.15258	0.977698	586	3	-0.053942	1.33578
NTC_1666	8	0.15559	0.36309	0.995496	1357	3	0.03796	0.046155	0.15258	0.977698	582	3	0.03796	1.33578
NTC_1712	8	0.16859	0.38133	0.995496	1424	2	0.056159	0.046155	0.15258	0.977698	572	3	0.056159	1.33578
NTC_1368	8	0.24082	0.47757	0.999999	1768	3	0.027331	0.046155	0.15258	0.977698	581	3	0.027331	1.33578
NTC_1745	8	0.29726	0.54938	0.999999	2042	3	0.14574	0.046155	0.15258	0.977698	578	4	0.14574	1.33578
NTC_445	8	0.34377	0.59412	0.999999	2177	3	-0.018878	0.046155	0.15258	0.977698	579	3	-0.018878	1.33578
NTC_880	8	0.37947	0.622	0.999999	2286	2	0.12015	0.046155	0.15258	0.977698	576	4	0.12015	1.33578
NTC_1327	8	0.3984	0.63678	0.999999	2352	2	0.086823	0.046155	0.15258	0.977698	583	4	0.086823	1.33578
NTC_1657	8	0.44902	0.67663	0.999999	2500	3	-0.031561	0.046155	0.15258	0.977698	585	3	-0.031561	1.33578
NTC_15	8	0.85821	0.92202	0.999999	3498	1	0.22629	0.046155	0.15258	0.977698	580	4	0.22629	1.33578
NTC_626	8	0.86843	0.92445	0.999999	3510	1	0.17745	0.046155	0.15258	0.977698	584	4	0.17745	1.33578
NTC_1044	8	0.87871	0.9273	0.999999	3523	1	0.21077	0.046155	0.15258	0.977698	577	5	0.21077	1.33578
NTC_1108	8	0.93101	0.94557	0.999999	3593	1	0.24165	0.046155	0.15258	0.977698	573	5	0.24165	1.33578
NTC_1780	8	0.96999	0.97033	0.999999	3686	1	0.12262	0.046155	0.15258	0.977698	574	4	0.12262	1.33578
ZNF225	8	0.49211	0.70996	0.999999	2644	1	0.40877	0.046402	0.15319	0.977698	588	5	0.40877	1.33346
NTC_918	8	0.68841	0.83326	0.999999	3146	1	0.17233	0.046431	0.15326	0.977698	589	5	0.17233	1.33319
NFKB2	8	0.79554	0.88837	0.999999	3350	2	0.30471	0.046661	0.15377	0.977698	590	3	0.30471	1.33105
EMR1	8	0.57767	0.77752	0.999999	2916	3	-0.04758	0.046974	0.15445	0.977698	591	2	-0.04758	1.32814
TOR1AIP2	8	0.11858	0.30884	0.995496	1154	3	0.38264	0.047418	0.1555	0.977698	592	5	0.38264	1.32406
LEPR	8	0.03483	0.12419	0.924281	510	3	0.3116	0.04811	0.15722	0.977698	593	4	0.3116	1.31776
OLR1	8	0.19542	0.41753	0.999999	1578	2	0.26935	0.048522	0.15819	0.977698	594	4	0.26935	1.31406
NTC_1306	8	0.10361	0.2788	0.986209	1071	2	0.16502	0.048578	0.15832	0.977698	595	5	0.16502	1.31356
NTC_1169	8	0.6081	0.79728	0.999999	2995	2	0.19696	0.048578	0.15832	0.977698	598	5	0.19696	1.31356
NTC_718	8	0.78414	0.88196	0.999999	3320	1	0.27184	0.048578	0.15832	0.977698	596	5	0.27184	1.31356
NTC_400	8	0.83664	0.91301	0.999999	3465	1	0.24142	0.048578	0.15832	0.977698	597	5	0.24142	1.31356
NTC_1075	8	0.97898	0.97907	0.999999	3724	0	0.21163	0.048578	0.15832	0.977698	599	5	0.21163	1.31356
ALDH1B1	8	0.20867	0.43543	0.999999	1645	4	-0.16525	0.049559	0.16072	0.977698	600	3	-0.16525	1.30488
NTC_1682	8	0.023492	0.09123	0.836503	410	2	0.035192	0.049639	0.1609	0.977698	603	2	0.035192	1.30418
NTC_538	8	0.026762	0.10183	0.868374	447	3	0.11632	0.049639	0.1609	0.977698	613	3	0.11632	1.30418
NTC_1828	8	0.036473	0.12824	0.929364	522	5	-0.28478	0.049639	0.1609	0.977698	601	2	-0.28478	1.30418
NTC_1544	8	0.058996	0.18166	0.932943	710	2	0.21096	0.049639	0.1609	0.977698	610	4	0.21096	1.30418
NTC_865	8	0.12651	0.32084	0.995496	1189	4	-0.14319	0.049639	0.1609	0.977698	604	3	-0.14319	1.30418
NTC_530	8	0.13019	0.32629	0.995496	1217	2	0.081731	0.049639	0.1609	0.977698	609	3	0.081731	1.30418
NTC_1717	8	0.15559	0.36309	0.995496	1358	3	0.15191	0.049639	0.1609	0.977698	611	4	0.15191	1.30418
NTC_1621	8	0.21863	0.44868	0.999999	1677	3	0.048368	0.049639	0.1609	0.977698	602	3	0.048368	1.30418
NTC_705	8	0.25624	0.4975	0.999999	1844	3	0.14139	0.049639	0.1609	0.977698	605	4	0.14139	1.30418
NTC_1057	8	0.26965	0.5147	0.999999	1902	2	0.1318	0.049639	0.1609	0.977698	614	5	0.1318	1.30418
NTC_464	8	0.27712	0.52429	0.999999	1943	3	-0.051708	0.049639	0.1609	0.977698	607	3	-0.051708	1.30418
NTC_142	8	0.42763	0.65999	0.999999	2438	3	-0.043917	0.049639	0.1609	0.977698	608	2	-0.043917	1.30418
NTC_895	8	0.50447	0.71969	0.999999	2691	2	0.16992	0.049639	0.1609	0.977698	606	4	0.16992	1.30418
NTC_1268	8	0.86843	0.92445	0.999999	3512	1	0.23417	0.049639	0.1609	0.977698	612	5	0.23417	1.30418
RIN2	8	0.92367	0.94233	0.999999	3574	1	0.38373	0.049688	0.161	0.977698	615	5	0.38373	1.30375
ZNF610	8	0.071283	0.20961	0.971097	809	2	0.22132	0.050137	0.16208	0.977698	616	4	0.22132	1.29984
NTC_1887	8	0.16859	0.38133	0.995496	1431	3	0.25852	0.050792	0.1636	0.977698	618	5	0.25852	1.2942
NTC_462	8	0.78414	0.88196	0.999999	3316	1	0.28654	0.050792	0.1636	0.977698	617	5	0.28654	1.2942
NTC_440	8	0.99042	0.99022	0.999999	3766	0	0.24717	0.050792	0.1636	0.977698	619	5	0.24717	1.2942
NTC_670	8	0.010174	0.044719	0.79958	190	3	0.18409	0.051541	0.1653	0.977698	623	5	0.18409	1.28785
NTC_564	8	0.018806	0.075721	0.79958	324	4	0.083998	0.051541	0.1653	0.977698	622	4	0.083998	1.28785
NTC_1607	8	0.043726	0.14571	0.930685	585	2	0.14021	0.051541	0.1653	0.977698	621	4	0.14021	1.28785
PLEK2	8	0.44171	0.67083	0.999999	2476	2	0.0016582	0.051541	0.1653	0.977698	620	3	0.0016582	1.28785
NTC_1260	8	0.54019	0.74778	0.999999	2794	3	0.16579	0.051541	0.1653	0.977698	625	4	0.16579	1.28785
NTC_244	8	0.98813	0.988	0.999999	3759	0	0.19445	0.051541	0.1653	0.977698	624	5	0.19445	1.28785
EML1	8	0.69708	0.83739	0.999999	3162	1	0.20799	0.052431	0.16736	0.977698	626	5	0.20799	1.28041
CEP19	8	0.28775	0.53748	0.999999	1990	2	0.32734	0.05247	0.16743	0.977698	627	5	0.32734	1.28009
C6orf223	8	0.5735	0.77422	0.999999	2906	2	0.057394	0.052626	0.16779	0.977698	628	3	0.057394	1.2788
TMEM51	8	0.57234	0.7733	0.999999	2901	3	0.0040599	0.052754	0.16804	0.977698	629	3	0.0040599	1.27774
NTC_63	8	0.026762	0.10183	0.868374	442	2	0.26861	0.052966	0.16851	0.977698	633	5	0.26861	1.276
NTC_890	8	0.059367	0.18257	0.932943	733	3	0.21457	0.052966	0.16851	0.977698	631	5	0.21457	1.276
NTC_1276	8	0.10806	0.28809	0.995475	1095	2	0.26744	0.052966	0.16851	0.977698	630	5	0.26744	1.276
NTC_444	8	0.52347	0.73463	0.999999	2742	2	0.24279	0.052966	0.16851	0.977698	632	5	0.24279	1.276
TDRD6	8	0.56037	0.76387	0.999999	2853	2	0.10475	0.053215	0.16908	0.977698	634	4	0.10475	1.27397
CNN1	8	0.52916	0.73901	0.999999	2754	2	0.1396	0.053413	0.16951	0.977698	635	4	0.1396	1.27235
LGALS8	8	0.56469	0.76719	0.999999	2868	3	0.12228	0.053611	0.16999	0.977698	636	4	0.12228	1.27075
RIPK2	8	0.83169	0.90989	0.999999	3450	2	0.4401	0.054106	0.17116	0.977698	637	5	0.4401	1.26675
TRIM21	8	0.29064	0.54118	0.999999	2004	3	0.095812	0.054112	0.17117	0.977698	638	2	0.095812	1.26671
NTC_1559	8	0.010324	0.045267	0.79958	198	3	0.21959	0.054127	0.17121	0.977698	640	4	0.21959	1.26659
NTC_404	8	0.41475	0.64978	0.999999	2398	1	0.29335	0.054127	0.17121	0.977698	641	5	0.29335	1.26659
NTC_816	8	0.41886	0.65313	0.999999	2404	3	0.093341	0.054127	0.17121	0.977698	644	4	0.093341	1.26659
NTC_1644	8	0.62142	0.8029	0.999999	3015	2	0.20976	0.054127	0.17121	0.977698	639	5	0.20976	1.26659
NTC_599	8	0.64305	0.8123	0.999999	3063	2	0.1895	0.054127	0.17121	0.977698	643	4	0.1895	1.26659
NTC_250	8	0.66229	0.82108	0.999999	3088	2	0.20787	0.054127	0.17121	0.977698	642	4	0.20787	1.26659
MACC1	8	0.78207	0.88074	0.999999	3311	2	0.29155	0.054351	0.17176	0.977698	645	5	0.29155	1.26479
NTC_605	8	0.16676	0.37884	0.995496	1410	2	-0.04153	0.054394	0.17186	0.977698	649	3	-0.04153	1.26445
NTC_153	8	0.3984	0.63678	0.999999	2354	1	0.14503	0.054394	0.17186	0.977698	648	4	0.14503	1.26445
NTC_412	8	0.43811	0.66818	0.999999	2461	3	0.029804	0.054394	0.17186	0.977698	646	4	0.029804	1.26445
NTC_754	8	0.44506	0.67359	0.999999	2480	3	0.048174	0.054394	0.17186	0.977698	647	4	0.048174	1.26445
FAM134B	8	0.015651	0.064545	0.79958	268	4	-0.3064	0.054614	0.17238	0.977698	650	2	-0.3064	1.2627
LRIF1	8	0.62528	0.80445	0.999999	3019	2	0.40593	0.05472	0.17267	0.977698	651	5	0.40593	1.26185
UGT1A4	6	0.60544	0.74635	0.999999	2990	1	0.075457	0.054748	0.15441	0.977698	652	2	0.075457	1.26163
PIK3R3	8	0.57296	0.7738	0.999999	2904	2	0.052362	0.054865	0.17304	0.977698	653	3	0.052362	1.2607
TRIM68	8	0.037429	0.13063	0.929364	526	2	0.36216	0.055899	0.1754	0.977698	654	4	0.36216	1.2526
NFXL1	8	0.070048	0.20689	0.971097	803	1	0.2942	0.055986	0.1756	0.977698	655	5	0.2942	1.25192
GJA4	8	0.93241	0.94611	0.999999	3595	1	0.23167	0.056117	0.17594	0.977698	656	5	0.23167	1.25091
NTC_1020	8	0.018806	0.075721	0.79958	352	3	-0.071552	0.056144	0.176	0.977698	659	3	-0.071552	1.2507
NTC_1136	8	0.059367	0.18257	0.932943	742	4	-0.12196	0.056144	0.176	0.977698	665	2	-0.12196	1.2507
NTC_1708	8	0.11724	0.30626	0.995496	1148	2	0.15002	0.056144	0.176	0.977698	661	5	0.15002	1.2507
NTC_1755	8	0.15338	0.3599	0.995496	1344	3	0.14495	0.056144	0.176	0.977698	657	4	0.14495	1.2507
NTC_1481	8	0.21863	0.44868	0.999999	1682	2	0.047615	0.056144	0.176	0.977698	664	4	0.047615	1.2507
NTC_1750	8	0.32754	0.5816	0.999999	2132	2	0.24222	0.056144	0.176	0.977698	666	5	0.24222	1.2507
NTC_54	8	0.35281	0.60095	0.999999	2199	3	0.044248	0.056144	0.176	0.977698	667	2	0.044248	1.2507
NTC_1262	8	0.41475	0.64978	0.999999	2395	2	0.0175	0.056144	0.176	0.977698	663	2	0.0175	1.2507
NTC_403	8	0.44506	0.67359	0.999999	2481	3	0.018188	0.056144	0.176	0.977698	660	3	0.018188	1.2507
NTC_1111	8	0.50447	0.71969	0.999999	2690	2	0.12888	0.056144	0.176	0.977698	658	4	0.12888	1.2507
NTC_932	8	0.84332	0.91728	0.999999	3477	2	0.17409	0.056144	0.176	0.977698	662	4	0.17409	1.2507
SAMD4A	8	0.975	0.97525	0.999999	3706	0	0.29442	0.0562	0.17616	0.977698	668	5	0.29442	1.25026
CFH	8	0.63271	0.80765	0.999999	3045	2	0.24203	0.056488	0.17677	0.977698	669	5	0.24203	1.24804
SECTM1	8	0.56216	0.7653	0.999999	2864	2	0.32285	0.056678	0.17716	0.977698	670	5	0.32285	1.24659
TANK	8	0.87408	0.92598	0.999999	3517	1	0.2625	0.05679	0.17741	0.977698	671	5	0.2625	1.24573
ADM	8	0.95644	0.95931	0.999999	3648	1	0.1653	0.057206	0.17842	0.977698	672	5	0.1653	1.24256
APOL1	8	0.92342	0.94224	0.999999	3573	1	0.31152	0.057246	0.17853	0.977698	673	5	0.31152	1.24225
KLHL31	8	0.33117	0.58431	0.999999	2140	2	0.43797	0.057551	0.1793	0.977698	674	5	0.43797	1.23995
NTC_1769	8	0.16859	0.38133	0.995496	1448	2	0.18834	0.05766	0.17958	0.977698	676	4	0.18834	1.23913
NTC_1043	8	0.29064	0.54118	0.999999	2000	4	0.16946	0.05766	0.17958	0.977698	675	4	0.16946	1.23913
TIMD4	8	0.78352	0.88159	0.999999	3314	2	0.16434	0.057869	0.18005	0.977698	677	4	0.16434	1.23755
ADAMDEC1	8	0.0045996	0.023499	0.79958	91	1	0.12657	0.058368	0.1812	0.977698	678	4	0.12657	1.23383
TRIB2	8	0.76095	0.86922	0.999999	3269	2	-0.050818	0.058618	0.18174	0.977698	679	2	-0.050818	1.23197
NKAIN1	8	0.66816	0.82384	0.999999	3104	2	0.35391	0.058988	0.18253	0.977698	680	5	0.35391	1.22924
SRC	8	0.5642	0.76686	0.999999	2866	2	-0.057073	0.059118	0.18281	0.977698	681	2	-0.057073	1.22828
ABCG2	8	0.15612	0.36387	0.995496	1364	4	-0.04246	0.059202	0.18302	0.977698	682	3	-0.04246	1.22766
PLEKHG7	8	0.24213	0.47937	0.999999	1776	3	0.33519	0.059205	0.18302	0.977698	683	4	0.33519	1.22764
LYPLA1	8	0.45572	0.6817	0.999999	2526	3	-0.077678	0.059339	0.18336	0.977698	684	3	-0.077678	1.22666
CFB	8	0.10742	0.28685	0.995475	1093	5	-0.1411	0.059367	0.18346	0.977698	685	3	-0.1411	1.22645
NTC_1724	8	0.090486	0.25114	0.986209	963	2	0.18651	0.05938	0.18348	0.977698	688	5	0.18651	1.22636
NTC_1417	8	0.44902	0.67663	0.999999	2498	2	0.20224	0.05938	0.18348	0.977698	687	5	0.20224	1.22636
NTC_281	8	0.54261	0.74974	0.999999	2800	2	0.1689	0.05938	0.18348	0.977698	686	5	0.1689	1.22636
IFITM5	8	0.82073	0.90324	0.999999	3418	2	0.1311	0.059617	0.18397	0.977698	689	4	0.1311	1.22463
KAT2B	8	0.62462	0.80414	0.999999	3018	2	0.29882	0.059643	0.18402	0.977698	690	4	0.29882	1.22444
NTC_1679	8	0.023354	0.090775	0.836503	403	4	-0.17455	0.059738	0.18425	0.977698	695	3	-0.17455	1.22375
NTC_699	8	0.10806	0.28809	0.995475	1096	2	0.09669	0.059738	0.18425	0.977698	691	4	0.09669	1.22375
NTC_119	8	0.25422	0.49504	0.999999	1810	4	-0.10767	0.059738	0.18425	0.977698	694	3	-0.10767	1.22375
NTC_853	8	0.58594	0.78395	0.999999	2938	2	0.13809	0.059738	0.18425	0.977698	692	4	0.13809	1.22375
NTC_1479	8	0.7031	0.84034	0.999999	3168	1	0.060081	0.059738	0.18425	0.977698	696	3	0.060081	1.22375
NTC_604	8	0.8518	0.9204	0.999999	3494	1	0.15742	0.059738	0.18425	0.977698	693	5	0.15742	1.22375
PMM2	8	0.97273	0.97301	0.999999	3696	0	0.020372	0.059821	0.18445	0.977698	697	2	0.020372	1.22315
CLEC4E	8	0.24221	0.47945	0.999999	1777	4	-0.14405	0.059867	0.18454	0.977698	698	1	-0.14405	1.22281
NPR1	8	0.4979	0.71446	0.999999	2663	1	0.28275	0.059956	0.18472	0.977698	699	4	0.28275	1.22217
CLEC4D	8	0.57602	0.77613	0.999999	2909	3	0.014428	0.060116	0.18509	0.977698	700	3	0.014428	1.22101
MT1H	7	0.68792	0.81471	0.999999	3143	2	0.14381	0.060235	0.18304	0.977698	701	3	0.14381	1.22015
ANP32B	8	0.55508	0.75957	0.999999	2845	2	0.23975	0.060366	0.18567	0.977698	702	4	0.23975	1.21921
SSTR2	8	0.24571	0.48408	0.999999	1787	4	-0.086508	0.060927	0.18699	0.977698	703	3	-0.086508	1.21519
SQLE	8	0.55598	0.76034	0.999999	2846	2	0.26554	0.061247	0.18765	0.977698	704	5	0.26554	1.21292
NPR2	8	0.17294	0.3875	0.999704	1470	3	0.021945	0.061363	0.18787	0.977698	705	3	0.021945	1.21209
NTC_191	8	0.010174	0.044719	0.79958	189	2	0.19318	0.061522	0.1882	0.977698	706	5	0.19318	1.21097
NTC_1588	8	0.10361	0.2788	0.986209	1058	3	0.093636	0.061522	0.1882	0.977698	710	4	0.093636	1.21097
NTC_161	8	0.27674	0.5237	0.999999	1935	3	0.11704	0.061522	0.1882	0.977698	709	4	0.11704	1.21097
NTC_222	8	0.44168	0.67081	0.999999	2472	2	0.11734	0.061522	0.1882	0.977698	711	4	0.11734	1.21097
NTC_1310	8	0.73744	0.85714	0.999999	3228	1	0.20254	0.061522	0.1882	0.977698	708	5	0.20254	1.21097
NTC_138	8	0.8518	0.9204	0.999999	3491	1	0.22069	0.061522	0.1882	0.977698	707	5	0.22069	1.21097
EML4	8	0.086423	0.24272	0.986209	933	4	-0.16465	0.061612	0.18837	0.977698	712	3	-0.16465	1.21033
TLR3	8	0.38954	0.62991	0.999999	2320	3	-0.26835	0.061622	0.18841	0.977698	713	2	-0.26835	1.21026
GLRX	8	0.72411	0.85056	0.999999	3207	2	0.053436	0.061691	0.1886	0.977698	714	4	0.053436	1.20978
CCDC50	8	0.48443	0.70403	0.999999	2621	3	0.043988	0.061692	0.1886	0.977698	715	3	0.043988	1.20977
RND3	8	0.0787	0.22582	0.971097	855	5	-0.25168	0.061861	0.189	0.977698	716	2	-0.25168	1.20858
CMKLR1	8	0.32204	0.57722	0.999999	2122	2	0.14634	0.062041	0.18942	0.977698	717	3	0.14634	1.20732
CTSS	8	0.91874	0.94038	0.999999	3566	1	0.18015	0.062359	0.19015	0.977698	718	4	0.18015	1.2051
NTC_789	8	0.85821	0.92202	0.999999	3500	1	0.30406	0.06237	0.19018	0.977698	719	5	0.30406	1.20502
NTC_6	8	0.89788	0.9329	0.999999	3541	1	0.20889	0.06237	0.19018	0.977698	720	5	0.20889	1.20502
CASZ1	8	0.97664	0.9768	0.999999	3712	0	0.27778	0.062919	0.19142	0.977698	721	4	0.27778	1.20122
NUP62	8	0.55261	0.75775	0.999999	2831	3	0.34244	0.062984	0.19155	0.977698	722	4	0.34244	1.20077
THNSL1	8	0.47152	0.69393	0.999999	2580	2	-0.074257	0.063021	0.19163	0.977698	723	3	-0.074257	1.20051
DRAP1	8	0.013908	0.058202	0.79958	251	6	-0.44712	0.063354	0.19231	0.977698	724	1	-0.44712	1.19823
AIDA	8	0.66838	0.82394	0.999999	3107	2	0.072449	0.063373	0.19234	0.977698	725	3	0.072449	1.1981
KBTBD7	8	0.45555	0.68157	0.999999	2525	3	-0.047998	0.063514	0.19267	0.977698	726	4	-0.047998	1.19713
HES4	8	0.78899	0.88465	0.999999	3327	2	0.24396	0.063534	0.19273	0.977698	727	5	0.24396	1.19699
NTC_65	8	0.082772	0.23488	0.971097	921	3	-0.053402	0.063548	0.19275	0.977698	729	3	-0.053402	1.1969
NTC_868	8	0.27712	0.52429	0.999999	1950	2	0.026339	0.063548	0.19275	0.977698	731	4	0.026339	1.1969
NTC_183	8	0.34129	0.59223	0.999999	2168	1	0.11377	0.063548	0.19275	0.977698	728	4	0.11377	1.1969
NTC_416	8	0.44902	0.67663	0.999999	2501	1	0.094848	0.063548	0.19275	0.977698	730	4	0.094848	1.1969
KIAA1279	8	0.31885	0.57478	0.999999	2118	2	0.10251	0.063603	0.1929	0.977698	732	4	0.10251	1.19652
UPB1	8	0.38734	0.62817	0.999999	2310	2	-0.061548	0.063726	0.1932	0.977698	733	2	-0.061548	1.19568
SIGLEC1	8	2.6306e-05	0.0001987	0.084158	9	7	-0.87202	0.063851	0.19348	0.977698	734	1	-0.87202	1.19483
PRDM1	8	0.41475	0.64978	0.999999	2394	3	0.18369	0.064349	0.19454	0.977698	735	4	0.18369	1.19146
NPIP8	8	0.9329	0.94637	0.999999	3596	1	0.20428	0.064355	0.19456	0.977698	736	5	0.20428	1.19142
TAS2R14	8	0.19169	0.41252	0.999999	1556	3	-0.046903	0.064597	0.1951	0.977698	737	2	-0.046903	1.18979
NTC_1519	8	0.18612	0.40522	0.999704	1539	2	0.24323	0.064696	0.1953	0.977698	740	4	0.24323	1.18912
NTC_552	8	0.68841	0.83326	0.999999	3149	2	0.15573	0.064696	0.1953	0.977698	741	4	0.15573	1.18912
NTC_1654	8	0.84332	0.91728	0.999999	3481	2	0.28634	0.064696	0.1953	0.977698	739	5	0.28634	1.18912
NTC_166	8	0.98245	0.98243	0.999999	3735	0	0.12873	0.064696	0.1953	0.977698	742	4	0.12873	1.18912
NTC_1895	8	0.99357	0.9935	0.999999	3776	0	0.25378	0.064696	0.1953	0.977698	738	5	0.25378	1.18912
TYMP	8	0.53025	0.73991	0.999999	2756	3	-0.11887	0.064716	0.19534	0.977698	743	3	-0.11887	1.18899
42430	4	0.71969	0.74098	0.999999	3200	1	0.4714	0.064847	0.15064	0.977698	744	3	0.4714	1.18811
EDEM1	8	0.63173	0.80724	0.999999	3039	2	0.045319	0.065094	0.19618	0.977698	745	3	0.045319	1.18646
CAPN2	8	0.36415	0.60965	0.999999	2237	3	0.054525	0.065285	0.19661	0.977698	746	3	0.054525	1.18519
MAB21L2	8	0.11905	0.30963	0.995496	1155	2	0.23553	0.065342	0.19674	0.977698	747	5	0.23553	1.18481
CD40	8	0.68508	0.83162	0.999999	3138	2	0.14094	0.06559	0.19735	0.977698	748	4	0.14094	1.18316
PKIB	8	0.2084	0.43509	0.999999	1643	2	0.23991	0.065838	0.19791	0.977698	749	5	0.23991	1.18152
CLECL1	8	0.15494	0.36219	0.995496	1354	4	-0.10352	0.066046	0.19841	0.977698	750	3	-0.10352	1.18015
NTC_1757	8	0.27712	0.52429	0.999999	1938	2	0.22023	0.066325	0.19902	0.977698	752	5	0.22023	1.17832
NTC_1146	8	0.34129	0.59223	0.999999	2163	2	0.18756	0.066325	0.19902	0.977698	753	5	0.18756	1.17832
NTC_292	8	0.67521	0.82699	0.999999	3114	2	0.18756	0.066325	0.19902	0.977698	754	5	0.18756	1.17832
NTC_364	8	0.72121	0.84914	0.999999	3202	1	0.22344	0.066325	0.19902	0.977698	755	5	0.22344	1.17832
NTC_1009	8	0.91248	0.93797	0.999999	3559	1	0.23029	0.066325	0.19902	0.977698	751	5	0.23029	1.17832
CCL4L2	6	0.25564	0.45632	0.999999	1821	1	0.27218	0.066536	0.17988	0.977698	756	4	0.27218	1.17694
ACSM5	8	0.95863	0.96094	0.999999	3657	1	0.12325	0.066662	0.19981	0.977698	757	4	0.12325	1.17612
NTC_41	8	0.56887	0.77055	0.999999	2885	3	0.13384	0.067123	0.201	0.977698	758	4	0.13384	1.17313
HIST2H2AA4	6	0.20448	0.39499	0.999704	1630	3	-0.57881	0.067452	0.18174	0.977698	759	3	-0.57881	1.17101
SYNE2	8	0.8449	0.9183	0.999999	3487	1	0.26139	0.067566	0.20193	0.977698	760	5	0.26139	1.17027
LTF	8	0.5282	0.7382	0.999999	2753	3	0.28385	0.067679	0.20217	0.977698	761	5	0.28385	1.16955
NLRC5	8	0.10692	0.28582	0.995475	1084	5	-0.23393	0.067866	0.20264	0.977698	762	3	-0.23393	1.16835
NFIL3	8	0.9893	0.98916	0.999999	3764	0	0.31524	0.067935	0.20279	0.977698	763	5	0.31524	1.16791
SRBD1	8	0.92594	0.94326	0.999999	3582	1	0.51582	0.068364	0.20372	0.977698	764	5	0.51582	1.16517
NTC_1398	8	0.082772	0.23488	0.971097	915	2	0.1128	0.068415	0.20385	0.977698	765	4	0.1128	1.16485
NTC_583	8	0.14809	0.35244	0.995496	1313	2	0.095837	0.068415	0.20385	0.977698	767	4	0.095837	1.16485
NTC_1594	8	0.43811	0.66818	0.999999	2465	3	0.12239	0.068415	0.20385	0.977698	768	4	0.12239	1.16485
NTC_1788	8	0.84067	0.9156	0.999999	3475	1	0.11308	0.068415	0.20385	0.977698	766	4	0.11308	1.16485
TNIK	8	0.46524	0.68917	0.999999	2551	3	0.28326	0.068697	0.20461	0.977698	769	5	0.28326	1.16306
ARNTL	8	0.21247	0.44048	0.999999	1655	2	0.2721	0.068707	0.20463	0.977698	770	5	0.2721	1.163
DHRS9	8	0.97669	0.97684	0.999999	3713	0	0.26166	0.068966	0.20523	0.977698	771	5	0.26166	1.16136
RADIL	8	0.77012	0.87426	0.999999	3285	2	0.21628	0.069456	0.2063	0.977698	772	5	0.21628	1.15829
CREB3L3	8	0.51213	0.72582	0.999999	2711	1	0.35657	0.069518	0.20647	0.977698	773	5	0.35657	1.1579
ZFHX2	7	0.0027849	0.013723	0.79958	60	4	-0.38797	0.069749	0.20427	0.977698	774	2	-0.38797	1.15646
WNT10A	8	0.094472	0.25966	0.986209	985	5	-0.18538	0.070283	0.20808	0.977698	775	3	-0.18538	1.15315
SLAMF1	8	0.62396	0.8039	0.999999	3017	2	0.24584	0.070587	0.20876	0.977698	776	4	0.24584	1.15128
TNF	8	0.41382	0.64906	0.999999	2393	3	0.12621	0.07107	0.20987	0.977698	777	4	0.12621	1.14831
NTC_873	8	0.0029881	0.016063	0.79958	63	3	0.18914	0.071705	0.21124	0.977698	779	5	0.18914	1.14445
NTC_646	8	0.18612	0.40522	0.999704	1535	2	0.20717	0.071705	0.21124	0.977698	780	5	0.20717	1.14445
NTC_1464	8	0.54261	0.74974	0.999999	2801	2	0.17048	0.071705	0.21124	0.977698	778	5	0.17048	1.14445
NTC_645	8	0.72837	0.85255	0.999999	3210	2	0.24582	0.071705	0.21124	0.977698	781	5	0.24582	1.14445
HLA-G	8	0.16891	0.38182	0.995496	1457	4	0.045532	0.071877	0.21161	0.977698	782	3	0.045532	1.14341
TRMT1L	8	0.51588	0.72873	0.999999	2721	2	0.39994	0.072051	0.21196	0.977698	783	4	0.39994	1.14236
CA2	8	0.83473	0.91182	0.999999	3462	2	0.10853	0.072889	0.21385	0.977698	784	4	0.10853	1.13734
PPM1K	8	0.94469	0.95222	0.999999	3615	1	0.19908	0.073074	0.21424	0.977698	785	5	0.19908	1.13624
UBA6	8	0.69943	0.83853	0.999999	3165	2	0.13453	0.07312	0.21435	0.977698	786	4	0.13453	1.13596
ATP6V0A1	8	0.99718	0.99718	0.999999	3792	0	0.20201	0.073131	0.21435	0.977698	787	5	0.20201	1.1359
NTC_206	8	0.58594	0.78395	0.999999	2937	2	0.17409	0.073639	0.21551	0.977698	790	4	0.17409	1.13289
NTC_466	8	0.59456	0.79073	0.999999	2965	2	0.22012	0.073639	0.21551	0.977698	793	5	0.22012	1.13289
NTC_1736	8	0.6081	0.79728	0.999999	3003	2	0.26705	0.073639	0.21551	0.977698	791	5	0.26705	1.13289
NTC_1025	8	0.64305	0.8123	0.999999	3062	2	0.23727	0.073639	0.21551	0.977698	789	4	0.23727	1.13289
NTC_262	8	0.66326	0.82158	0.999999	3095	2	0.12188	0.073639	0.21551	0.977698	788	4	0.12188	1.13289
NTC_769	8	0.87871	0.9273	0.999999	3521	1	0.176	0.073639	0.21551	0.977698	792	4	0.176	1.13289
CBWD2	7	0.75035	0.85486	0.999999	3251	1	0.31986	0.073675	0.21122	0.977698	794	4	0.31986	1.13268
NCOA3	8	0.66822	0.82387	0.999999	3105	2	0.16662	0.073815	0.21592	0.977698	795	4	0.16662	1.13186
NTC_1072	8	0.0029881	0.016063	0.79958	67	3	-0.017665	0.074103	0.21656	0.977698	803	2	-0.017665	1.13016
NTC_971	8	0.037844	0.13165	0.929364	540	5	-0.26689	0.074103	0.21656	0.977698	798	3	-0.26689	1.13016
NTC_368	8	0.25795	0.49969	0.999999	1858	3	0.09837	0.074103	0.21656	0.977698	801	4	0.09837	1.13016
NTC_1	8	0.36648	0.61151	0.999999	2245	3	0.0081668	0.074103	0.21656	0.977698	800	3	0.0081668	1.13016
NTC_1459	8	0.41475	0.64978	0.999999	2396	2	0.21877	0.074103	0.21656	0.977698	799	5	0.21877	1.13016
NTC_597	8	0.49571	0.71276	0.999999	2649	3	-0.063829	0.074103	0.21656	0.977698	797	3	-0.063829	1.13016
NTC_1103	8	0.52644	0.73684	0.999999	2745	3	-0.065918	0.074103	0.21656	0.977698	796	2	-0.065918	1.13016
NTC_329	8	0.83664	0.91301	0.999999	3466	2	0.1058	0.074103	0.21656	0.977698	804	4	0.1058	1.13016
NTC_124	8	0.89026	0.93046	0.999999	3535	1	0.13053	0.074103	0.21656	0.977698	802	5	0.13053	1.13016
NME8	8	0.56564	0.7679	0.999999	2880	3	0.15176	0.074327	0.21699	0.977698	805	4	0.15176	1.12885
NTC_1730	8	0.13019	0.32629	0.995496	1216	1	0.13279	0.074333	0.21701	0.977698	808	5	0.13279	1.12882
NTC_1328	8	0.3984	0.63678	0.999999	2361	2	0.16935	0.074333	0.21701	0.977698	810	5	0.16935	1.12882
NTC_335	8	0.62827	0.80575	0.999999	3026	2	0.19412	0.074333	0.21701	0.977698	806	5	0.19412	1.12882
NTC_603	8	0.97801	0.97814	0.999999	3720	0	0.13667	0.074333	0.21701	0.977698	809	5	0.13667	1.12882
NTC_276	8	0.98384	0.98383	0.999999	3742	0	0.13667	0.074333	0.21701	0.977698	807	5	0.13667	1.12882
NTC_752	8	0.013299	0.055919	0.79958	236	3	-0.014124	0.075472	0.21955	0.977698	825	3	-0.014124	1.12221
NTC_51	8	0.016332	0.067046	0.79958	288	5	-0.26969	0.075472	0.21955	0.977698	835	2	-0.26969	1.12221
NTC_773	8	0.017937	0.072625	0.79958	309	5	-0.15172	0.075472	0.21955	0.977698	828	2	-0.15172	1.12221
NTC_782	8	0.018806	0.075721	0.79958	335	4	-0.042029	0.075472	0.21955	0.977698	817	4	-0.042029	1.12221
NTC_122	8	0.018806	0.075721	0.79958	353	2	-0.040645	0.075472	0.21955	0.977698	840	2	-0.040645	1.12221
NTC_266	8	0.031632	0.11628	0.899363	486	3	0.036626	0.075472	0.21955	0.977698	842	3	0.036626	1.12221
NTC_436	8	0.043726	0.14571	0.930685	580	5	-0.21341	0.075472	0.21955	0.977698	815	3	-0.21341	1.12221
NTC_233	8	0.073866	0.21536	0.971097	830	5	-0.17496	0.075472	0.21955	0.977698	832	3	-0.17496	1.12221
NTC_1097	8	0.081357	0.23191	0.971097	900	2	0.057869	0.075472	0.21955	0.977698	831	1	0.057869	1.12221
NTC_2	8	0.10361	0.2788	0.986209	1045	2	0.0037491	0.075472	0.21955	0.977698	836	3	0.0037491	1.12221
NTC_1296	8	0.10361	0.2788	0.986209	1065	3	-0.038574	0.075472	0.21955	0.977698	820	2	-0.038574	1.12221
NTC_103	8	0.11724	0.30626	0.995496	1146	2	0.07655	0.075472	0.21955	0.977698	823	3	0.07655	1.12221
NTC_1620	8	0.15338	0.3599	0.995496	1350	2	0.064482	0.075472	0.21955	0.977698	814	3	0.064482	1.12221
NTC_1678	8	0.16676	0.37884	0.995496	1415	2	-0.038683	0.075472	0.21955	0.977698	812	3	-0.038683	1.12221
NTC_279	8	0.16859	0.38133	0.995496	1428	2	0.057869	0.075472	0.21955	0.977698	827	3	0.057869	1.12221
NTC_1170	8	0.16859	0.38133	0.995496	1450	2	-0.067659	0.075472	0.21955	0.977698	846	2	-0.067659	1.12221
NTC_55	8	0.18612	0.40522	0.999704	1520	3	0.025839	0.075472	0.21955	0.977698	826	2	0.025839	1.12221
NTC_640	8	0.21452	0.44301	0.999999	1667	3	-0.016301	0.075472	0.21955	0.977698	841	2	-0.016301	1.12221
NTC_958	8	0.23567	0.471	0.999999	1744	2	0.092677	0.075472	0.21955	0.977698	818	4	0.092677	1.12221
NTC_477	8	0.25624	0.4975	0.999999	1831	2	0.13985	0.075472	0.21955	0.977698	843	4	0.13985	1.12221
NTC_1125	8	0.25624	0.4975	0.999999	1850	1	-0.020047	0.075472	0.21955	0.977698	833	2	-0.020047	1.12221
NTC_860	8	0.26183	0.5046	0.999999	1881	3	-0.025486	0.075472	0.21955	0.977698	821	3	-0.025486	1.12221
NTC_1226	8	0.26965	0.5147	0.999999	1908	4	-0.096909	0.075472	0.21955	0.977698	837	3	-0.096909	1.12221
NTC_1902	8	0.297	0.54909	0.999999	2034	2	0.016446	0.075472	0.21955	0.977698	844	3	0.016446	1.12221
NTC_27	8	0.3984	0.63678	0.999999	2350	3	-0.0021788	0.075472	0.21955	0.977698	813	3	-0.0021788	1.12221
NTC_822	8	0.44902	0.67663	0.999999	2508	2	-0.058959	0.075472	0.21955	0.977698	822	2	-0.058959	1.12221
NTC_1501	8	0.46553	0.68937	0.999999	2568	3	0.025522	0.075472	0.21955	0.977698	829	3	0.025522	1.12221
NTC_573	8	0.47489	0.69674	0.999999	2588	3	0.072754	0.075472	0.21955	0.977698	824	4	0.072754	1.12221
NTC_78	8	0.62827	0.80575	0.999999	3032	2	0.013593	0.075472	0.21955	0.977698	816	4	0.013593	1.12221
NTC_935	8	0.7031	0.84034	0.999999	3176	2	0.053525	0.075472	0.21955	0.977698	830	3	0.053525	1.12221
NTC_1281	8	0.73744	0.85714	0.999999	3233	1	0.14551	0.075472	0.21955	0.977698	845	5	0.14551	1.12221
NTC_1744	8	0.75589	0.86664	0.999999	3257	2	0.023677	0.075472	0.21955	0.977698	839	3	0.023677	1.12221
NTC_526	8	0.79887	0.89035	0.999999	3358	1	0.12026	0.075472	0.21955	0.977698	819	4	0.12026	1.12221
NTC_481	8	0.85821	0.92202	0.999999	3501	1	0.1692	0.075472	0.21955	0.977698	834	5	0.1692	1.12221
NTC_363	8	0.94893	0.95458	0.999999	3626	1	-0.030748	0.075472	0.21955	0.977698	811	3	-0.030748	1.12221
NTC_500	8	0.97898	0.97907	0.999999	3726	0	-0.018759	0.075472	0.21955	0.977698	838	3	-0.018759	1.12221
NTC_915	8	0.98067	0.98066	0.999999	3729	0	-0.0089819	0.075472	0.21955	0.977698	847	3	-0.0089819	1.12221
IL12RB2	8	0.76896	0.87361	0.999999	3281	1	0.38065	0.07561	0.21987	0.977698	848	5	0.38065	1.12142
TRNT1	8	0.25538	0.49645	0.999999	1820	3	0.37562	0.075916	0.22051	0.977698	849	5	0.37562	1.11967
MSMO1	8	0.5326	0.74176	0.999999	2772	3	0.37797	0.076039	0.22078	0.977698	850	5	0.37797	1.11896
NTC_1107	8	0.10361	0.2788	0.986209	1049	2	0.03422	0.07618	0.22108	0.977698	857	4	0.03422	1.11816
NTC_1023	8	0.15338	0.3599	0.995496	1346	4	-0.087433	0.07618	0.22108	0.977698	856	3	-0.087433	1.11816
NTC_1603	8	0.16676	0.37884	0.995496	1414	4	-0.1133	0.07618	0.22108	0.977698	853	3	-0.1133	1.11816
NTC_1397	8	0.19753	0.42027	0.999999	1586	2	0.026465	0.07618	0.22108	0.977698	854	3	0.026465	1.11816
NTC_1040	8	0.2215	0.45239	0.999999	1692	3	-0.067561	0.07618	0.22108	0.977698	855	3	-0.067561	1.11816
NTC_878	8	0.54019	0.74778	0.999999	2798	3	0.12561	0.07618	0.22108	0.977698	852	4	0.12561	1.11816
NTC_282	8	0.97423	0.97454	0.999999	3701	0	0.06494	0.07618	0.22108	0.977698	851	3	0.06494	1.11816
NTC_1400	8	0.10361	0.2788	0.986209	1073	3	0.18334	0.076387	0.22155	0.977698	858	5	0.18334	1.11698
NTC_1454	8	0.26965	0.5147	0.999999	1899	2	0.10388	0.076387	0.22155	0.977698	859	4	0.10388	1.11698
LIPA	8	0.6969	0.8373	0.999999	3161	2	0.32885	0.076623	0.22212	0.977698	860	5	0.32885	1.11564
SAMSN1	8	0.50193	0.71773	0.999999	2668	3	0.23402	0.077024	0.22288	0.977698	861	5	0.23402	1.11337
CD80	8	0.59826	0.79319	0.999999	2978	2	0.19779	0.07721	0.22329	0.977698	862	5	0.19779	1.11233
C6orf222	8	0.19847	0.42155	0.999999	1597	4	0.093225	0.077258	0.22339	0.977698	863	4	0.093225	1.11206
ZNF175	8	0.58878	0.78613	0.999999	2943	2	0.3248	0.077396	0.22377	0.977698	864	5	0.3248	1.11128
TMEM184A	8	0.81409	0.89917	0.999999	3395	2	0.21357	0.077614	0.22422	0.977698	865	5	0.21357	1.11006
PARP11	8	0.81283	0.89848	0.999999	3390	1	0.27402	0.077863	0.22476	0.977698	866	5	0.27402	1.10867
LAD1	8	0.52166	0.73317	0.999999	2735	2	0.17179	0.07794	0.22487	0.977698	867	3	0.17179	1.10824
AKAP3	8	0.76234	0.86993	0.999999	3271	2	0.20582	0.077956	0.2249	0.977698	868	5	0.20582	1.10815
PELI1	8	0.78768	0.88388	0.999999	3324	2	0.18078	0.078012	0.225	0.977698	869	4	0.18078	1.10784
TMEM244	8	0.25398	0.49473	0.999999	1809	3	-0.022947	0.078167	0.22532	0.977698	870	3	-0.022947	1.10698
SMN2	8	0.63641	0.80932	0.999999	3056	1	-0.02894	0.078548	0.22611	0.977698	871	3	-0.02894	1.10486
HLA-DRA	8	0.21741	0.44698	0.999999	1671	4	0.057339	0.078624	0.22626	0.977698	872	4	0.057339	1.10444
GCNT2	8	0.22541	0.45754	0.999999	1715	2	0.15385	0.078629	0.22627	0.977698	873	4	0.15385	1.10442
SLC1A1	8	0.94517	0.9525	0.999999	3616	1	0.31558	0.078712	0.22645	0.977698	874	5	0.31558	1.10396
ST3GAL5	8	0.79765	0.88961	0.999999	3353	2	0.094353	0.078776	0.22658	0.977698	875	4	0.094353	1.10361
ZNF181	8	0.53417	0.74297	0.999999	2777	1	0.24406	0.078934	0.22691	0.977698	876	4	0.24406	1.10274
SPPL2A	8	0.82585	0.90634	0.999999	3430	2	0.11148	0.079157	0.22741	0.977698	877	4	0.11148	1.10151
VMP1	8	0.34833	0.59746	0.999999	2182	3	0.42067	0.07962	0.22846	0.977698	878	5	0.42067	1.09898
C2orf44	8	0.35146	0.59989	0.999999	2191	2	0.19565	0.079873	0.22905	0.977698	879	5	0.19565	1.0976
MOAP1	8	0.15916	0.36815	0.995496	1377	2	0.1471	0.079974	0.22925	0.977698	880	4	0.1471	1.09705
G6PC	8	0.60297	0.79516	0.999999	2988	1	0.21109	0.080127	0.22955	0.977698	881	5	0.21109	1.09622
FCGR1B	6	0.58738	0.73347	0.999999	2940	2	0.23474	0.080335	0.20761	0.977698	882	3	0.23474	1.0951
HEY1	8	0.73185	0.85418	0.999999	3216	2	0.30635	0.080423	0.23025	0.977698	883	4	0.30635	1.09462
PLEKHF1	8	0.39716	0.63578	0.999999	2343	2	0.24222	0.080509	0.23044	0.977698	884	5	0.24222	1.09416
RARRES3	8	0.31204	0.56734	0.999999	2083	2	0.23864	0.080572	0.23059	0.977698	885	5	0.23864	1.09382
CCL8	8	0.87456	0.92607	0.999999	3519	1	0.32435	0.080572	0.23059	0.977698	886	4	0.32435	1.09382
NMRAL1	8	0.45984	0.68487	0.999999	2539	2	0.26242	0.080647	0.23079	0.977698	887	5	0.26242	1.09341
EOMES	8	0.84592	0.91894	0.999999	3489	1	0.27404	0.080685	0.23088	0.977698	888	5	0.27404	1.09321
NTC_609	8	0.053781	0.16941	0.932943	673	4	-0.15329	0.080778	0.23112	0.977698	892	3	-0.15329	1.09271
NTC_1489	8	0.073359	0.21426	0.971097	823	3	0.041413	0.080778	0.23112	0.977698	890	3	0.041413	1.09271
NTC_972	8	0.34377	0.59412	0.999999	2178	3	-0.060984	0.080778	0.23112	0.977698	893	3	-0.060984	1.09271
NTC_1469	8	0.40774	0.64424	0.999999	2385	3	-0.016495	0.080778	0.23112	0.977698	891	3	-0.016495	1.09271
NTC_357	8	0.56887	0.77055	0.999999	2883	3	0.16599	0.080778	0.23112	0.977698	889	5	0.16599	1.09271
SLC40A1	8	0.47662	0.69813	0.999999	2601	1	0.32161	0.080835	0.23126	0.977698	894	5	0.32161	1.0924
CCDC92	8	0.10032	0.27196	0.986209	1023	3	0.3431	0.080859	0.23131	0.977698	895	5	0.3431	1.09227
HTR1D	8	0.72887	0.85277	0.999999	3214	1	0.21538	0.081436	0.23264	0.977698	896	5	0.21538	1.08918
PCBP3	8	0.45247	0.67922	0.999999	2518	3	0.24817	0.081821	0.23338	0.977698	897	5	0.24817	1.08714
NTC_1394	8	0.018806	0.075721	0.79958	333	1	0.10753	0.082153	0.23405	0.977698	899	4	0.10753	1.08538
NTC_1598	8	0.20274	0.42739	0.999999	1611	3	0.19238	0.082153	0.23405	0.977698	898	4	0.19238	1.08538
NTC_1429	8	0.25624	0.4975	0.999999	1829	1	0.11536	0.082153	0.23405	0.977698	900	4	0.11536	1.08538
NTC_76	8	0.67521	0.82699	0.999999	3118	2	-0.0018459	0.082153	0.23405	0.977698	901	2	-0.0018459	1.08538
ETV6	7	0.95776	0.95785	0.999999	3652	0	0.11911	0.082704	0.22747	0.977698	902	3	0.11911	1.08247
CHAC1	8	0.60617	0.79648	0.999999	2992	2	0.37365	0.082888	0.23568	0.977698	903	5	0.37365	1.08151
FAS	8	0.9466	0.95328	0.999999	3620	1	0.20415	0.083017	0.23593	0.977698	904	5	0.20415	1.08083
FAM46C	8	0.8331	0.91073	0.999999	3458	2	0.30425	0.08318	0.23629	0.977698	905	5	0.30425	1.07998
GLIPR2	8	0.48095	0.70143	0.999999	2609	3	-0.084061	0.083497	0.23696	0.977698	906	3	-0.084061	1.07833
NTC_1734	8	0.017937	0.072625	0.79958	310	3	0.15535	0.083564	0.23714	0.977698	910	4	0.15535	1.07798
NTC_994	8	0.52644	0.73684	0.999999	2744	3	0.21529	0.083564	0.23714	0.977698	909	5	0.21529	1.07798
NTC_1735	8	0.66229	0.82108	0.999999	3090	2	0.21533	0.083564	0.23714	0.977698	907	4	0.21533	1.07798
NTC_108	8	0.95217	0.95649	0.999999	3635	1	0.1842	0.083564	0.23714	0.977698	908	4	0.1842	1.07798
MS4A6A	8	0.13177	0.32858	0.995496	1234	2	0.2231	0.083603	0.23721	0.977698	911	5	0.2231	1.07778
C17orf67	8	0.51782	0.73017	0.999999	2728	3	0.23872	0.084587	0.2393	0.977698	912	4	0.23872	1.0727
ERLEC1	8	0.12686	0.32138	0.995496	1192	3	0.13435	0.085018	0.24024	0.977698	913	4	0.13435	1.07049
NTC_917	8	0.10361	0.2788	0.986209	1050	2	0.17841	0.085196	0.24058	0.977698	915	5	0.17841	1.06958
NTC_197	8	0.20708	0.43337	0.999999	1638	3	0.13726	0.085196	0.24058	0.977698	914	5	0.13726	1.06958
CDKN1A	8	0.94581	0.95285	0.999999	3618	1	-0.019529	0.085262	0.24073	0.977698	916	3	-0.019529	1.06924
RRH	8	0.19912	0.42241	0.999999	1601	1	0.067786	0.085265	0.24073	0.977698	917	3	0.067786	1.06923
IRGM	8	0.38995	0.63026	0.999999	2322	2	0.07599	0.085435	0.24112	0.977698	918	3	0.07599	1.06836
IARS	8	0.20085	0.4247	0.999999	1605	3	-0.016898	0.085657	0.24156	0.977698	919	3	-0.016898	1.06724
KEAP1	8	0.75885	0.8682	0.999999	3264	2	-0.047004	0.085985	0.24233	0.977698	920	3	-0.047004	1.06558
C19orf35	8	0.88133	0.928	0.999999	3527	1	0.25662	0.086407	0.24319	0.977698	921	5	0.25662	1.06345
GMPR	8	0.42213	0.65566	0.999999	2417	2	0.1391	0.086479	0.24333	0.977698	922	4	0.1391	1.06309
ZKSCAN4	8	0.41376	0.649	0.999999	2392	2	0.16605	0.086507	0.2434	0.977698	923	5	0.16605	1.06295
GTF2E1	8	0.41171	0.64743	0.999999	2390	3	0.24301	0.086579	0.24355	0.977698	924	4	0.24301	1.06259
SDC2	8	0.72463	0.85079	0.999999	3208	2	0.24629	0.086641	0.24368	0.977698	925	5	0.24629	1.06228
C1QTNF1	8	0.17174	0.38575	0.998968	1468	3	0.087718	0.086735	0.24387	0.977698	926	4	0.087718	1.06181
PPARG	8	0.33124	0.58435	0.999999	2141	2	0.30187	0.086741	0.24388	0.977698	927	5	0.30187	1.06178
GOLPH3L	8	0.53349	0.74242	0.999999	2775	3	-0.092751	0.087452	0.24523	0.977698	928	3	-0.092751	1.05823
MEP1A	8	0.95509	0.95842	0.999999	3645	1	0.32245	0.08748	0.24528	0.977698	929	4	0.32245	1.05809
PLSCR2	8	0.92728	0.94383	0.999999	3587	1	0.20744	0.087519	0.24537	0.977698	930	4	0.20744	1.0579
BLOC1S2	8	0.0293	0.11024	0.898758	467	4	-0.049288	0.087695	0.24573	0.977698	931	3	-0.049288	1.05703
RGS16	8	0.046308	0.15187	0.932943	615	3	-0.18818	0.087704	0.24576	0.977698	932	2	-0.18818	1.05698
THBS1	8	0.11612	0.30404	0.995496	1138	4	-0.055241	0.088258	0.24691	0.977698	933	2	-0.055241	1.05425
ELAVL4	8	0.49182	0.70971	0.999999	2643	1	0.25135	0.088287	0.24697	0.977698	934	5	0.25135	1.0541
UGDH	8	0.29335	0.54445	0.999999	2009	3	0.045087	0.088417	0.24723	0.977698	935	2	0.045087	1.05346
CBY3	8	0.34689	0.59649	0.999999	2180	3	0.19992	0.088424	0.24724	0.977698	936	4	0.19992	1.05343
GAK	8	0.010274	0.045075	0.79958	195	6	-0.4738	0.088667	0.24775	0.977698	937	1	-0.4738	1.05224
CDH1	8	0.24437	0.48227	0.999999	1780	2	0.1748	0.089338	0.24917	0.977698	938	4	0.1748	1.04896
CTSL1	6	0.44913	0.63908	0.999999	2512	1	0.28163	0.089427	0.22584	0.977698	939	4	0.28163	1.04853
SDC3	8	0.6832	0.83074	0.999999	3133	2	0.19383	0.089509	0.24955	0.977698	940	5	0.19383	1.04813
ZNF780B	8	0.53179	0.74113	0.999999	2759	3	0.0477	0.089637	0.24981	0.977698	941	3	0.0477	1.04751
OAS1	8	0.9635	0.96471	0.999999	3671	1	0.30046	0.089646	0.24982	0.977698	942	5	0.30046	1.04747
TARS	8	0.048075	0.15606	0.932943	630	3	0.034558	0.089768	0.25004	0.977698	943	3	0.034558	1.04688
SERPING1	8	0.94652	0.95325	0.999999	3619	1	0.2685	0.089851	0.25021	0.977698	944	5	0.2685	1.04648
ADA	8	0.71671	0.84698	0.999999	3199	2	0.16788	0.08988	0.25027	0.977698	945	4	0.16788	1.04634
SCGB2A1	8	0.92521	0.94296	0.999999	3579	1	0.19915	0.089954	0.2504	0.977698	946	5	0.19915	1.04598
HAVCR2	8	0.29344	0.54454	0.999999	2011	3	0.20505	0.090007	0.2505	0.977698	947	4	0.20505	1.04572
ATP10A	8	0.96925	0.96967	0.999999	3684	1	0.26617	0.090125	0.25071	0.977698	948	5	0.26617	1.04515
KIR2DS5	8	0.086836	0.24358	0.986209	935	2	-0.048465	0.090406	0.25144	0.977698	949	3	-0.048465	1.0438
BTN3A1	8	0.42033	0.65422	0.999999	2413	1	0.23351	0.090605	0.25181	0.977698	950	5	0.23351	1.04285
GBP5	8	0.75916	0.86831	0.999999	3266	2	0.15808	0.090607	0.25181	0.977698	951	4	0.15808	1.04284
ARNT2	8	0.11405	0.29998	0.995496	1124	3	0.17683	0.090646	0.25192	0.977698	952	4	0.17683	1.04265
CMYA5	8	0.96514	0.96608	0.999999	3675	1	0.4017	0.090777	0.2522	0.977698	953	5	0.4017	1.04202
SCIN	8	0.9281	0.94418	0.999999	3589	1	0.23338	0.091053	0.25279	0.977698	954	5	0.23338	1.04071
CYP26A1	8	0.62994	0.80653	0.999999	3036	2	0.24777	0.091087	0.25287	0.977698	955	5	0.24777	1.04054
SPTBN4	8	0.19738	0.42008	0.999999	1583	3	-0.06436	0.091092	0.25288	0.977698	956	2	-0.06436	1.04052
SLC18B1	8	0.68583	0.832	0.999999	3140	2	0.17919	0.091122	0.25295	0.977698	957	5	0.17919	1.04038
CHRNB2	8	0.048832	0.15789	0.932943	634	5	-0.29184	0.091334	0.25338	0.977698	958	2	-0.29184	1.03937
FZD2	8	0.0092997	0.041465	0.79958	173	5	-0.55892	0.091366	0.25343	0.977698	959	3	-0.55892	1.03922
NTC_88	8	0.068272	0.20277	0.971097	789	4	-0.12184	0.091404	0.25356	0.977698	962	3	-0.12184	1.03903
NTC_639	8	0.073359	0.21426	0.971097	824	3	0.15675	0.091404	0.25356	0.977698	963	4	0.15675	1.03903
NTC_1509	8	0.081357	0.23191	0.971097	867	3	-0.070333	0.091404	0.25356	0.977698	961	3	-0.070333	1.03903
NTC_398	8	0.10718	0.28631	0.995475	1091	4	-0.093682	0.091404	0.25356	0.977698	965	4	-0.093682	1.03903
NTC_840	8	0.11178	0.29558	0.995496	1114	5	-0.14771	0.091404	0.25356	0.977698	966	3	-0.14771	1.03903
NTC_221	8	0.22956	0.46304	0.999999	1726	4	0.011113	0.091404	0.25356	0.977698	960	4	0.011113	1.03903
NTC_823	8	0.50414	0.71943	0.999999	2683	2	0.016567	0.091404	0.25356	0.977698	964	3	0.016567	1.03903
GPR35	8	0.042364	0.14237	0.930685	571	4	-0.38352	0.091818	0.25435	0.977698	967	2	-0.38352	1.03707
C17orf66	8	0.8737	0.92588	0.999999	3516	1	0.19926	0.091917	0.25453	0.977698	968	5	0.19926	1.0366
CD163L1	8	0.15879	0.36761	0.995496	1375	2	0.085999	0.09206	0.2549	0.977698	969	3	0.085999	1.03593
RAB27A	8	0.91461	0.93876	0.999999	3562	1	0.19186	0.092125	0.25506	0.977698	970	5	0.19186	1.03562
TREX1	8	0.84407	0.91772	0.999999	3486	1	0.26038	0.09223	0.25528	0.977698	971	5	0.26038	1.03513
GPR171	8	0.35038	0.59905	0.999999	2190	1	0.20664	0.092264	0.25538	0.977698	972	5	0.20664	1.03497
IL4I1	8	0.83077	0.90932	0.999999	3448	2	0.083652	0.092302	0.25548	0.977698	973	4	0.083652	1.03479
CXorf21	8	0.53363	0.7425	0.999999	2776	1	0.098607	0.092544	0.25598	0.977698	974	2	0.098607	1.03365
PRLR	8	0.97463	0.97495	0.999999	3704	0	0.24432	0.092682	0.25626	0.977698	975	5	0.24432	1.033
EBI3	8	0.14994	0.35502	0.995496	1338	4	-0.14206	0.092786	0.25649	0.977698	976	2	-0.14206	1.03252
TMEM123	8	0.42505	0.65798	0.999999	2425	2	0.29613	0.092813	0.25654	0.977698	977	5	0.29613	1.03239
NTC_819	8	0.16676	0.37884	0.995496	1411	3	0.16253	0.092878	0.25669	0.977698	979	4	0.16253	1.03209
NTC_476	8	0.23567	0.471	0.999999	1752	3	0.14598	0.092878	0.25669	0.977698	978	4	0.14598	1.03209
NTC_598	8	0.65453	0.8175	0.999999	3073	1	0.11173	0.092878	0.25669	0.977698	980	4	0.11173	1.03209
MNDA	8	0.94757	0.95375	0.999999	3624	1	0.23122	0.092997	0.25694	0.977698	981	5	0.23122	1.03153
ZBTB9	8	0.030017	0.1122	0.899363	473	2	0.17335	0.093732	0.25843	0.977698	982	5	0.17335	1.02811
SOBP	8	0.27691	0.52398	0.999999	1937	2	-0.027714	0.093753	0.25847	0.977698	983	2	-0.027714	1.02801
C2	8	0.16751	0.37986	0.995496	1416	3	0.04488	0.093863	0.25871	0.977698	984	3	0.04488	1.02751
TAF1A	8	0.80809	0.89574	0.999999	3381	1	0.17006	0.093978	0.25899	0.977698	985	5	0.17006	1.02697
TMEM60	8	0.28521	0.53422	0.999999	1982	1	0.17952	0.094437	0.25995	0.977698	986	5	0.17952	1.02486
TNFRSF9	8	0.40086	0.63875	0.999999	2373	3	0.064929	0.094478	0.26005	0.977698	987	2	0.064929	1.02467
FUCA1	8	0.92461	0.9427	0.999999	3578	1	0.21107	0.094648	0.26041	0.977698	988	5	0.21107	1.02389
BAG1	8	0.20296	0.42768	0.999999	1620	4	-0.13883	0.094719	0.26055	0.977698	989	2	-0.13883	1.02356
ZSCAN22	8	0.50907	0.7234	0.999999	2698	3	-0.014709	0.094922	0.261	0.977698	990	3	-0.014709	1.02263
SLAMF9	8	0.16906	0.38206	0.995496	1459	4	-0.073792	0.095202	0.26162	0.977698	991	3	-0.073792	1.02135
CHRNA10	8	0.55391	0.75874	0.999999	2841	2	0.094041	0.095443	0.26216	0.977698	992	4	0.094041	1.02026
STX1A	8	0.3529	0.60102	0.999999	2203	3	-0.0063888	0.095765	0.26281	0.977698	993	3	-0.0063888	1.01879
NTC_1213	8	0.297	0.54909	0.999999	2033	2	0.11805	0.095873	0.26307	0.977698	996	5	0.11805	1.0183
NTC_1885	8	0.50414	0.71943	0.999999	2685	2	0.18681	0.095873	0.26307	0.977698	995	5	0.18681	1.0183
NTC_91	8	0.7149	0.84603	0.999999	3195	1	0.14235	0.095873	0.26307	0.977698	994	5	0.14235	1.0183
CALD1	8	0.50776	0.72237	0.999999	2697	3	0.10426	0.095926	0.26317	0.977698	997	4	0.10426	1.01806
SCN4B	8	0.029581	0.1111	0.899363	470	4	-0.20458	0.096029	0.26337	0.977698	998	3	-0.20458	1.0176
CALCA	8	0.29423	0.54554	0.999999	2012	4	-0.0094778	0.096135	0.26361	0.977698	999	4	-0.0094778	1.01712
ELL3	8	0.5103	0.7244	0.999999	2701	3	-0.03285	0.096167	0.26365	0.977698	1000	3	-0.03285	1.01697
AXL	8	0.15521	0.36257	0.995496	1355	4	-0.21191	0.096218	0.26376	0.977698	1001	3	-0.21191	1.01674
MAVS	8	0.23506	0.47028	0.999999	1739	3	0.17764	0.096241	0.26381	0.977698	1002	4	0.17764	1.01664
ABL2	8	0.76253	0.87002	0.999999	3272	2	0.26459	0.096771	0.26483	0.977698	1003	4	0.26459	1.01425
ESM1	8	0.23769	0.47353	0.999999	1757	4	-0.16865	0.097131	0.26553	0.977698	1004	1	-0.16865	1.01264
ZNF618	8	0.097116	0.26517	0.986209	995	3	0.012755	0.097371	0.26602	0.977698	1005	3	0.012755	1.01157
HIST1H2BC	8	0.5374	0.74548	0.999999	2789	1	0.082398	0.097526	0.26637	0.977698	1006	2	0.082398	1.01088
TGM5	8	0.79478	0.88793	0.999999	3347	1	0.21624	0.09758	0.26648	0.977698	1007	5	0.21624	1.01064
MYBPC3	8	0.16106	0.37077	0.995496	1383	4	-0.19117	0.097853	0.26704	0.977698	1009	3	-0.19117	1.00943
S100A8	8	0.21758	0.44721	0.999999	1672	4	-0.14926	0.097853	0.26704	0.977698	1008	3	-0.14926	1.00943
SLC25A53	8	0.03053	0.1135	0.899363	477	2	0.20342	0.097888	0.26711	0.977698	1010	5	0.20342	1.00927
ARL5B	8	0.056597	0.17609	0.932943	691	3	0.13866	0.097942	0.26719	0.977698	1011	4	0.13866	1.00903
CPNE7	8	0.48545	0.70485	0.999999	2626	2	0.034559	0.098093	0.2675	0.977698	1012	3	0.034559	1.00836
CCRL2	8	0.71106	0.84419	0.999999	3185	1	0.18694	0.098102	0.26752	0.977698	1013	4	0.18694	1.00832
NTC_874	8	0.16676	0.37884	0.995496	1412	3	0.22302	0.098297	0.26793	0.977698	1015	5	0.22302	1.00746
NTC_710	8	0.18612	0.40522	0.999704	1537	3	0.17973	0.098297	0.26793	0.977698	1016	5	0.17973	1.00746
NTC_701	8	0.2215	0.45239	0.999999	1693	1	0.20436	0.098297	0.26793	0.977698	1017	5	0.20436	1.00746
NTC_771	8	0.47644	0.69798	0.999999	2596	2	0.16599	0.098297	0.26793	0.977698	1014	5	0.16599	1.00746
ZNF772	8	0.34929	0.5982	0.999999	2186	2	0.072879	0.098334	0.26801	0.977698	1018	4	0.072879	1.0073
SLC16A4	8	0.20388	0.42891	0.999999	1626	3	0.050841	0.098675	0.26873	0.977698	1019	3	0.050841	1.00579
C9orf91	8	0.74705	0.86205	0.999999	3249	2	0.23934	0.098691	0.26877	0.977698	1020	4	0.23934	1.00572
SIX4	8	0.20223	0.42667	0.999999	1608	4	0.13015	0.098923	0.2693	0.977698	1021	4	0.13015	1.0047
PROCR	8	0.070518	0.2079	0.971097	807	4	-0.30476	0.099055	0.26954	0.977698	1022	2	-0.30476	1.00412
APOBEC3B	8	0.27407	0.5203	0.999999	1923	4	-0.077214	0.099296	0.27001	0.977698	1023	3	-0.077214	1.00307
KIR3DL1	7	0.21305	0.43683	0.999999	1657	3	0.019638	0.09946	0.2566	0.977698	1024	3	0.019638	1.00235
CCL24	8	0.88034	0.92775	0.999999	3524	1	0.17839	0.099514	0.27044	0.977698	1025	4	0.17839	1.00212
MCL1	8	0.59598	0.79176	0.999999	2972	3	0.48424	0.099641	0.27071	0.977698	1026	4	0.48424	1.00156
SPTLC2	8	0.75069	0.8639	0.999999	3253	2	-0.066841	0.099776	0.27103	0.977698	1027	3	-0.066841	1.00097
C10orf55	8	0.24663	0.48532	0.999999	1789	2	0.18198	0.10023	0.27208	0.977698	1028	5	0.18198	0.999002
P2RY14	8	0.67991	0.82924	0.999999	3127	1	0.15826	0.10024	0.27209	0.977698	1029	5	0.15826	0.998959
ETNK1	8	0.9785	0.97869	0.999999	3723	0	0.27368	0.1005	0.27262	0.977698	1030	4	0.27368	0.997834
RHOB	8	0.094225	0.25912	0.986209	981	5	-0.24475	0.10074	0.27316	0.977698	1031	2	-0.24475	0.996798
SKIL	8	0.81136	0.89764	0.999999	3388	1	0.29826	0.10074	0.27317	0.977698	1032	5	0.29826	0.996798
TPRG1	8	0.48743	0.70633	0.999999	2631	1	0.040317	0.10098	0.27364	0.977698	1033	3	0.040317	0.995765
NTC_373	8	0.018806	0.075721	0.79958	354	3	-0.0089902	0.10101	0.27367	0.977698	1038	3	-0.0089902	0.995636
NTC_879	8	0.043726	0.14571	0.930685	588	3	0.052386	0.10101	0.27367	0.977698	1037	3	0.052386	0.995636
NTC_144	8	0.34129	0.59223	0.999999	2164	2	0.15941	0.10101	0.27367	0.977698	1036	4	0.15941	0.995636
NTC_1142	8	0.52644	0.73684	0.999999	2747	3	0.093809	0.10101	0.27367	0.977698	1034	4	0.093809	0.995636
NTC_441	8	0.83197	0.91006	0.999999	3454	1	0.14135	0.10101	0.27367	0.977698	1035	4	0.14135	0.995636
TLR7	8	0.58919	0.78644	0.999999	2946	3	-0.10706	0.10107	0.27382	0.977698	1039	2	-0.10706	0.995378
CHI3L2	8	0.74098	0.8589	0.999999	3235	1	0.23932	0.10122	0.27411	0.977698	1040	4	0.23932	0.994734
ACVR2A	8	0.86527	0.92368	0.999999	3508	1	0.15431	0.10129	0.27427	0.977698	1041	5	0.15431	0.994433
NTC_114	8	0.13019	0.32629	0.995496	1215	2	0.18189	0.1016	0.27491	0.977698	1042	4	0.18189	0.993106
NTC_745	8	0.14809	0.35244	0.995496	1333	2	0.13112	0.1016	0.27491	0.977698	1046	4	0.13112	0.993106
NTC_1551	8	0.50414	0.71943	0.999999	2679	2	0.14806	0.1016	0.27491	0.977698	1043	4	0.14806	0.993106
NTC_580	8	0.55304	0.75809	0.999999	2833	2	0.11162	0.1016	0.27491	0.977698	1044	4	0.11162	0.993106
NTC_1106	8	0.59267	0.78924	0.999999	2957	3	0.13005	0.1016	0.27491	0.977698	1045	4	0.13005	0.993106
TIMP3	8	0.45316	0.67976	0.999999	2521	3	-0.12326	0.1017	0.27514	0.977698	1047	2	-0.12326	0.992679
RNF24	8	0.20836	0.43504	0.999999	1642	4	-0.086287	0.10182	0.27537	0.977698	1048	3	-0.086287	0.992167
DTX3L	8	0.9498	0.95505	0.999999	3630	1	0.1961	0.10194	0.27561	0.977698	1049	4	0.1961	0.991655
AURKB	8	0.80529	0.89403	0.999999	3373	2	0.28098	0.10198	0.27569	0.977698	1050	4	0.28098	0.991485
SLC39A8	8	0.13756	0.33717	0.995496	1265	3	-0.011601	0.10218	0.27612	0.977698	1051	3	-0.011601	0.990634
LAG3	8	0.047919	0.1556	0.932943	629	3	-0.20538	0.10223	0.2762	0.977698	1052	3	-0.20538	0.990422
NTC_1472	8	0.50414	0.71943	0.999999	2680	2	0.15923	0.10254	0.27684	0.977698	1055	5	0.15923	0.989107
NTC_848	8	0.51169	0.72549	0.999999	2706	2	0.18386	0.10254	0.27684	0.977698	1054	5	0.18386	0.989107
NTC_1314	8	0.56471	0.76722	0.999999	2873	2	0.20005	0.10254	0.27684	0.977698	1056	5	0.20005	0.989107
NTC_1058	8	0.73744	0.85714	0.999999	3231	1	0.16311	0.10254	0.27684	0.977698	1057	5	0.16311	0.989107
NTC_904	8	0.87871	0.9273	0.999999	3522	1	0.2194	0.10254	0.27684	0.977698	1053	5	0.2194	0.989107
NTC_1422	8	0.99328	0.9932	0.999999	3773	0	0.16311	0.10254	0.27684	0.977698	1058	5	0.16311	0.989107
TRANK1	8	0.028477	0.10749	0.888485	461	3	-0.10792	0.10266	0.27711	0.977698	1059	2	-0.10792	0.988599
NFKBIA	8	0.0064343	0.030793	0.79958	121	2	0.1943	0.10298	0.27772	0.977698	1060	3	0.1943	0.987247
TCF7L2	8	0.309	0.56365	0.999999	2074	1	0.24466	0.10323	0.27821	0.977698	1061	4	0.24466	0.986194
ST3GAL6	8	0.078958	0.22639	0.971097	857	5	-0.24488	0.10337	0.27851	0.977698	1062	1	-0.24488	0.985605
PARP15	8	0.21396	0.44229	0.999999	1661	2	0.22542	0.10356	0.27892	0.977698	1063	4	0.22542	0.984808
PARPBP	8	0.45841	0.68377	0.999999	2533	2	0.20337	0.10361	0.27902	0.977698	1064	4	0.20337	0.984598
ZKSCAN7	8	0.97228	0.97257	0.999999	3694	0	0.19175	0.10375	0.27932	0.977698	1065	5	0.19175	0.984012
KDR	8	0.59219	0.78885	0.999999	2948	2	-0.0084205	0.10381	0.27947	0.977698	1066	3	-0.0084205	0.983761
IFI27L2	8	0.067822	0.20177	0.971097	786	3	0.023732	0.10385	0.27953	0.977698	1067	3	0.023732	0.983593
HIST1H2AC	8	0.0066961	0.031764	0.79958	124	1	0.2306	0.10397	0.27978	0.977698	1068	5	0.2306	0.983092
SGIP1	8	0.48596	0.70524	0.999999	2628	1	0.18035	0.10453	0.28091	0.977698	1069	4	0.18035	0.980759
IFIT1	8	0.94387	0.95177	0.999999	3613	1	0.28023	0.10457	0.28098	0.977698	1070	5	0.28023	0.980593
KIAA0825	8	0.96182	0.96335	0.999999	3667	1	0.2277	0.10458	0.281	0.977698	1071	4	0.2277	0.980551
MED20	8	0.45949	0.68461	0.999999	2538	2	0.32397	0.10475	0.28139	0.977698	1072	5	0.32397	0.979846
C5orf20	8	0.81704	0.90104	0.999999	3407	2	0.080159	0.10481	0.28151	0.977698	1073	4	0.080159	0.979597
ARHGEF3	8	0.80383	0.89321	0.999999	3368	2	0.21072	0.1049	0.28171	0.977698	1074	4	0.21072	0.979225
CCDC23	8	0.83353	0.91102	0.999999	3461	2	0.3079	0.10501	0.28197	0.977698	1075	4	0.3079	0.978769
GART	8	0.77295	0.87579	0.999999	3294	2	0.12137	0.10505	0.28207	0.977698	1076	3	0.12137	0.978604
TOR3A	8	0.53106	0.7406	0.999999	2757	3	0.016255	0.10532	0.28265	0.977698	1077	3	0.016255	0.977489
NTC_803	8	0.016332	0.067046	0.79958	284	3	0.18258	0.10539	0.28274	0.977698	1082	5	0.18258	0.977201
NTC_991	8	0.10361	0.2788	0.986209	1072	2	0.15	0.10539	0.28274	0.977698	1078	5	0.15	0.977201
NTC_520	8	0.44902	0.67663	0.999999	2495	1	0.13279	0.10539	0.28274	0.977698	1079	5	0.13279	0.977201
NTC_143	8	0.7149	0.84603	0.999999	3194	1	0.12665	0.10539	0.28274	0.977698	1080	5	0.12665	0.977201
NTC_1252	8	0.96999	0.97033	0.999999	3685	1	0.15515	0.10539	0.28274	0.977698	1081	5	0.15515	0.977201
WARS	8	0.22441	0.45618	0.999999	1711	4	-0.17985	0.10553	0.28302	0.977698	1083	1	-0.17985	0.976624
C9orf64	8	0.030786	0.11415	0.899363	479	3	-0.070041	0.10576	0.28356	0.977698	1084	1	-0.070041	0.975679
IL13RA1	8	0.95696	0.95969	0.999999	3650	1	0.13355	0.10583	0.28367	0.977698	1085	3	0.13355	0.975391
PSMB10	8	0.17107	0.38492	0.998165	1466	3	-0.012129	0.106	0.28398	0.977698	1086	1	-0.012129	0.974694
PSEN2	8	0.4387	0.66863	0.999999	2467	2	0.15307	0.10625	0.28459	0.977698	1087	4	0.15307	0.973671
PLA1A	8	0.15833	0.36696	0.995496	1371	3	0.11883	0.10648	0.28511	0.977698	1088	4	0.11883	0.972732
PHLDA2	8	0.99006	0.98987	0.999999	3765	0	0.19633	0.1065	0.28515	0.977698	1089	4	0.19633	0.97265
RHOF	8	0.20323	0.42803	0.999999	1622	2	0.2222	0.10663	0.28547	0.977698	1090	4	0.2222	0.972121
SP100	8	0.17618	0.39189	0.999704	1488	2	0.17052	0.10666	0.28552	0.977698	1091	4	0.17052	0.971998
HLA-DPA1	8	0.094267	0.25921	0.986209	983	4	-0.18527	0.10672	0.28561	0.977698	1093	3	-0.18527	0.971754
HRH1	8	0.24172	0.47879	0.999999	1774	2	0.19461	0.10672	0.28561	0.977698	1092	4	0.19461	0.971754
NABP1	8	0.45718	0.68284	0.999999	2531	2	0.25322	0.10685	0.28583	0.977698	1094	5	0.25322	0.971225
TCHH	8	0.45305	0.67969	0.999999	2519	3	0.20223	0.10694	0.28602	0.977698	1095	4	0.20223	0.97086
N4BP1	8	0.012482	0.052955	0.79958	221	6	-0.6646	0.10701	0.28616	0.977698	1096	2	-0.6646	0.970576
LRRC3	8	0.75081	0.86396	0.999999	3254	2	0.25147	0.10704	0.28621	0.977698	1097	5	0.25147	0.970454
MAP1LC3C	8	0.35218	0.60047	0.999999	2192	2	0.20682	0.10708	0.2863	0.977698	1098	5	0.20682	0.970292
PREX2	8	0.27904	0.52666	0.999999	1960	4	-0.13754	0.10709	0.28631	0.977698	1099	2	-0.13754	0.970251
MID2	8	0.3538	0.60171	0.999999	2206	1	0.21494	0.10712	0.28635	0.977698	1100	5	0.21494	0.970129
DMD	8	0.51863	0.7308	0.999999	2729	3	0.0041358	0.1072	0.2865	0.977698	1101	3	0.0041358	0.969805
C14orf79	8	0.30919	0.56391	0.999999	2075	1	0.056234	0.10734	0.28682	0.977698	1102	3	0.056234	0.969238
CREBRF	8	0.81299	0.89857	0.999999	3391	2	-0.00034485	0.10743	0.28704	0.977698	1103	2	-0.00034485	0.968874
TM4SF1	8	0.57733	0.77721	0.999999	2914	2	0.22725	0.10744	0.28705	0.977698	1104	4	0.22725	0.968834
ZNF385B	8	0.56046	0.76395	0.999999	2854	2	-0.0019184	0.1076	0.28734	0.977698	1105	3	-0.0019184	0.968188
PUS1	8	0.95013	0.95526	0.999999	3632	1	0.18891	0.10765	0.28744	0.977698	1106	5	0.18891	0.967986
KCTD14	8	0.057084	0.17722	0.932943	697	3	0.21037	0.10767	0.28749	0.977698	1107	5	0.21037	0.967905
BLMH	8	0.35577	0.60315	0.999999	2219	2	0.19972	0.10769	0.28752	0.977698	1108	4	0.19972	0.967825
SMCHD1	8	0.39721	0.63583	0.999999	2344	3	0.20959	0.10778	0.28767	0.977698	1109	4	0.20959	0.967462
HCAR2	8	0.068851	0.20425	0.971097	791	5	-0.30597	0.10791	0.28796	0.977698	1110	2	-0.30597	0.966938
HIST1H2BD	8	0.94334	0.95146	0.999999	3612	1	0.23138	0.10857	0.28922	0.977698	1111	5	0.23138	0.96429
FAM46A	8	0.3163	0.5725	0.999999	2107	4	-0.078066	0.10889	0.28987	0.977698	1112	3	-0.078066	0.963012
IL23A	8	0.92597	0.94328	0.999999	3583	1	0.12783	0.10895	0.28999	0.977698	1113	3	0.12783	0.962773
IFI44	8	0.34658	0.59626	0.999999	2179	2	0.19263	0.10897	0.29004	0.977698	1114	4	0.19263	0.962693
C22orf42	8	0.20882	0.43567	0.999999	1646	2	0.23862	0.10908	0.29026	0.977698	1115	5	0.23862	0.962255
PMP22	8	0.36716	0.61207	0.999999	2249	1	0.17375	0.10954	0.2912	0.977698	1116	5	0.17375	0.960427
RASAL1	8	0.0012758	0.0075361	0.79958	28	5	-0.42903	0.10955	0.29122	0.977698	1117	3	-0.42903	0.960388
ZNF189	8	0.60285	0.79512	0.999999	2987	1	0.24431	0.10969	0.29152	0.977698	1118	4	0.24431	0.959833
SLC43A2	8	0.38425	0.62575	0.999999	2302	1	0.21792	0.10991	0.29193	0.977698	1119	4	0.21792	0.958963
CCL23	8	0.12046	0.31179	0.995496	1158	4	-0.20815	0.11014	0.29239	0.977698	1120	2	-0.20815	0.958055
OAS3	8	0.051966	0.16529	0.932943	667	4	-0.026968	0.11126	0.29461	0.977698	1121	4	-0.026968	0.953661
NTC_647	8	0.3984	0.63678	0.999999	2353	2	0.11292	0.11176	0.29567	0.977698	1125	5	0.11292	0.951714
NTC_1015	8	0.65453	0.8175	0.999999	3078	2	0.11907	0.11176	0.29567	0.977698	1123	5	0.11907	0.951714
NTC_1626	8	0.82383	0.90513	0.999999	3424	2	0.16995	0.11176	0.29567	0.977698	1124	5	0.16995	0.951714
NTC_1564	8	0.83197	0.91006	0.999999	3451	1	0.14551	0.11176	0.29567	0.977698	1122	5	0.14551	0.951714
STX11	8	0.10514	0.28205	0.992764	1079	4	-0.26797	0.11223	0.29653	0.977698	1126	3	-0.26797	0.949891
NTC_1076	8	0.42763	0.65999	0.999999	2437	3	0.16268	0.11268	0.29737	0.977698	1127	4	0.16268	0.948153
NTC_1113	8	0.79887	0.89035	0.999999	3357	1	0.14621	0.11268	0.29737	0.977698	1128	4	0.14621	0.948153
NTC_1813	8	0.020175	0.080404	0.817725	371	4	-0.35193	0.11344	0.29888	0.977698	1130	3	-0.35193	0.945234
NTC_1062	8	0.026449	0.10078	0.868374	438	5	-0.23525	0.11344	0.29888	0.977698	1136	3	-0.23525	0.945234
NTC_517	8	0.068272	0.20277	0.971097	788	4	-0.12824	0.11344	0.29888	0.977698	1134	2	-0.12824	0.945234
NTC_1395	8	0.13019	0.32629	0.995496	1212	2	0.11308	0.11344	0.29888	0.977698	1131	4	0.11308	0.945234
NTC_817	8	0.16676	0.37884	0.995496	1404	3	-0.071555	0.11344	0.29888	0.977698	1132	2	-0.071555	0.945234
NTC_1505	8	0.42861	0.66069	0.999999	2441	2	0.057031	0.11344	0.29888	0.977698	1133	3	0.057031	0.945234
NTC_1601	8	0.56887	0.77055	0.999999	2887	3	0.077603	0.11344	0.29888	0.977698	1135	4	0.077603	0.945234
NTC_901	8	0.96625	0.967	0.999999	3678	1	0.14247	0.11344	0.29888	0.977698	1129	4	0.14247	0.945234
GPR157	8	0.39695	0.63565	0.999999	2342	3	0.27562	0.11362	0.29919	0.977698	1137	5	0.27562	0.944545
BATF	8	0.51647	0.72918	0.999999	2723	1	0.17783	0.1137	0.29934	0.977698	1138	5	0.17783	0.94424
APOD	8	0.90679	0.93588	0.999999	3551	1	0.25992	0.11421	0.30041	0.977698	1139	5	0.25992	0.942296
IL18	8	0.84007	0.91523	0.999999	3473	2	0.15862	0.11429	0.3006	0.977698	1140	5	0.15862	0.941992
NTC_537	8	0.0030256	0.016261	0.79958	69	5	-0.29581	0.11454	0.30108	0.977698	1146	3	-0.29581	0.941043
NTC_95	8	0.016332	0.067046	0.79958	283	3	0.13199	0.11454	0.30108	0.977698	1144	4	0.13199	0.941043
NTC_1462	8	0.10361	0.2788	0.986209	1060	3	-0.034452	0.11454	0.30108	0.977698	1143	3	-0.034452	0.941043
NTC_1155	8	0.25624	0.4975	0.999999	1842	2	0.09051	0.11454	0.30108	0.977698	1149	4	0.09051	0.941043
NTC_378	8	0.35528	0.60278	0.999999	2209	2	0.00045012	0.11454	0.30108	0.977698	1142	3	0.00045012	0.941043
NTC_467	8	0.46553	0.68937	0.999999	2564	2	0.12561	0.11454	0.30108	0.977698	1147	4	0.12561	0.941043
NTC_1532	8	0.7149	0.84603	0.999999	3197	2	0.10199	0.11454	0.30108	0.977698	1145	4	0.10199	0.941043
NTC_1049	8	0.75589	0.86664	0.999999	3255	1	-0.057189	0.11454	0.30108	0.977698	1148	3	-0.057189	0.941043
NTC_1411	8	0.79887	0.89035	0.999999	3355	2	0.093148	0.11454	0.30108	0.977698	1141	4	0.093148	0.941043
NTC_1174	8	0.018806	0.075721	0.79958	327	2	0.14707	0.11561	0.30311	0.977698	1152	5	0.14707	0.937005
NTC_1261	8	0.27674	0.5237	0.999999	1934	3	0.14579	0.11561	0.30311	0.977698	1151	5	0.14579	0.937005
NTC_859	8	0.27712	0.52429	0.999999	1947	2	0.16572	0.11561	0.30311	0.977698	1153	5	0.16572	0.937005
NTC_1585	8	0.49623	0.71316	0.999999	2661	2	0.15899	0.11561	0.30311	0.977698	1154	5	0.15899	0.937005
NTC_395	8	0.89026	0.93046	0.999999	3534	1	0.11384	0.11561	0.30311	0.977698	1150	5	0.11384	0.937005
OR52K2	8	0.66853	0.824	0.999999	3108	2	-0.026148	0.11676	0.30538	0.977698	1155	2	-0.026148	0.932706
ACSL1	8	0.1924	0.41343	0.999999	1568	3	0.27967	0.11699	0.30583	0.977698	1156	4	0.27967	0.931851
S1PR3	8	0.0070247	0.033021	0.79958	129	6	-0.4368	0.11702	0.30588	0.977698	1158	2	-0.4368	0.93174
NQO1	8	0.93539	0.94752	0.999999	3599	1	0.1533	0.11702	0.30587	0.977698	1157	5	0.1533	0.93174
GREM1	8	0.17928	0.39606	0.999704	1495	4	-0.21046	0.11711	0.30608	0.977698	1159	3	-0.21046	0.931406
NTC_228	8	0.0014582	0.0084348	0.79958	29	5	-0.19192	0.11728	0.30639	0.977698	1186	2	-0.19192	0.930776
NTC_314	8	0.0017591	0.0099516	0.79958	40	5	-0.26756	0.11728	0.30639	0.977698	1166	2	-0.26756	0.930776
NTC_896	8	0.0034791	0.018481	0.79958	72	7	-0.25034	0.11728	0.30639	0.977698	1173	1	-0.25034	0.930776
NTC_1504	8	0.0063665	0.030509	0.79958	119	4	-0.18221	0.11728	0.30639	0.977698	1163	2	-0.18221	0.930776
NTC_798	8	0.01103	0.047771	0.79958	204	6	-0.24989	0.11728	0.30639	0.977698	1176	1	-0.24989	0.930776
NTC_1346	8	0.01502	0.06222	0.79958	260	5	-0.20762	0.11728	0.30639	0.977698	1174	2	-0.20762	0.930776
NTC_331	8	0.018806	0.075721	0.79958	348	2	0.02402	0.11728	0.30639	0.977698	1171	3	0.02402	0.930776
NTC_960	8	0.020175	0.080404	0.817725	373	5	-0.27931	0.11728	0.30639	0.977698	1160	2	-0.27931	0.930776
NTC_355	8	0.081357	0.23191	0.971097	891	3	-0.065101	0.11728	0.30639	0.977698	1183	1	-0.065101	0.930776
NTC_20	8	0.090374	0.25093	0.986209	955	3	0.018557	0.11728	0.30639	0.977698	1172	3	0.018557	0.930776
NTC_389	8	0.10361	0.2788	0.986209	1064	4	-0.14895	0.11728	0.30639	0.977698	1164	2	-0.14895	0.930776
NTC_1318	8	0.11724	0.30626	0.995496	1141	4	-0.066653	0.11728	0.30639	0.977698	1165	3	-0.066653	0.930776
NTC_1192	8	0.13019	0.32629	0.995496	1209	2	0.011911	0.11728	0.30639	0.977698	1168	3	0.011911	0.930776
NTC_32	8	0.13019	0.32629	0.995496	1225	3	-0.047099	0.11728	0.30639	0.977698	1175	3	-0.047099	0.930776
NTC_1728	8	0.14004	0.34078	0.995496	1273	4	-0.15336	0.11728	0.30639	0.977698	1177	2	-0.15336	0.930776
NTC_316	8	0.14132	0.34266	0.995496	1292	3	0.09837	0.11728	0.30639	0.977698	1178	4	0.09837	0.930776
NTC_690	8	0.16418	0.37511	0.995496	1397	3	0.077693	0.11728	0.30639	0.977698	1189	4	0.077693	0.930776
NTC_1228	8	0.23567	0.471	0.999999	1743	2	-0.015221	0.11728	0.30639	0.977698	1185	3	-0.015221	0.930776
NTC_838	8	0.25795	0.49969	0.999999	1860	3	-0.039131	0.11728	0.30639	0.977698	1190	2	-0.039131	0.930776
NTC_781	8	0.35281	0.60095	0.999999	2202	3	-0.041838	0.11728	0.30639	0.977698	1179	1	-0.041838	0.930776
NTC_748	8	0.37715	0.62018	0.999999	2277	2	0.12201	0.11728	0.30639	0.977698	1182	4	0.12201	0.930776
NTC_1511	8	0.40598	0.64282	0.999999	2376	2	0.033862	0.11728	0.30639	0.977698	1161	3	0.033862	0.930776
NTC_516	8	0.53223	0.74149	0.999999	2765	2	0.14296	0.11728	0.30639	0.977698	1162	4	0.14296	0.930776
NTC_1123	8	0.56093	0.76429	0.999999	2856	3	0.039621	0.11728	0.30639	0.977698	1184	3	0.039621	0.930776
NTC_1455	8	0.56093	0.76429	0.999999	2857	3	-0.040224	0.11728	0.30639	0.977698	1180	2	-0.040224	0.930776
NTC_632	8	0.59456	0.79073	0.999999	2964	2	-0.054514	0.11728	0.30639	0.977698	1181	2	-0.054514	0.930776
NTC_1807	8	0.63635	0.8093	0.999999	3054	2	-0.055416	0.11728	0.30639	0.977698	1188	2	-0.055416	0.930776
NTC_905	8	0.80133	0.89174	0.999999	3362	2	-0.054911	0.11728	0.30639	0.977698	1167	3	-0.054911	0.930776
NTC_786	8	0.82383	0.90513	0.999999	3420	2	-0.043757	0.11728	0.30639	0.977698	1187	3	-0.043757	0.930776
NTC_1596	8	0.89026	0.93046	0.999999	3533	1	0.060424	0.11728	0.30639	0.977698	1170	3	0.060424	0.930776
NTC_1700	8	0.95364	0.95749	0.999999	3643	1	0.046444	0.11728	0.30639	0.977698	1169	3	0.046444	0.930776
RSAD2	8	0.79047	0.88547	0.999999	3336	2	0.29913	0.11786	0.30753	0.977698	1191	4	0.29913	0.928634
NTC_10	8	0.10361	0.2788	0.986209	1069	4	-0.0096812	0.11807	0.30788	0.977698	1192	4	-0.0096812	0.92786
NTC_1643	8	0.78414	0.88196	0.999999	3319	1	0.12077	0.11807	0.30788	0.977698	1193	4	0.12077	0.92786
NTC_1592	8	0.84332	0.91728	0.999999	3479	2	0.13988	0.11807	0.30788	0.977698	1194	4	0.13988	0.92786
DCK	8	0.79307	0.88695	0.999999	3342	2	0.29848	0.11811	0.30796	0.977698	1195	5	0.29848	0.927713
LGALS3	8	0.95897	0.96116	0.999999	3660	1	0.19795	0.11815	0.30805	0.977698	1196	5	0.19795	0.927566
SYNM	8	0.96078	0.96257	0.999999	3665	1	0.19637	0.11827	0.3083	0.977698	1197	5	0.19637	0.927125
PTPRO	8	0.046813	0.153	0.932943	620	2	0.27311	0.11831	0.30837	0.977698	1198	5	0.27311	0.926979
STRIP2	8	0.63214	0.8074	0.999999	3042	2	0.31438	0.11844	0.30861	0.977698	1199	5	0.31438	0.926502
ODC1	8	0.12588	0.31988	0.995496	1183	3	0.24266	0.11848	0.30868	0.977698	1200	5	0.24266	0.926355
CBWD5	7	0.52435	0.72262	0.999999	2743	2	0.028258	0.11882	0.2897	0.977698	1201	3	0.028258	0.92511
FAM8A1	8	0.17062	0.38432	0.997973	1464	3	-0.053355	0.11885	0.30937	0.977698	1202	3	-0.053355	0.925001
GPR180	8	0.81668	0.90084	0.999999	3405	2	0.27211	0.11888	0.30944	0.977698	1203	5	0.27211	0.924891
ERLIN1	8	0.62884	0.80599	0.999999	3034	2	0.2151	0.11909	0.3098	0.977698	1204	5	0.2151	0.924125
SLC12A8	8	0.74626	0.86163	0.999999	3246	2	-0.035334	0.11937	0.3104	0.977698	1205	2	-0.035334	0.923105
ABCA6	8	0.95132	0.95597	0.999999	3634	1	0.28307	0.11941	0.3105	0.977698	1206	5	0.28307	0.922959
GIMAP1-GIMAP5	8	0.80785	0.89557	0.999999	3379	1	0.26593	0.11966	0.31101	0.977698	1207	5	0.26593	0.922051
CLEC2B	8	0.84334	0.91729	0.999999	3485	1	0.2111	0.1197	0.31107	0.977698	1208	5	0.2111	0.921906
CPA6	8	0.9193	0.94057	0.999999	3567	1	0.26192	0.12011	0.31194	0.977698	1209	5	0.26192	0.920421
UBFD1	8	0.76639	0.87215	0.999999	3278	1	0.24279	0.12023	0.31221	0.977698	1210	5	0.24279	0.919987
MFI2	8	0.13731	0.33682	0.995496	1263	4	-0.2045	0.12033	0.31236	0.977698	1211	3	-0.2045	0.919626
NTC_453	8	0.082772	0.23488	0.971097	917	2	0.088501	0.12035	0.31239	0.977698	1217	4	0.088501	0.919554
NTC_1364	8	0.16859	0.38133	0.995496	1446	2	0.089889	0.12035	0.31239	0.977698	1216	4	0.089889	0.919554
NTC_461	8	0.21863	0.44868	0.999999	1681	3	0.12875	0.12035	0.31239	0.977698	1213	4	0.12875	0.919554
NTC_1617	8	0.35528	0.60278	0.999999	2217	3	0.13681	0.12035	0.31239	0.977698	1212	4	0.13681	0.919554
NTC_1486	8	0.90135	0.93407	0.999999	3547	1	0.11536	0.12035	0.31239	0.977698	1214	4	0.11536	0.919554
NTC_93	8	0.90901	0.9367	0.999999	3555	1	0.039893	0.12035	0.31239	0.977698	1215	3	0.039893	0.919554
PARP9	8	0.034326	0.12287	0.924281	506	5	-0.33122	0.12086	0.3134	0.979934	1218	3	-0.33122	0.917717
ENDOD1	8	0.42435	0.65746	0.999999	2420	3	0.14608	0.12097	0.31362	0.979934	1219	5	0.14608	0.917322
FAM184A	8	0.82615	0.90655	0.999999	3431	2	0.18048	0.1211	0.31388	0.979934	1220	5	0.18048	0.916856
CHRM5	8	0.85506	0.92121	0.999999	3495	1	0.18674	0.12213	0.31594	0.980297	1221	5	0.18674	0.913178
NTC_367	8	0.023492	0.09123	0.836503	409	4	-0.065953	0.12251	0.31672	0.980297	1228	4	-0.065953	0.911828
NTC_1786	8	0.061124	0.18657	0.940158	753	4	0.052199	0.12251	0.31672	0.980297	1225	4	0.052199	0.911828
NTC_1131	8	0.081357	0.23191	0.971097	868	2	0.11542	0.12251	0.31672	0.980297	1226	4	0.11542	0.911828
NTC_1855	8	0.16859	0.38133	0.995496	1449	2	0.14562	0.12251	0.31672	0.980297	1224	4	0.14562	0.911828
NTC_540	8	0.30936	0.56411	0.999999	2078	3	0.08561	0.12251	0.31672	0.980297	1223	4	0.08561	0.911828
NTC_512	8	0.41475	0.64978	0.999999	2402	2	0.13171	0.12251	0.31672	0.980297	1222	4	0.13171	0.911828
NTC_471	8	0.47489	0.69674	0.999999	2592	3	0.13831	0.12251	0.31672	0.980297	1227	4	0.13831	0.911828
ZC3HAV1	8	0.19361	0.41515	0.999999	1570	3	0.19031	0.12275	0.3172	0.980297	1229	5	0.19031	0.910978
TRIM6-TRIM34	8	0.31923	0.57505	0.999999	2119	2	0.1671	0.12309	0.31794	0.980297	1230	5	0.1671	0.909777
SYT17	8	0.76891	0.87355	0.999999	3280	2	0.24807	0.12321	0.31819	0.980297	1231	5	0.24807	0.909354
TAS2R4	8	0.65066	0.81582	0.999999	3070	2	0.25279	0.1235	0.31874	0.980297	1232	5	0.25279	0.908333
FCGR2A	8	0.53727	0.74538	0.999999	2787	2	0.16319	0.12363	0.31899	0.980297	1233	5	0.16319	0.907876
IRF2BPL	8	0.15689	0.36491	0.995496	1366	2	0.21683	0.12388	0.3195	0.980297	1234	5	0.21683	0.906999
TNNI1	8	0.08822	0.24638	0.986209	942	5	-0.61506	0.12392	0.31959	0.980297	1235	3	-0.61506	0.906859
PARS2	8	0.54653	0.75285	0.999999	2817	3	0.15571	0.1241	0.31991	0.980297	1236	4	0.15571	0.906228
IFITM10	8	0.2365	0.4721	0.999999	1754	2	0.048558	0.12422	0.32016	0.980297	1237	3	0.048558	0.905808
PLIN2	8	0.94289	0.95124	0.999999	3611	1	0.20794	0.12442	0.32053	0.980297	1238	5	0.20794	0.90511
NTC_546	8	0.013299	0.055919	0.79958	243	5	-0.17296	0.12477	0.32119	0.980297	1239	2	-0.17296	0.90389
NTC_87	8	0.019062	0.076573	0.799715	364	5	-0.20735	0.12477	0.32119	0.980297	1242	2	-0.20735	0.90389
NTC_1291	8	0.031935	0.11702	0.899363	490	5	-0.27935	0.12477	0.32119	0.980297	1240	3	-0.27935	0.90389
NTC_1687	8	0.081357	0.23191	0.971097	872	2	0.044735	0.12477	0.32119	0.980297	1241	4	0.044735	0.90389
NTC_747	8	0.14809	0.35244	0.995496	1328	3	-0.040645	0.12477	0.32119	0.980297	1246	2	-0.040645	0.90389
NTC_1860	8	0.24797	0.48701	0.999999	1792	3	0.027501	0.12477	0.32119	0.980297	1244	3	0.027501	0.90389
NTC_1534	8	0.28304	0.53162	0.999999	1972	2	0.098804	0.12477	0.32119	0.980297	1247	4	0.098804	0.90389
NTC_795	8	0.35281	0.60095	0.999999	2194	3	-0.045631	0.12477	0.32119	0.980297	1243	2	-0.045631	0.90389
NTC_327	8	0.94893	0.95458	0.999999	3628	1	0.079673	0.12477	0.32119	0.980297	1245	4	0.079673	0.90389
MGLL	8	0.48136	0.70176	0.999999	2614	3	0.1727	0.12607	0.32314	0.983909	1248	4	0.1727	0.899388
METTL18	8	0.52213	0.73359	0.999999	2736	2	0.25654	0.12622	0.32333	0.983909	1249	4	0.25654	0.898872
PLEKHN1	8	0.68991	0.83397	0.999999	3151	2	0.18821	0.1267	0.32414	0.983909	1250	4	0.18821	0.897223
GPBAR1	8	0.97625	0.97644	0.999999	3710	0	0.13076	0.12727	0.32499	0.983909	1251	4	0.13076	0.895274
P2RY2	8	0.68679	0.8325	0.999999	3142	2	0.36571	0.12767	0.32558	0.983909	1252	4	0.36571	0.893911
NTC_735	8	0.32754	0.5816	0.999999	2136	3	-0.044341	0.1277	0.32562	0.983909	1254	3	-0.044341	0.893809
NTC_1458	8	0.56887	0.77055	0.999999	2888	3	-0.022492	0.1277	0.32562	0.983909	1253	3	-0.022492	0.893809
NUPR1	8	0.43902	0.66885	0.999999	2469	3	-0.073621	0.1282	0.32632	0.983909	1255	3	-0.073621	0.892112
IL9R	8	0.021122	0.083542	0.830845	381	4	-0.30007	0.12828	0.3264	0.983909	1256	2	-0.30007	0.891841
ZNF704	8	0.44866	0.67631	0.999999	2493	3	0.12857	0.12835	0.32649	0.983909	1257	4	0.12857	0.891604
ZNFX1	8	0.26989	0.51501	0.999999	1911	3	-0.019994	0.12844	0.32666	0.983909	1258	2	-0.019994	0.8913
GZMB	8	0.15742	0.36565	0.995496	1367	4	0.0097811	0.12869	0.32705	0.983909	1259	4	0.0097811	0.890455
SUSD3	8	0.47826	0.69941	0.999999	2603	2	0.11166	0.12872	0.3271	0.983909	1260	3	0.11166	0.890354
PYHIN1	8	0.77079	0.87464	0.999999	3286	2	0.19705	0.13018	0.32918	0.983909	1261	4	0.19705	0.885456
IFIT1B	8	0.1342	0.33222	0.995496	1251	2	0.17728	0.13036	0.32946	0.983909	1262	3	0.17728	0.884856
F2RL2	8	0.3883	0.62892	0.999999	2313	3	0.20318	0.13097	0.33026	0.983909	1263	4	0.20318	0.882828
COL27A1	8	0.063526	0.19189	0.954922	766	4	0.026191	0.13133	0.33082	0.983909	1264	4	0.026191	0.881636
NOS2	8	0.51773	0.7301	0.999999	2727	2	0.13088	0.13227	0.3322	0.983909	1265	4	0.13088	0.878539
OTOF	8	0.61508	0.80023	0.999999	3009	2	0.040298	0.13238	0.33235	0.983909	1266	4	0.040298	0.878178
RBM11	8	0.82834	0.90789	0.999999	3438	1	0.23217	0.1325	0.33253	0.983909	1267	4	0.23217	0.877784
SMTNL1	6	0.15358	0.33242	0.995496	1351	1	0.28874	0.13252	0.308	0.977698	1268	4	0.28874	0.877719
SPATA5	8	0.13103	0.32749	0.995496	1231	3	0.086665	0.134	0.33479	0.983909	1269	4	0.086665	0.872895
NTC_522	8	0.018806	0.075721	0.79958	344	3	0.0068803	0.13411	0.33491	0.983909	1276	2	0.0068803	0.872539
NTC_270	8	0.090486	0.25114	0.986209	959	4	-0.004956	0.13411	0.33491	0.983909	1279	3	-0.004956	0.872539
NTC_1163	8	0.1737	0.38851	0.999704	1473	4	-0.11617	0.13411	0.33491	0.983909	1278	3	-0.11617	0.872539
NTC_1709	8	0.18612	0.40522	0.999704	1525	3	0.028575	0.13411	0.33491	0.983909	1274	3	0.028575	0.872539
NTC_963	8	0.40774	0.64424	0.999999	2386	3	0.0020098	0.13411	0.33491	0.983909	1275	3	0.0020098	0.872539
NTC_1851	8	0.44902	0.67663	0.999999	2505	2	0.024399	0.13411	0.33491	0.983909	1273	3	0.024399	0.872539
NTC_97	8	0.49623	0.71316	0.999999	2660	2	0.028085	0.13411	0.33491	0.983909	1271	3	0.028085	0.872539
NTC_648	8	0.51169	0.72549	0.999999	2705	2	0.015977	0.13411	0.33491	0.983909	1272	3	0.015977	0.872539
NTC_861	8	0.5445	0.75128	0.999999	2812	3	0.079484	0.13411	0.33491	0.983909	1277	4	0.079484	0.872539
NTC_1545	8	0.7149	0.84603	0.999999	3192	1	0.15383	0.13411	0.33491	0.983909	1270	4	0.15383	0.872539
NTC_8	8	0.057005	0.17704	0.932943	695	5	-0.21099	0.13481	0.33598	0.983909	1283	3	-0.21099	0.870278
NTC_1280	8	0.071469	0.21001	0.971097	813	5	-0.28655	0.13481	0.33598	0.983909	1281	3	-0.28655	0.870278
NTC_1127	8	0.073359	0.21426	0.971097	825	2	0.055063	0.13481	0.33598	0.983909	1285	3	0.055063	0.870278
NTC_410	8	0.35281	0.60095	0.999999	2201	3	-0.052221	0.13481	0.33598	0.983909	1280	3	-0.052221	0.870278
NTC_1595	8	0.42763	0.65999	0.999999	2435	3	0.024202	0.13481	0.33598	0.983909	1282	4	0.024202	0.870278
NTC_502	8	0.73676	0.85679	0.999999	3224	2	0.049474	0.13481	0.33598	0.983909	1284	3	0.049474	0.870278
RTP4	8	0.95866	0.96097	0.999999	3658	1	0.18645	0.1359	0.33761	0.983909	1286	4	0.18645	0.866781
C10orf12	8	0.20259	0.4272	0.999999	1609	3	0.22606	0.13615	0.33799	0.983909	1287	4	0.22606	0.865982
CCL5	8	0.69551	0.83663	0.999999	3160	2	0.17523	0.13635	0.33826	0.983909	1288	4	0.17523	0.865345
AQP9	8	0.39486	0.63409	0.999999	2337	3	0.11717	0.13665	0.33865	0.983909	1289	4	0.11717	0.86439
MASTL	8	0.52156	0.73308	0.999999	2734	3	0.22443	0.1367	0.33873	0.983909	1290	4	0.22443	0.864231
APOBEC3F	8	0.21695	0.44626	0.999999	1670	4	0.056763	0.13721	0.33944	0.983909	1291	4	0.056763	0.862614
ERI2	8	0.27139	0.51696	0.999999	1916	3	0.33104	0.13781	0.34032	0.983909	1292	4	0.33104	0.860719
APOL3	8	0.99135	0.9912	0.999999	3770	0	0.082306	0.13781	0.34033	0.983909	1293	3	0.082306	0.860719
FNDC3B	8	0.79446	0.88772	0.999999	3345	1	0.19895	0.13796	0.34055	0.983909	1294	4	0.19895	0.860247
AIM2	8	0.19492	0.41688	0.999999	1574	4	-0.035815	0.13819	0.34085	0.983909	1295	3	-0.035815	0.859523
NTC_547	8	0.0038725	0.020302	0.79958	80	5	-0.34677	0.13843	0.34122	0.983909	1306	2	-0.34677	0.85877
NTC_201	8	0.018806	0.075721	0.79958	328	4	-0.13766	0.13843	0.34122	0.983909	1296	1	-0.13766	0.85877
NTC_89	8	0.018806	0.075721	0.79958	351	5	-0.19463	0.13843	0.34122	0.983909	1299	1	-0.19463	0.85877
NTC_1275	8	0.041706	0.14075	0.930685	564	4	-0.14285	0.13843	0.34122	0.983909	1319	1	-0.14285	0.85877
NTC_301	8	0.054929	0.17226	0.932943	680	5	-0.17361	0.13843	0.34122	0.983909	1302	2	-0.17361	0.85877
NTC_927	8	0.059367	0.18257	0.932943	737	3	0.0081215	0.13843	0.34122	0.983909	1309	1	0.0081215	0.85877
NTC_48	8	0.069921	0.20662	0.971097	800	3	-0.062855	0.13843	0.34122	0.983909	1305	1	-0.062855	0.85877
NTC_173	8	0.08091	0.23085	0.971097	861	4	-0.16138	0.13843	0.34122	0.983909	1312	3	-0.16138	0.85877
NTC_1387	8	0.097276	0.2655	0.986209	1000	4	-0.15379	0.13843	0.34122	0.983909	1321	1	-0.15379	0.85877
NTC_274	8	0.11126	0.29447	0.995496	1105	4	-0.15193	0.13843	0.34122	0.983909	1315	3	-0.15193	0.85877
NTC_1206	8	0.12651	0.32084	0.995496	1187	4	-0.1298	0.13843	0.34122	0.983909	1308	2	-0.1298	0.85877
NTC_521	8	0.14809	0.35244	0.995496	1321	3	-0.013873	0.13843	0.34122	0.983909	1313	3	-0.013873	0.85877
NTC_1884	8	0.16626	0.37819	0.995496	1401	4	-0.1013	0.13843	0.34122	0.983909	1318	3	-0.1013	0.85877
NTC_455	8	0.18822	0.40806	0.999704	1554	3	0.10881	0.13843	0.34122	0.983909	1300	4	0.10881	0.85877
NTC_287	8	0.26965	0.5147	0.999999	1901	2	0.020634	0.13843	0.34122	0.983909	1297	3	0.020634	0.85877
NTC_549	8	0.27674	0.5237	0.999999	1932	3	-0.053171	0.13843	0.34122	0.983909	1301	2	-0.053171	0.85877
NTC_1067	8	0.30002	0.55278	0.999999	2053	3	-0.0080796	0.13843	0.34122	0.983909	1304	2	-0.0080796	0.85877
NTC_425	8	0.31683	0.57317	0.999999	2113	3	-0.022089	0.13843	0.34122	0.983909	1317	3	-0.022089	0.85877
NTC_210	8	0.42861	0.66069	0.999999	2445	2	0.085349	0.13843	0.34122	0.983909	1307	4	0.085349	0.85877
NTC_1831	8	0.49623	0.71316	0.999999	2655	2	-0.0024983	0.13843	0.34122	0.983909	1310	3	-0.0024983	0.85877
NTC_766	8	0.5445	0.75128	0.999999	2815	2	-0.030452	0.13843	0.34122	0.983909	1298	2	-0.030452	0.85877
NTC_231	8	0.61098	0.79851	0.999999	3006	2	0.04457	0.13843	0.34122	0.983909	1311	3	0.04457	0.85877
NTC_1237	8	0.65471	0.81757	0.999999	3080	2	0.026428	0.13843	0.34122	0.983909	1316	2	0.026428	0.85877
NTC_1448	8	0.73744	0.85714	0.999999	3230	2	-0.04498	0.13843	0.34122	0.983909	1314	3	-0.04498	0.85877
NTC_439	8	0.97973	0.97976	0.999999	3728	0	-0.0043365	0.13843	0.34122	0.983909	1303	2	-0.0043365	0.85877
NTC_1782	8	0.994	0.99393	0.999999	3777	0	0.10304	0.13843	0.34122	0.983909	1320	4	0.10304	0.85877
LIF	8	0.68416	0.83117	0.999999	3136	2	-0.01255	0.13874	0.34163	0.984363	1322	2	-0.01255	0.857798
HES2	8	0.042258	0.14211	0.930685	570	3	-0.11723	0.13925	0.34238	0.985758	1323	3	-0.11723	0.856205
RGS1	8	0.30639	0.56046	0.999999	2067	2	0.017312	0.13956	0.3428	0.986232	1324	3	0.017312	0.855239
RAI14	8	0.13773	0.33743	0.995496	1266	2	-0.019864	0.13992	0.34333	0.987004	1325	3	-0.019864	0.85412
POP1	8	0.11551	0.30281	0.995496	1129	4	-0.068098	0.14129	0.34531	0.987733	1326	2	-0.068098	0.849889
NTC_1685	8	0.061124	0.18657	0.940158	751	4	0.012829	0.14135	0.3454	0.987733	1328	4	0.012829	0.849704
NTC_1341	8	0.35528	0.60278	0.999999	2215	2	0.077424	0.14135	0.3454	0.987733	1330	4	0.077424	0.849704
NTC_29	8	0.50414	0.71943	0.999999	2676	3	0.10037	0.14135	0.3454	0.987733	1332	4	0.10037	0.849704
NTC_111	8	0.57103	0.77232	0.999999	2899	1	0.16007	0.14135	0.3454	0.987733	1329	4	0.16007	0.849704
NTC_134	8	0.64191	0.81182	0.999999	3058	1	0.10781	0.14135	0.3454	0.987733	1331	4	0.10781	0.849704
NTC_179	8	0.84067	0.9156	0.999999	3476	1	0.092095	0.14135	0.3454	0.987733	1327	4	0.092095	0.849704
C1QA	8	0.19354	0.41506	0.999999	1569	4	-0.04123	0.14239	0.34681	0.991015	1333	3	-0.04123	0.846521
TNFAIP3	8	0.30428	0.55799	0.999999	2062	3	0.15159	0.14258	0.34706	0.991015	1334	3	0.15159	0.845941
ITGA11	8	0.39092	0.63101	0.999999	2326	3	-0.13342	0.1436	0.34852	0.992821	1335	3	-0.13342	0.842846
FRMD3	8	0.13888	0.3391	0.995496	1268	4	-0.089883	0.14525	0.35087	0.992821	1336	3	-0.089883	0.837884
NTC_1187	8	0.18612	0.40522	0.999704	1536	2	0.14	0.14549	0.35122	0.992821	1337	4	0.14	0.837167
FAM186B	8	0.022126	0.086804	0.835696	394	5	-0.33075	0.14582	0.35168	0.992821	1338	3	-0.33075	0.836183
EXOSC9	8	0.54949	0.75536	0.999999	2825	3	0.58079	0.14595	0.35187	0.992821	1339	4	0.58079	0.835796
NTC_1664	8	0.037713	0.13135	0.929364	533	3	0.027331	0.14691	0.35328	0.992821	1340	3	0.027331	0.832949
NTC_1190	8	0.043726	0.14571	0.930685	593	4	-0.077617	0.14691	0.35328	0.992821	1347	3	-0.077617	0.832949
NTC_180	8	0.10117	0.27376	0.986209	1030	3	0.040117	0.14691	0.35328	0.992821	1342	3	0.040117	0.832949
NTC_1090	8	0.10361	0.2788	0.986209	1048	4	0.016921	0.14691	0.35328	0.992821	1344	4	0.016921	0.832949
NTC_894	8	0.14968	0.35462	0.995496	1337	3	0.036895	0.14691	0.35328	0.992821	1341	3	0.036895	0.832949
NTC_732	8	0.29064	0.54118	0.999999	2001	4	-0.078213	0.14691	0.35328	0.992821	1346	3	-0.078213	0.832949
NTC_1524	8	0.35528	0.60278	0.999999	2218	2	0.059755	0.14691	0.35328	0.992821	1343	4	0.059755	0.832949
NTC_1523	8	0.3984	0.63678	0.999999	2355	2	-0.0020174	0.14691	0.35328	0.992821	1348	3	-0.0020174	0.832949
NTC_498	8	0.96625	0.967	0.999999	3680	1	-0.02278	0.14691	0.35328	0.992821	1345	2	-0.02278	0.832949
DOCK4	8	0.5139	0.72725	0.999999	2716	3	0.20489	0.14774	0.35444	0.992821	1349	4	0.20489	0.830502
GNG4	8	0.62983	0.80649	0.999999	3035	2	0.16108	0.14784	0.3546	0.992821	1350	4	0.16108	0.830208
NDN	8	0.30347	0.55701	0.999999	2057	3	-0.076135	0.14809	0.35501	0.992821	1351	3	-0.076135	0.829474
SGPP2	8	0.4561	0.68205	0.999999	2527	2	0.18892	0.14857	0.35567	0.992821	1352	4	0.18892	0.828069
CASP7	8	0.39335	0.63289	0.999999	2333	3	-0.10443	0.149	0.35622	0.992821	1353	2	-0.10443	0.826814
SELL	8	0.66715	0.82338	0.999999	3099	1	0.17499	0.1491	0.35633	0.992821	1354	4	0.17499	0.826522
NCOA7	8	0.3911	0.63116	0.999999	2327	3	-0.0085542	0.14916	0.35642	0.992821	1355	3	-0.0085542	0.826348
SHOX2	8	0.6673	0.82348	0.999999	3100	2	-0.0029938	0.14992	0.35753	0.992821	1356	3	-0.0029938	0.82414
RALA	8	0.42164	0.65527	0.999999	2416	2	-0.02999	0.15037	0.35816	0.992821	1357	3	-0.02999	0.822839
TNFAIP6	8	0.087559	0.24499	0.986209	938	4	-0.20295	0.15083	0.3588	0.992821	1358	1	-0.20295	0.821512
HIST1H3E	8	0.53787	0.74584	0.999999	2791	2	0.041587	0.15103	0.35906	0.992821	1359	4	0.041587	0.820937
DSE	8	0.58904	0.7863	0.999999	2945	3	0.20298	0.15137	0.3595	0.992821	1360	4	0.20298	0.81996
KBTBD8	8	0.31014	0.56506	0.999999	2080	3	-0.10116	0.15174	0.36005	0.992821	1361	3	-0.10116	0.8189
SCG3	8	0.98929	0.98916	0.999999	3763	0	0.30224	0.15185	0.36023	0.992821	1362	4	0.30224	0.818585
ZNF780A	8	0.60188	0.7947	0.999999	2984	2	0.19386	0.15197	0.36042	0.992821	1363	4	0.19386	0.818242
CSF2RA	8	0.27282	0.51875	0.999999	1920	3	0.20036	0.15211	0.36063	0.992821	1364	3	0.20036	0.817842
GPR84	8	0.42586	0.65864	0.999999	2426	3	0.048618	0.15227	0.36082	0.992821	1365	3	0.048618	0.817386
ALYREF	8	0.27255	0.51848	0.999999	1918	4	-0.032709	0.15254	0.36119	0.992821	1366	4	-0.032709	0.816616
CCDC181	8	0.1558	0.36336	0.995496	1363	4	-0.095212	0.15277	0.36154	0.992821	1367	3	-0.095212	0.815962
STAT4	8	0.16238	0.37257	0.995496	1388	4	0.060993	0.15291	0.36176	0.992821	1368	4	0.060993	0.815564
IL6ST	8	0.96468	0.9657	0.999999	3672	1	0.17361	0.15296	0.36181	0.992821	1369	4	0.17361	0.815422
PSME2	8	0.033153	0.12009	0.911887	502	4	-0.2519	0.15305	0.36195	0.992821	1370	3	-0.2519	0.815167
VEGFA	8	0.33062	0.58392	0.999999	2139	2	-0.075478	0.15334	0.36237	0.992821	1371	2	-0.075478	0.814345
LRRN3	8	0.46082	0.68568	0.999999	2540	3	0.098221	0.15379	0.36299	0.992821	1372	4	0.098221	0.813072
ANKRD1	8	0.27107	0.51655	0.999999	1915	3	-0.12986	0.15389	0.36315	0.992821	1373	3	-0.12986	0.81279
PDE4DIP	8	0.044553	0.1477	0.930685	601	5	-0.46077	0.15409	0.36344	0.992821	1374	3	-0.46077	0.812226
DAGLA	8	0.0048619	0.024608	0.79958	94	2	0.20738	0.15422	0.36362	0.992821	1375	4	0.20738	0.811859
OR5K2	8	0.70726	0.84223	0.999999	3180	2	0.040124	0.15425	0.36365	0.992821	1376	3	0.040124	0.811775
IQGAP2	8	0.39541	0.63451	0.999999	2338	2	0.036729	0.1543	0.36374	0.992821	1377	4	0.036729	0.811634
PTK2B	8	0.26082	0.50332	0.999999	1869	4	0.078	0.15442	0.36393	0.992821	1378	4	0.078	0.811296
MARCKSL1	8	0.047346	0.15421	0.932943	624	4	-0.32097	0.15448	0.36404	0.992821	1379	1	-0.32097	0.811128
SERPINB9	8	0.26028	0.50261	0.999999	1866	4	0.11111	0.15455	0.36415	0.992821	1380	4	0.11111	0.810931
COL1A1	8	0.069307	0.20524	0.971097	794	2	0.13228	0.15457	0.36416	0.992821	1381	4	0.13228	0.810875
TMEM140	8	0.78882	0.88456	0.999999	3325	2	0.064043	0.15493	0.36463	0.992821	1382	2	0.064043	0.809864
ATP10D	8	0.79007	0.88523	0.999999	3329	2	0.037255	0.15527	0.36509	0.992821	1383	3	0.037255	0.808912
SCAND3	8	0.12579	0.31972	0.995496	1182	3	0.096636	0.15533	0.36517	0.992821	1384	3	0.096636	0.808745
SLC7A11	8	0.80797	0.89566	0.999999	3380	1	0.077004	0.15558	0.36552	0.992821	1385	4	0.077004	0.808046
CLIC4	8	0.26075	0.50325	0.999999	1868	4	-0.012358	0.15561	0.36556	0.992821	1386	4	-0.012358	0.807962
OASL	8	0.63586	0.80905	0.999999	3047	1	-0.0012625	0.15584	0.36585	0.992821	1387	2	-0.0012625	0.807321
CARD16	8	0.57689	0.77687	0.999999	2911	3	0.061872	0.15591	0.36597	0.992821	1388	4	0.061872	0.807126
SLC27A2	8	0.53729	0.74539	0.999999	2788	3	0.17658	0.15628	0.3665	0.992821	1389	4	0.17658	0.806097
HRASLS2	8	0.26554	0.50933	0.999999	1888	2	-0.02758	0.15642	0.36669	0.992821	1390	2	-0.02758	0.805708
DSP	8	0.10215	0.2758	0.986209	1034	5	-0.14916	0.15652	0.36685	0.992821	1391	2	-0.14916	0.80543
TLR1	8	0.20409	0.42922	0.999999	1627	2	0.026084	0.15698	0.36746	0.992821	1392	3	0.026084	0.804156
SLC38A5	8	0.78922	0.88477	0.999999	3328	2	0.16511	0.15743	0.3681	0.992821	1393	4	0.16511	0.802913
KIAA0040	8	0.16852	0.38124	0.995496	1419	3	-0.042683	0.15755	0.36828	0.992821	1394	3	-0.042683	0.802582
ALDH1A1	8	0.097251	0.26546	0.986209	997	5	-0.2039	0.15765	0.36842	0.992821	1395	2	-0.2039	0.802306
CXorf40A	8	0.55445	0.75916	0.999999	2844	3	0.0085824	0.15788	0.36873	0.992821	1396	3	0.0085824	0.801673
KIAA1958	8	0.14617	0.3496	0.995496	1300	4	-0.23529	0.15812	0.36907	0.992821	1397	3	-0.23529	0.801013
HPS5	8	0.55157	0.75696	0.999999	2830	3	0.29456	0.15844	0.36952	0.992821	1398	4	0.29456	0.800135
USP37	8	0.59591	0.79171	0.999999	2971	3	0.15054	0.15904	0.37038	0.992821	1399	4	0.15054	0.798494
SWAP70	8	0.59384	0.79013	0.999999	2962	2	0.081221	0.1592	0.37059	0.992821	1400	4	0.081221	0.798057
VAMP5	8	0.99554	0.99546	0.999999	3785	0	0.22666	0.15986	0.37148	0.992821	1401	4	0.22666	0.79626
GCLC	8	0.61421	0.79988	0.999999	3008	2	0.16665	0.16008	0.37177	0.992821	1402	4	0.16665	0.795663
NTC_1721	8	0.10361	0.2788	0.986209	1067	3	-0.058187	0.16011	0.37182	0.992821	1406	3	-0.058187	0.795582
NTC_572	8	0.53223	0.74149	0.999999	2770	2	0.11028	0.16011	0.37182	0.992821	1405	4	0.11028	0.795582
NTC_1636	8	0.81047	0.89711	0.999999	3385	2	-0.048789	0.16011	0.37182	0.992821	1403	3	-0.048789	0.795582
NTC_1005	8	0.84332	0.91728	0.999999	3483	2	0.0092247	0.16011	0.37182	0.992821	1407	3	0.0092247	0.795582
NTC_240	8	0.86258	0.92307	0.999999	3505	1	0.12686	0.16011	0.37182	0.992821	1404	4	0.12686	0.795582
ERAP2	8	0.94575	0.95282	0.999999	3617	1	0.23131	0.16062	0.37249	0.992821	1408	4	0.23131	0.7942
EDNRB	8	0.048083	0.15607	0.932943	631	4	-0.050685	0.16082	0.37278	0.992821	1409	4	-0.050685	0.79366
TMEM110	8	0.75944	0.86843	0.999999	3267	2	0.03314	0.16084	0.37281	0.992821	1410	4	0.03314	0.793606
C17orf96	8	0.051317	0.16381	0.932943	660	3	0.19683	0.1615	0.37368	0.992821	1411	4	0.19683	0.791827
WIPF1	8	0.54986	0.75563	0.999999	2827	2	0.15748	0.16173	0.37401	0.992821	1412	3	0.15748	0.791209
NTC_938	8	0.16418	0.37511	0.995496	1393	4	-0.12658	0.16214	0.37453	0.992821	1413	2	-0.12658	0.79011
NTC_1045	8	0.26183	0.5046	0.999999	1877	2	-0.025672	0.16214	0.37453	0.992821	1415	2	-0.025672	0.79011
NTC_491	8	0.30936	0.56411	0.999999	2077	3	-0.052228	0.16214	0.37453	0.992821	1420	2	-0.052228	0.79011
NTC_1527	8	0.41886	0.65313	0.999999	2405	3	-0.055629	0.16214	0.37453	0.992821	1417	3	-0.055629	0.79011
NTC_1376	8	0.44168	0.67081	0.999999	2471	3	-0.064656	0.16214	0.37453	0.992821	1414	2	-0.064656	0.79011
NTC_1308	8	0.5445	0.75128	0.999999	2810	3	0.073908	0.16214	0.37453	0.992821	1418	4	0.073908	0.79011
NTC_674	8	0.56471	0.76722	0.999999	2869	3	-0.060042	0.16214	0.37453	0.992821	1419	3	-0.060042	0.79011
NTC_723	8	0.62827	0.80575	0.999999	3027	2	0.008474	0.16214	0.37453	0.992821	1416	3	0.008474	0.79011
IL1A	8	0.80362	0.89311	0.999999	3367	2	0.16495	0.16221	0.37462	0.992821	1421	4	0.16495	0.789922
KIFC3	8	0.078012	0.22438	0.971097	852	4	-0.20134	0.1624	0.37495	0.992821	1422	3	-0.20134	0.789414
DYNLT1	8	0.24498	0.4831	0.999999	1782	3	0.050572	0.16248	0.37506	0.992821	1423	4	0.050572	0.7892
EHF	8	0.56055	0.76402	0.999999	2855	2	0.12439	0.16353	0.37645	0.992821	1424	3	0.12439	0.786403
CASP1	8	0.48476	0.70434	0.999999	2622	3	0.18116	0.16358	0.37653	0.992821	1425	4	0.18116	0.78627
KCNJ11	8	0.8808	0.92788	0.999999	3525	1	0.15193	0.16367	0.37669	0.992821	1426	4	0.15193	0.786031
TCTEX1D1	8	0.39855	0.63691	0.999999	2366	3	0.14426	0.16381	0.37688	0.992821	1427	4	0.14426	0.78566
STARD4	8	0.14666	0.35031	0.995496	1302	3	0.0085016	0.16421	0.37745	0.992821	1428	3	0.0085016	0.7846
C5orf34	8	0.99598	0.99594	0.999999	3787	0	0.17396	0.16443	0.37776	0.992821	1429	4	0.17396	0.784019
OSBPL6	8	0.05951	0.18285	0.933085	747	5	-0.23653	0.16475	0.37824	0.992821	1430	3	-0.23653	0.783175
IFI30	8	0.49094	0.70908	0.999999	2639	2	0.19108	0.16488	0.37845	0.992821	1431	4	0.19108	0.782832
TNFSF15	8	0.93544	0.94754	0.999999	3600	1	0.0077597	0.16511	0.37879	0.992821	1432	2	0.0077597	0.782227
ABCA7	8	0.15537	0.36278	0.995496	1356	4	-0.20038	0.16533	0.37914	0.992821	1433	3	-0.20038	0.781648
LGALS9C	8	0.38851	0.62911	0.999999	2314	3	0.018712	0.16542	0.37925	0.992821	1434	3	0.018712	0.781412
PRG4	8	0.45715	0.68283	0.999999	2530	2	0.091473	0.16578	0.37973	0.992821	1435	4	0.091473	0.780468
IFITM2	8	0.28501	0.53401	0.999999	1981	2	0.10928	0.16596	0.37998	0.992821	1436	3	0.10928	0.779997
NTC_1705	8	0.059367	0.18257	0.932943	734	3	0.073742	0.16615	0.38028	0.992821	1438	4	0.073742	0.7795
NTC_1266	8	0.46553	0.68937	0.999999	2558	2	0.11612	0.16615	0.38028	0.992821	1437	4	0.11612	0.7795
NTC_1137	8	0.58372	0.78215	0.999999	2931	3	0.10414	0.16615	0.38028	0.992821	1441	4	0.10414	0.7795
NTC_267	8	0.59267	0.78924	0.999999	2958	3	0.068712	0.16615	0.38028	0.992821	1439	4	0.068712	0.7795
NTC_1121	8	0.73676	0.85679	0.999999	3227	2	0.10414	0.16615	0.38028	0.992821	1440	4	0.10414	0.7795
ACHE	8	0.86041	0.92254	0.999999	3503	1	-0.035955	0.16623	0.3804	0.992821	1442	2	-0.035955	0.779291
SPP1	8	0.70874	0.843	0.999999	3182	2	0.14056	0.16666	0.38098	0.992821	1443	4	0.14056	0.778169
ZC3HAV1L	8	0.021954	0.08623	0.835696	392	5	-0.32645	0.16803	0.38285	0.992821	1444	2	-0.32645	0.774613
KPNA7	8	0.81694	0.90098	0.999999	3406	2	0.15064	0.16838	0.3833	0.992821	1445	4	0.15064	0.773709
PKLR	8	0.29338	0.54448	0.999999	2010	4	-0.0044743	0.16845	0.38338	0.992821	1446	3	-0.0044743	0.773529
ECEL1	8	0.2144	0.44288	0.999999	1662	2	-0.087431	0.16892	0.38407	0.992821	1447	3	-0.087431	0.772319
ISOC1	8	0.065869	0.19723	0.965397	773	4	-0.13854	0.16915	0.3844	0.992821	1448	2	-0.13854	0.771728
CKS2	8	0.033995	0.12208	0.921488	505	4	-0.30906	0.16937	0.38475	0.992821	1449	3	-0.30906	0.771164
UGT1A3	4	0.13478	0.27517	0.986209	1255	2	0.1897	0.16984	0.31539	0.980297	1450	2	0.1897	0.76996
SERPINB7	8	0.10685	0.28566	0.995475	1083	5	-0.16796	0.17049	0.38631	0.992821	1451	3	-0.16796	0.768301
IRF3	8	0.28845	0.53841	0.999999	1992	3	0.030845	0.17055	0.38641	0.992821	1452	3	0.030845	0.768148
NTC_442	8	0.011884	0.050836	0.79958	219	4	-0.11113	0.17073	0.38668	0.992821	1454	3	-0.11113	0.76769
NTC_739	8	0.10361	0.2788	0.986209	1063	2	0.015269	0.17073	0.38668	0.992821	1460	3	0.015269	0.76769
NTC_682	8	0.11574	0.30327	0.995496	1132	4	-0.098998	0.17073	0.38668	0.992821	1453	3	-0.098998	0.76769
NTC_815	8	0.14809	0.35244	0.995496	1317	3	-0.037592	0.17073	0.38668	0.992821	1456	2	-0.037592	0.76769
NTC_818	8	0.16859	0.38133	0.995496	1420	1	0.06173	0.17073	0.38668	0.992821	1463	4	0.06173	0.76769
NTC_1572	8	0.19753	0.42027	0.999999	1592	2	0.048575	0.17073	0.38668	0.992821	1458	3	0.048575	0.76769
NTC_1810	8	0.20274	0.42739	0.999999	1619	3	-0.025267	0.17073	0.38668	0.992821	1457	2	-0.025267	0.76769
NTC_1882	8	0.25422	0.49504	0.999999	1812	4	-0.055591	0.17073	0.38668	0.992821	1461	3	-0.055591	0.76769
NTC_1069	8	0.44902	0.67663	0.999999	2506	2	0.097547	0.17073	0.38668	0.992821	1455	4	0.097547	0.76769
NTC_511	8	0.49623	0.71316	0.999999	2657	2	-0.059364	0.17073	0.38668	0.992821	1462	2	-0.059364	0.76769
NTC_1574	8	0.68841	0.83326	0.999999	3147	2	-0.044438	0.17073	0.38668	0.992821	1459	3	-0.044438	0.76769
CCDC9	8	0.12164	0.31351	0.995496	1167	4	-0.25642	0.17151	0.38765	0.992821	1464	3	-0.25642	0.765711
NTC_774	8	0.017937	0.072625	0.79958	307	3	0.12877	0.17152	0.38766	0.992821	1467	4	0.12877	0.765685
NTC_1475	8	0.058755	0.18116	0.932943	702	4	-0.0072961	0.17152	0.38766	0.992821	1471	4	-0.0072961	0.765685
NTC_1508	8	0.081357	0.23191	0.971097	888	2	0.10431	0.17152	0.38766	0.992821	1472	4	0.10431	0.765685
NTC_219	8	0.16859	0.38133	0.995496	1444	2	0.093809	0.17152	0.38766	0.992821	1465	4	0.093809	0.765685
NTC_1565	8	0.20274	0.42739	0.999999	1612	3	0.072573	0.17152	0.38766	0.992821	1470	4	0.072573	0.765685
NTC_988	8	0.25422	0.49504	0.999999	1811	4	0.021772	0.17152	0.38766	0.992821	1466	4	0.021772	0.765685
NTC_1078	8	0.297	0.54909	0.999999	2029	2	0.1123	0.17152	0.38766	0.992821	1469	4	0.1123	0.765685
NTC_1371	8	0.83197	0.91006	0.999999	3453	1	0.17458	0.17152	0.38766	0.992821	1468	4	0.17458	0.765685
KLK9	8	0.0029587	0.015938	0.79958	61	7	-0.27426	0.17161	0.38776	0.992821	1473	1	-0.27426	0.765457
IL27	8	0.54629	0.75266	0.999999	2816	3	-0.084339	0.17272	0.38936	0.992821	1474	3	-0.084339	0.762657
C19orf66	8	0.14626	0.34973	0.995496	1301	4	-0.0028955	0.17317	0.38996	0.992821	1475	4	-0.0028955	0.761527
TRIM56	8	0.024204	0.09357	0.84724	421	5	-0.39108	0.17361	0.39055	0.992821	1476	1	-0.39108	0.760425
NTC_1487	8	0.081357	0.23191	0.971097	894	4	0.014378	0.17486	0.3922	0.992821	1480	4	0.014378	0.75731
NTC_1051	8	0.14809	0.35244	0.995496	1327	4	-0.15637	0.17486	0.3922	0.992821	1482	3	-0.15637	0.75731
NTC_554	8	0.17967	0.39654	0.999704	1502	4	-0.10285	0.17486	0.3922	0.992821	1486	3	-0.10285	0.75731
NTC_473	8	0.31375	0.56946	0.999999	2095	3	0.085944	0.17486	0.3922	0.992821	1483	4	0.085944	0.75731
NTC_685	8	0.37947	0.622	0.999999	2289	2	0.13985	0.17486	0.3922	0.992821	1481	4	0.13985	0.75731
NTC_1189	8	0.46553	0.68937	0.999999	2553	1	0.090395	0.17486	0.3922	0.992821	1479	4	0.090395	0.75731
NTC_298	8	0.53223	0.74149	0.999999	2762	2	-0.015396	0.17486	0.3922	0.992821	1485	3	-0.015396	0.75731
NTC_475	8	0.6081	0.79728	0.999999	2998	1	0.11063	0.17486	0.3922	0.992821	1484	4	0.11063	0.75731
NTC_232	8	0.66229	0.82108	0.999999	3089	2	-0.025203	0.17486	0.3922	0.992821	1477	3	-0.025203	0.75731
NTC_1779	8	0.77496	0.87682	0.999999	3300	2	0.081731	0.17486	0.3922	0.992821	1487	3	0.081731	0.75731
NTC_237	8	0.9368	0.94816	0.999999	3602	1	-0.0091345	0.17486	0.3922	0.992821	1478	3	-0.0091345	0.75731
CYP4F22	8	0.24251	0.47984	0.999999	1778	2	0.022269	0.17521	0.39268	0.992821	1488	3	0.022269	0.756441
NTC_257	8	0.018806	0.075721	0.79958	319	3	0.14843	0.17698	0.39507	0.992821	1493	4	0.14843	0.752076
NTC_608	8	0.1737	0.38851	0.999704	1475	4	-0.02595	0.17698	0.39507	0.992821	1495	4	-0.02595	0.752076
NTC_1026	8	0.58372	0.78215	0.999999	2932	3	0.12629	0.17698	0.39507	0.992821	1491	4	0.12629	0.752076
NTC_1783	8	0.62827	0.80575	0.999999	3029	2	0.13772	0.17698	0.39507	0.992821	1492	4	0.13772	0.752076
NTC_1758	8	0.67521	0.82699	0.999999	3116	1	0.20792	0.17698	0.39507	0.992821	1490	4	0.20792	0.752076
NTC_1540	8	0.79033	0.88539	0.999999	3330	1	0.16657	0.17698	0.39507	0.992821	1494	4	0.16657	0.752076
NTC_1491	8	0.93968	0.94959	0.999999	3608	1	0.14782	0.17698	0.39507	0.992821	1489	4	0.14782	0.752076
TKTL1	8	0.60505	0.79602	0.999999	2989	2	0.073214	0.17918	0.39801	0.992821	1496	4	0.073214	0.74671
RMI1	8	0.1281	0.32326	0.995496	1194	3	0.1714	0.17948	0.39837	0.992821	1497	3	0.1714	0.745984
MXD1	8	0.25799	0.49974	0.999999	1862	4	0.067031	0.1801	0.39911	0.992821	1498	4	0.067031	0.744486
MT1F	7	0.41359	0.63323	0.999999	2391	2	0.086204	0.18031	0.38855	0.992821	1499	2	0.086204	0.74398
NTC_926	8	0.049296	0.15905	0.932943	638	3	-0.087678	0.18093	0.40017	0.992821	1507	2	-0.087678	0.742489
NTC_323	8	0.081357	0.23191	0.971097	870	3	-0.081352	0.18093	0.40017	0.992821	1510	3	-0.081352	0.742489
NTC_1816	8	0.082438	0.23414	0.971097	906	4	-0.029719	0.18093	0.40017	0.992821	1508	4	-0.029719	0.742489
NTC_1094	8	0.16859	0.38133	0.995496	1421	2	-0.01024	0.18093	0.40017	0.992821	1500	3	-0.01024	0.742489
NTC_1148	8	0.24951	0.4891	0.999999	1801	2	-0.016296	0.18093	0.40017	0.992821	1504	2	-0.016296	0.742489
NTC_1166	8	0.25624	0.4975	0.999999	1839	1	-0.017916	0.18093	0.40017	0.992821	1501	3	-0.017916	0.742489
NTC_1384	8	0.25624	0.4975	0.999999	1841	2	0.0036593	0.18093	0.40017	0.992821	1505	3	0.0036593	0.742489
NTC_706	8	0.47489	0.69674	0.999999	2590	3	0.0031532	0.18093	0.40017	0.992821	1511	3	0.0031532	0.742489
NTC_1886	8	0.49571	0.71276	0.999999	2653	3	0.051418	0.18093	0.40017	0.992821	1506	2	0.051418	0.742489
NTC_485	8	0.6081	0.79728	0.999999	3000	1	0.01646	0.18093	0.40017	0.992821	1502	3	0.01646	0.742489
NTC_1188	8	0.67588	0.82734	0.999999	3120	2	0.012941	0.18093	0.40017	0.992821	1503	2	0.012941	0.742489
NTC_885	8	0.81047	0.89711	0.999999	3383	2	-0.043962	0.18093	0.40017	0.992821	1509	3	-0.043962	0.742489
VEGFC	8	0.76957	0.87397	0.999999	3283	2	0.098495	0.18156	0.40111	0.992821	1512	3	0.098495	0.74098
NTC_1287	8	0.018806	0.075721	0.79958	340	4	-0.01495	0.18225	0.4021	0.992821	1513	4	-0.01495	0.739332
NTC_847	8	0.24951	0.4891	0.999999	1803	3	0.069575	0.18225	0.4021	0.992821	1514	4	0.069575	0.739332
NTC_715	8	0.82041	0.90305	0.999999	3414	1	0.149	0.18225	0.4021	0.992821	1515	4	0.149	0.739332
NTC_1876	8	0.0098596	0.043558	0.79958	180	5	-0.28212	0.18337	0.40358	0.992821	1546	2	-0.28212	0.736672
NTC_1689	8	0.011637	0.049917	0.79958	210	6	-0.20933	0.18337	0.40358	0.992821	1545	2	-0.20933	0.736672
NTC_1167	8	0.018806	0.075721	0.79958	320	5	-0.22569	0.18337	0.40358	0.992821	1527	3	-0.22569	0.736672
NTC_300	8	0.018806	0.075721	0.79958	346	3	0.045695	0.18337	0.40358	0.992821	1520	2	0.045695	0.736672
NTC_1426	8	0.029236	0.11008	0.898758	465	5	-0.2006	0.18337	0.40358	0.992821	1525	1	-0.2006	0.736672
NTC_1378	8	0.040974	0.13909	0.930685	557	5	-0.29635	0.18337	0.40358	0.992821	1541	2	-0.29635	0.736672
NTC_753	8	0.058996	0.18166	0.932943	707	3	0.040513	0.18337	0.40358	0.992821	1533	4	0.040513	0.736672
NTC_1301	8	0.059367	0.18257	0.932943	726	1	0.046444	0.18337	0.40358	0.992821	1543	3	0.046444	0.736672
NTC_102	8	0.073359	0.21426	0.971097	828	4	-0.091018	0.18337	0.40358	0.992821	1535	3	-0.091018	0.736672
NTC_371	8	0.08091	0.23085	0.971097	863	4	-0.14933	0.18337	0.40358	0.992821	1523	3	-0.14933	0.736672
NTC_248	8	0.081357	0.23191	0.971097	898	1	0.01148	0.18337	0.40358	0.992821	1532	2	0.01148	0.736672
NTC_829	8	0.10076	0.27292	0.986209	1024	5	-0.1519	0.18337	0.40358	0.992821	1531	2	-0.1519	0.736672
NTC_763	8	0.1045	0.28063	0.989591	1077	5	-0.19183	0.18337	0.40358	0.992821	1519	2	-0.19183	0.736672
NTC_969	8	0.13019	0.32629	0.995496	1208	3	0.023411	0.18337	0.40358	0.992821	1539	2	0.023411	0.736672
NTC_721	8	0.14061	0.34164	0.995496	1283	3	-0.062698	0.18337	0.40358	0.992821	1516	2	-0.062698	0.736672
NTC_369	8	0.14132	0.34266	0.995496	1291	3	-0.11826	0.18337	0.40358	0.992821	1537	2	-0.11826	0.736672
NTC_354	8	0.14809	0.35244	0.995496	1310	4	-0.1176	0.18337	0.40358	0.992821	1529	1	-0.1176	0.736672
NTC_1293	8	0.16859	0.38133	0.995496	1441	4	-0.09628	0.18337	0.40358	0.992821	1542	1	-0.09628	0.736672
NTC_50	8	0.1737	0.38851	0.999704	1476	4	-0.1219	0.18337	0.40358	0.992821	1526	1	-0.1219	0.736672
NTC_623	8	0.24082	0.47757	0.999999	1771	3	-0.06791	0.18337	0.40358	0.992821	1547	1	-0.06791	0.736672
NTC_1279	8	0.26965	0.5147	0.999999	1906	3	0.019472	0.18337	0.40358	0.992821	1544	4	0.019472	0.736672
NTC_536	8	0.26965	0.5147	0.999999	1909	3	0.0041942	0.18337	0.40358	0.992821	1517	3	0.0041942	0.736672
NTC_443	8	0.297	0.54909	0.999999	2032	3	-0.054757	0.18337	0.40358	0.992821	1518	3	-0.054757	0.736672
NTC_806	8	0.31234	0.56768	0.999999	2086	4	-0.13826	0.18337	0.40358	0.992821	1538	2	-0.13826	0.736672
NTC_1277	8	0.56471	0.76722	0.999999	2876	3	0.017056	0.18337	0.40358	0.992821	1536	3	0.017056	0.736672
NTC_711	8	0.57103	0.77232	0.999999	2893	2	-0.064221	0.18337	0.40358	0.992821	1524	2	-0.064221	0.736672
NTC_394	8	0.57103	0.77232	0.999999	2896	2	0.034935	0.18337	0.40358	0.992821	1521	3	0.034935	0.736672
NTC_1070	8	0.58294	0.78151	0.999999	2925	2	-0.07105	0.18337	0.40358	0.992821	1540	1	-0.07105	0.736672
NTC_1013	8	0.63635	0.8093	0.999999	3048	2	0.00094107	0.18337	0.40358	0.992821	1548	2	0.00094107	0.736672
NTC_255	8	0.66326	0.82158	0.999999	3094	2	0.052386	0.18337	0.40358	0.992821	1534	3	0.052386	0.736672
NTC_1427	8	0.72837	0.85255	0.999999	3211	2	-0.047768	0.18337	0.40358	0.992821	1522	2	-0.047768	0.736672
NTC_1791	8	0.74223	0.85955	0.999999	3238	2	-0.018788	0.18337	0.40358	0.992821	1530	3	-0.018788	0.736672
NTC_1526	8	0.76493	0.8713	0.999999	3276	2	0.060588	0.18337	0.40358	0.992821	1528	4	0.060588	0.736672
OSMR	8	0.27745	0.52471	0.999999	1956	4	-0.009031	0.18408	0.40448	0.992821	1549	4	-0.009031	0.734993
ZSWIM3	8	0.36962	0.61411	0.999999	2253	2	0.087619	0.18429	0.40479	0.992821	1550	3	0.087619	0.734498
P2RY1	8	0.69381	0.83571	0.999999	3155	2	0.04937	0.18434	0.40486	0.992821	1551	4	0.04937	0.73438
MT1G	6	0.33954	0.55268	0.999999	2154	3	-0.15196	0.18455	0.37322	0.992821	1552	1	-0.15196	0.733886
BHLHE40	8	0.74323	0.86003	0.999999	3244	1	0.093279	0.18475	0.40539	0.992821	1553	4	0.093279	0.733416
FKBP5	8	0.1821	0.39985	0.999704	1511	2	-0.056499	0.18512	0.40584	0.992821	1554	2	-0.056499	0.732547
BBS12	8	0.76982	0.87411	0.999999	3284	2	0.065269	0.18513	0.40584	0.992821	1555	3	0.065269	0.732523
PVRIG	8	0.38789	0.62859	0.999999	2312	3	0.078641	0.18522	0.40598	0.992821	1556	4	0.078641	0.732312
JUN	8	0.0051241	0.025645	0.79958	106	3	-0.14124	0.18561	0.40651	0.992821	1557	3	-0.14124	0.731399
LPL	8	0.002249	0.012424	0.79958	51	4	-0.1735	0.18576	0.40671	0.992821	1558	4	-0.1735	0.731048
HS3ST3B1	8	0.94442	0.95207	0.999999	3614	1	0.08668	0.18659	0.4078	0.992821	1559	4	0.08668	0.729112
IKBKE	8	0.2471	0.48595	0.999999	1790	4	0.062591	0.18756	0.40914	0.992821	1560	4	0.062591	0.72686
TTC26	8	0.95916	0.9613	0.999999	3663	1	0.1908	0.18862	0.41046	0.992821	1561	4	0.1908	0.724412
TNFAIP8L3	8	0.55691	0.76103	0.999999	2848	3	0.11789	0.18916	0.41115	0.992821	1562	4	0.11789	0.723171
DAPP1	8	0.6264	0.80497	0.999999	3022	2	0.15316	0.18957	0.41166	0.992821	1563	4	0.15316	0.72223
ZNF501	8	0.97746	0.97756	0.999999	3719	0	0.242	0.19022	0.41255	0.992821	1564	4	0.242	0.720744
NTC_1440	8	0.0029881	0.016063	0.79958	62	5	-0.18256	0.19096	0.41349	0.992821	1567	3	-0.18256	0.719058
NTC_1295	8	0.0098596	0.043558	0.79958	183	4	-0.24385	0.19096	0.41349	0.992821	1565	2	-0.24385	0.719058
NTC_1165	8	0.016332	0.067046	0.79958	279	3	0.058159	0.19096	0.41349	0.992821	1571	3	0.058159	0.719058
NTC_835	8	0.018806	0.075721	0.79958	323	4	-0.11786	0.19096	0.41349	0.992821	1574	2	-0.11786	0.719058
NTC_1695	8	0.018806	0.075721	0.79958	337	2	-0.039522	0.19096	0.41349	0.992821	1569	2	-0.039522	0.719058
NTC_1520	8	0.059367	0.18257	0.932943	717	2	0.055043	0.19096	0.41349	0.992821	1570	3	0.055043	0.719058
NTC_1877	8	0.19753	0.42027	0.999999	1590	3	-0.073201	0.19096	0.41349	0.992821	1566	3	-0.073201	0.719058
NTC_716	8	0.25624	0.4975	0.999999	1828	2	0.07554	0.19096	0.41349	0.992821	1568	4	0.07554	0.719058
NTC_67	8	0.3984	0.63678	0.999999	2364	1	0.097051	0.19096	0.41349	0.992821	1572	4	0.097051	0.719058
NTC_1349	8	0.89456	0.93187	0.999999	3539	1	0.025839	0.19096	0.41349	0.992821	1573	3	0.025839	0.719058
DCSTAMP	8	0.43463	0.66547	0.999999	2454	3	0.03415	0.19111	0.41368	0.992821	1575	4	0.03415	0.718717
TMEM106A	8	0.41161	0.64734	0.999999	2389	2	0.17522	0.19147	0.41412	0.992821	1576	4	0.17522	0.717899
NTC_575	8	0.21863	0.44868	0.999999	1686	2	0.0094966	0.19152	0.41419	0.992821	1579	3	0.0094966	0.717786
NTC_1696	8	0.25624	0.4975	0.999999	1825	3	0.036893	0.19152	0.41419	0.992821	1583	4	0.036893	0.717786
NTC_192	8	0.30002	0.55278	0.999999	2054	3	-0.011688	0.19152	0.41419	0.992821	1577	3	-0.011688	0.717786
NTC_791	8	0.47489	0.69674	0.999999	2586	3	-0.05804	0.19152	0.41419	0.992821	1578	3	-0.05804	0.717786
NTC_246	8	0.63635	0.8093	0.999999	3055	2	0.1065	0.19152	0.41419	0.992821	1582	4	0.1065	0.717786
NTC_934	8	0.7031	0.84034	0.999999	3173	1	0.03246	0.19152	0.41419	0.992821	1580	3	0.03246	0.717786
NTC_1854	8	0.98308	0.98308	0.999999	3736	0	0.046153	0.19152	0.41419	0.992821	1581	3	0.046153	0.717786
ZNF829	8	0.36077	0.607	0.999999	2228	3	-0.15148	0.19193	0.41468	0.992821	1584	3	-0.15148	0.716857
PNPT1	8	0.80589	0.89436	0.999999	3375	2	0.23646	0.19206	0.41483	0.992821	1585	4	0.23646	0.716563
PLEKHA4	8	0.47647	0.698	0.999999	2600	3	-0.12831	0.19281	0.41581	0.992821	1586	1	-0.12831	0.71487
C6orf25	8	0.16182	0.3718	0.995496	1384	4	-0.077728	0.19324	0.4164	0.992821	1587	3	-0.077728	0.713903
TRIP6	8	0.53174	0.7411	0.999999	2758	2	0.09404	0.19346	0.41676	0.992821	1588	4	0.09404	0.713409
PHACTR4	8	0.98341	0.98336	0.999999	3740	0	0.17835	0.19349	0.4168	0.992821	1589	4	0.17835	0.713341
TLX2	8	0.33247	0.58532	0.999999	2149	2	-0.086216	0.19368	0.41707	0.992821	1590	3	-0.086216	0.712915
CCL7	8	0.81735	0.90126	0.999999	3408	2	0.17389	0.19391	0.41735	0.992821	1591	4	0.17389	0.7124
NTC_1357	8	0.10361	0.2788	0.986209	1043	3	0.044927	0.19739	0.42186	0.992821	1597	4	0.044927	0.704675
NTC_293	8	0.16859	0.38133	0.995496	1440	2	0.10802	0.19739	0.42186	0.992821	1594	4	0.10802	0.704675
NTC_704	8	0.34129	0.59223	0.999999	2162	2	0.11028	0.19739	0.42186	0.992821	1598	4	0.11028	0.704675
NTC_479	8	0.34129	0.59223	0.999999	2167	1	0.11924	0.19739	0.42186	0.992821	1596	4	0.11924	0.704675
NTC_719	8	0.37715	0.62018	0.999999	2270	2	0.08244	0.19739	0.42186	0.992821	1592	4	0.08244	0.704675
NTC_1182	8	0.53223	0.74149	0.999999	2763	2	0.031218	0.19739	0.42186	0.992821	1595	4	0.031218	0.704675
NTC_734	8	0.61098	0.79851	0.999999	3005	2	0.11668	0.19739	0.42186	0.992821	1599	4	0.11668	0.704675
NTC_1766	8	0.67588	0.82734	0.999999	3122	2	0.079684	0.19739	0.42186	0.992821	1593	4	0.079684	0.704675
NTC_1653	8	0.16859	0.38133	0.995496	1435	4	0.01518	0.19787	0.42252	0.992821	1604	4	0.01518	0.70362
NTC_1723	8	0.27712	0.52429	0.999999	1949	2	0.044444	0.19787	0.42252	0.992821	1601	3	0.044444	0.70362
NTC_1904	8	0.29726	0.54938	0.999999	2040	2	0.088058	0.19787	0.42252	0.992821	1602	3	0.088058	0.70362
NTC_413	8	0.59267	0.78924	0.999999	2950	3	0.046446	0.19787	0.42252	0.992821	1603	3	0.046446	0.70362
NTC_391	8	0.74223	0.85955	0.999999	3242	2	-0.025199	0.19787	0.42252	0.992821	1600	3	-0.025199	0.70362
NTC_1747	8	0.058996	0.18166	0.932943	712	3	-0.061822	0.19867	0.42358	0.992821	1610	3	-0.061822	0.701868
NTC_801	8	0.10361	0.2788	0.986209	1066	2	0.06494	0.19867	0.42358	0.992821	1605	3	0.06494	0.701868
NTC_1785	8	0.14061	0.34164	0.995496	1274	3	-0.053171	0.19867	0.42358	0.992821	1612	2	-0.053171	0.701868
NTC_1263	8	0.18806	0.40779	0.999704	1551	3	0.039005	0.19867	0.42358	0.992821	1607	4	0.039005	0.701868
NTC_57	8	0.23567	0.471	0.999999	1746	2	0.033353	0.19867	0.42358	0.992821	1613	3	0.033353	0.701868
NTC_1229	8	0.25624	0.4975	0.999999	1834	3	-0.085984	0.19867	0.42358	0.992821	1611	2	-0.085984	0.701868
NTC_324	8	0.51169	0.72549	0.999999	2707	2	-0.022361	0.19867	0.42358	0.992821	1609	2	-0.022361	0.701868
NTC_858	8	0.71198	0.8446	0.999999	3187	2	-0.027562	0.19867	0.42358	0.992821	1608	2	-0.027562	0.701868
NTC_1355	8	0.73676	0.85679	0.999999	3226	2	0.059984	0.19867	0.42358	0.992821	1606	4	0.059984	0.701868
FAM135B	8	0.48115	0.7016	0.999999	2613	2	0.20722	0.20065	0.42615	0.992821	1614	4	0.20722	0.697561
BEST4	8	0.31659	0.57287	0.999999	2109	4	0.037369	0.20089	0.42646	0.992821	1615	4	0.037369	0.697042
ZNF613	8	0.25772	0.4994	0.999999	1856	4	0.019229	0.20107	0.42668	0.992821	1616	4	0.019229	0.696653
DPYSL3	8	0.70152	0.83959	0.999999	3166	2	0.26949	0.2012	0.42688	0.992821	1617	4	0.26949	0.696372
ADAMTS7	8	0.089885	0.24983	0.986209	947	5	-0.31278	0.20209	0.42813	0.992821	1618	3	-0.31278	0.694455
NRP2	8	0.88419	0.92876	0.999999	3530	1	0.10031	0.20238	0.42859	0.992821	1619	4	0.10031	0.693832
ALDOB	8	0.11456	0.30103	0.995496	1126	3	-0.028269	0.20279	0.42912	0.992821	1620	2	-0.028269	0.692953
NTC_61	8	0.14809	0.35244	0.995496	1330	3	0.14965	0.20424	0.4311	0.992821	1624	4	0.14965	0.689859
NTC_386	8	0.16418	0.37511	0.995496	1400	3	0.10574	0.20424	0.4311	0.992821	1623	4	0.10574	0.689859
NTC_1216	8	0.16859	0.38133	0.995496	1453	2	0.082499	0.20424	0.4311	0.992821	1627	4	0.082499	0.689859
NTC_800	8	0.21452	0.44301	0.999999	1664	3	0.073189	0.20424	0.4311	0.992821	1622	4	0.073189	0.689859
NTC_965	8	0.35281	0.60095	0.999999	2193	3	0.1103	0.20424	0.4311	0.992821	1625	4	0.1103	0.689859
NTC_1485	8	0.82383	0.90513	0.999999	3421	2	0.14332	0.20424	0.4311	0.992821	1621	4	0.14332	0.689859
NTC_808	8	0.82383	0.90513	0.999999	3425	2	0.082563	0.20424	0.4311	0.992821	1626	4	0.082563	0.689859
NTC_638	8	0.011059	0.04786	0.79958	208	5	-0.31105	0.20452	0.43146	0.992821	1654	1	-0.31105	0.689264
NTC_169	8	0.014903	0.061771	0.79958	257	6	-0.24941	0.20452	0.43146	0.992821	1637	2	-0.24941	0.689264
NTC_1660	8	0.023492	0.09123	0.836503	412	4	-0.13278	0.20452	0.43146	0.992821	1639	3	-0.13278	0.689264
NTC_361	8	0.027599	0.10465	0.87726	451	5	-0.26554	0.20452	0.43146	0.992821	1650	2	-0.26554	0.689264
NTC_290	8	0.061395	0.18708	0.940158	755	4	-0.11848	0.20452	0.43146	0.992821	1638	2	-0.11848	0.689264
NTC_1597	8	0.072842	0.21305	0.971097	817	4	-0.18201	0.20452	0.43146	0.992821	1635	2	-0.18201	0.689264
NTC_657	8	0.081357	0.23191	0.971097	887	3	-0.087678	0.20452	0.43146	0.992821	1636	1	-0.087678	0.689264
NTC_254	8	0.082438	0.23414	0.971097	907	3	-0.032178	0.20452	0.43146	0.992821	1629	2	-0.032178	0.689264
NTC_375	8	0.085742	0.2413	0.986209	929	5	-0.13759	0.20452	0.43146	0.992821	1644	1	-0.13759	0.689264
NTC_325	8	0.090374	0.25093	0.986209	950	5	-0.14099	0.20452	0.43146	0.992821	1640	1	-0.14099	0.689264
NTC_318	8	0.10117	0.27376	0.986209	1033	3	0.046178	0.20452	0.43146	0.992821	1628	4	0.046178	0.689264
NTC_263	8	0.10361	0.2788	0.986209	1040	3	-0.054757	0.20452	0.43146	0.992821	1634	2	-0.054757	0.689264
NTC_1242	8	0.11178	0.29558	0.995496	1111	5	-0.18508	0.20452	0.43146	0.992821	1647	1	-0.18508	0.689264
NTC_1085	8	0.11724	0.30626	0.995496	1145	4	-0.1323	0.20452	0.43146	0.992821	1648	1	-0.1323	0.689264
NTC_1539	8	0.14968	0.35462	0.995496	1335	3	-0.0020174	0.20452	0.43146	0.992821	1631	3	-0.0020174	0.689264
NTC_908	8	0.16418	0.37511	0.995496	1396	3	0.044248	0.20452	0.43146	0.992821	1655	3	0.044248	0.689264
NTC_1221	8	0.16676	0.37884	0.995496	1405	2	-0.055416	0.20452	0.43146	0.992821	1632	3	-0.055416	0.689264
NTC_296	8	0.17967	0.39654	0.999704	1496	4	-0.071156	0.20452	0.43146	0.992821	1653	3	-0.071156	0.689264
NTC_1770	8	0.18822	0.40806	0.999704	1553	3	-0.065163	0.20452	0.43146	0.992821	1630	2	-0.065163	0.689264
NTC_1230	8	0.25624	0.4975	0.999999	1823	2	0.11632	0.20452	0.43146	0.992821	1645	3	0.11632	0.689264
NTC_503	8	0.27674	0.5237	0.999999	1931	3	-0.063235	0.20452	0.43146	0.992821	1651	2	-0.063235	0.689264
NTC_1402	8	0.31375	0.56946	0.999999	2091	3	-0.081367	0.20452	0.43146	0.992821	1643	2	-0.081367	0.689264
NTC_652	8	0.31375	0.56946	0.999999	2096	3	-0.0043365	0.20452	0.43146	0.992821	1652	3	-0.0043365	0.689264
NTC_25	8	0.34377	0.59412	0.999999	2175	3	-0.039368	0.20452	0.43146	0.992821	1646	2	-0.039368	0.689264
NTC_778	8	0.5445	0.75128	0.999999	2811	2	-0.03405	0.20452	0.43146	0.992821	1641	3	-0.03405	0.689264
NTC_1380	8	0.5445	0.75128	0.999999	2813	3	-0.0065564	0.20452	0.43146	0.992821	1633	3	-0.0065564	0.689264
NTC_1859	8	0.72837	0.85255	0.999999	3212	2	0.07655	0.20452	0.43146	0.992821	1642	3	0.07655	0.689264
NTC_849	8	0.95364	0.95749	0.999999	3644	1	0.045706	0.20452	0.43146	0.992821	1649	2	0.045706	0.689264
NTC_407	8	0.010174	0.044719	0.79958	185	3	0.073926	0.20638	0.43397	0.993208	1657	4	0.073926	0.685332
NTC_73	8	0.059367	0.18257	0.932943	725	2	-0.027373	0.20638	0.43397	0.993208	1656	3	-0.027373	0.685332
NTC_560	8	0.090374	0.25093	0.986209	949	4	-0.056587	0.20638	0.43397	0.993208	1660	3	-0.056587	0.685332
NTC_1718	8	0.11191	0.29583	0.995496	1120	4	-0.059575	0.20638	0.43397	0.993208	1661	3	-0.059575	0.685332
NTC_1849	8	0.52347	0.73463	0.999999	2738	1	0.12701	0.20638	0.43397	0.993208	1658	4	0.12701	0.685332
NTC_1645	8	0.6081	0.79728	0.999999	2996	2	0.035545	0.20638	0.43397	0.993208	1659	3	0.035545	0.685332
UBQLNL	8	0.68445	0.83131	0.999999	3137	2	0.14426	0.207	0.4349	0.993208	1662	4	0.14426	0.68403
ANO5	8	0.81361	0.89889	0.999999	3392	2	0.093762	0.20731	0.43533	0.993208	1663	4	0.093762	0.68338
CH25H	8	0.81591	0.90035	0.999999	3403	2	0.20492	0.20786	0.43601	0.993208	1664	4	0.20492	0.682229
HAMP	8	0.02978	0.1116	0.899363	471	4	-0.088651	0.20811	0.43629	0.993208	1665	4	-0.088651	0.681707
MS4A7	8	0.70876	0.843	0.999999	3183	2	0.27589	0.2091	0.4376	0.993208	1666	4	0.27589	0.679646
KLHDC7B	8	0.042511	0.14282	0.930685	572	3	0.19407	0.20959	0.43819	0.993208	1667	4	0.19407	0.678629
LIN37	8	0.79485	0.88797	0.999999	3348	1	0.23558	0.20984	0.4385	0.993208	1668	4	0.23558	0.678112
PLA2G4A	8	0.5772	0.7771	0.999999	2912	3	0.13144	0.2099	0.4386	0.993208	1669	4	0.13144	0.677988
ACSL4	8	0.84766	0.91943	0.999999	3490	1	0.13768	0.21003	0.43873	0.993208	1670	4	0.13768	0.677719
NTC_11	8	0.0015774	0.0090971	0.79958	31	3	-0.045979	0.21008	0.4388	0.993208	1676	2	-0.045979	0.677615
NTC_1223	8	0.027621	0.10471	0.87726	454	5	-0.21955	0.21008	0.4388	0.993208	1675	3	-0.21955	0.677615
NTC_1185	8	0.040974	0.13909	0.930685	555	5	-0.2514	0.21008	0.4388	0.993208	1681	2	-0.2514	0.677615
NTC_957	8	0.19753	0.42027	0.999999	1589	3	-0.011688	0.21008	0.4388	0.993208	1679	2	-0.011688	0.677615
NTC_1606	8	0.31375	0.56946	0.999999	2093	3	-0.072446	0.21008	0.4388	0.993208	1672	2	-0.072446	0.677615
NTC_956	8	0.31683	0.57317	0.999999	2111	3	-0.086525	0.21008	0.4388	0.993208	1678	3	-0.086525	0.677615
NTC_1707	8	0.35281	0.60095	0.999999	2200	3	0.039621	0.21008	0.4388	0.993208	1680	3	0.039621	0.677615
NTC_1839	8	0.37947	0.622	0.999999	2290	2	0.017122	0.21008	0.4388	0.993208	1671	3	0.017122	0.677615
NTC_202	8	0.49623	0.71316	0.999999	2659	2	0.026897	0.21008	0.4388	0.993208	1674	3	0.026897	0.677615
NTC_1740	8	0.57103	0.77232	0.999999	2891	1	0.039753	0.21008	0.4388	0.993208	1682	3	0.039753	0.677615
NTC_1219	8	0.67521	0.82699	0.999999	3119	2	0.034559	0.21008	0.4388	0.993208	1677	4	0.034559	0.677615
NTC_667	8	0.97423	0.97454	0.999999	3702	0	0.0025321	0.21008	0.4388	0.993208	1673	2	0.0025321	0.677615
NAIP	8	0.37393	0.61762	0.999999	2263	3	-0.07015	0.21091	0.43994	0.993208	1683	3	-0.07015	0.675903
FMNL2	8	0.2249	0.45686	0.999999	1713	3	0.1028	0.21121	0.44029	0.993208	1684	4	0.1028	0.675286
TBX3	8	0.04866	0.15747	0.932943	633	4	-0.13538	0.21135	0.44048	0.993208	1685	4	-0.13538	0.674998
AMACR	8	0.48534	0.70478	0.999999	2625	3	-0.048758	0.21223	0.44167	0.993208	1686	3	-0.048758	0.673193
NTC_961	8	0.18612	0.40522	0.999704	1540	2	0.089294	0.21313	0.44285	0.993208	1689	4	0.089294	0.671355
NTC_1684	8	0.18822	0.40806	0.999704	1552	3	0.082824	0.21313	0.44285	0.993208	1687	4	0.082824	0.671355
NTC_1073	8	0.3984	0.63678	0.999999	2356	1	0.11	0.21313	0.44285	0.993208	1692	4	0.11	0.671355
NTC_930	8	0.50447	0.71969	0.999999	2688	2	0.05298	0.21313	0.44285	0.993208	1691	4	0.05298	0.671355
NTC_689	8	0.62827	0.80575	0.999999	3028	2	0.12015	0.21313	0.44285	0.993208	1690	4	0.12015	0.671355
NTC_1444	8	0.7031	0.84034	0.999999	3175	1	0.11916	0.21313	0.44285	0.993208	1688	4	0.11916	0.671355
WLS	8	0.30745	0.56174	0.999999	2071	4	-0.17602	0.21396	0.4438	0.993208	1693	3	-0.17602	0.669667
RBKS	8	0.3645	0.60991	0.999999	2238	2	0.18512	0.21417	0.44409	0.993208	1694	4	0.18512	0.669241
BCL3	8	0.008519	0.038553	0.79958	153	6	-0.37036	0.21439	0.44436	0.993208	1695	2	-0.37036	0.668795
EPSTI1	8	0.12129	0.31302	0.995496	1162	2	0.087606	0.2146	0.4446	0.993208	1696	3	0.087606	0.66837
LGALS2	8	0.78676	0.88343	0.999999	3323	2	0.1593	0.215	0.44511	0.993208	1697	4	0.1593	0.667562
NFKBIZ	8	0.14717	0.35105	0.995496	1303	3	0.01556	0.21521	0.44537	0.993208	1698	3	0.01556	0.667138
FAM71A	8	0.39326	0.63283	0.999999	2332	3	0.001759	0.21524	0.44541	0.993208	1699	2	0.001759	0.667077
TRIM31	8	0.098182	0.26737	0.986209	1011	2	0.10984	0.21531	0.44551	0.993208	1700	3	0.10984	0.666936
NTC_234	8	0.1737	0.38851	0.999704	1474	4	-0.14116	0.21544	0.4457	0.993208	1703	3	-0.14116	0.666674
NTC_39	8	0.19185	0.41272	0.999999	1562	4	-0.056219	0.21544	0.4457	0.993208	1701	4	-0.056219	0.666674
NTC_1796	8	0.25795	0.49969	0.999999	1859	3	-0.094361	0.21544	0.4457	0.993208	1705	3	-0.094361	0.666674
NTC_1290	8	0.27712	0.52429	0.999999	1948	3	0.032723	0.21544	0.4457	0.993208	1704	3	0.032723	0.666674
NTC_1309	8	0.50414	0.71943	0.999999	2671	2	-0.018759	0.21544	0.4457	0.993208	1702	3	-0.018759	0.666674
PRKAG2	8	0.53579	0.74416	0.999999	2781	2	0.18036	0.21607	0.44654	0.993208	1706	4	0.18036	0.665406
CLIC5	8	0.22607	0.45839	0.999999	1716	3	0.073963	0.21651	0.44714	0.993208	1707	4	0.073963	0.664522
GJA3	8	0.26312	0.50623	0.999999	1885	4	-0.054599	0.21673	0.44742	0.993208	1708	2	-0.054599	0.664081
CCL22	8	0.96504	0.96599	0.999999	3674	1	0.16945	0.21688	0.44762	0.993208	1709	4	0.16945	0.66378
AEN	8	0.14389	0.34629	0.995496	1295	4	-0.19069	0.21694	0.4477	0.993208	1710	2	-0.19069	0.66366
VRK2	8	0.97733	0.97747	0.999999	3717	0	0.0073246	0.21715	0.44801	0.993208	1711	2	0.0073246	0.66324
LOC388813	8	0.953	0.95704	0.999999	3641	1	0.12262	0.21752	0.44856	0.993208	1712	3	0.12262	0.662501
POLN	8	0.46331	0.68753	0.999999	2546	3	0.14383	0.21762	0.44868	0.993208	1713	3	0.14383	0.662301
DENND1B	8	0.82669	0.90689	0.999999	3433	2	0.24534	0.21821	0.44952	0.993208	1714	4	0.24534	0.661125
C5orf54	8	0.99416	0.99408	0.999999	3778	0	0.01139	0.21823	0.44955	0.993208	1715	3	0.01139	0.661086
ZNF205	8	0.48418	0.70384	0.999999	2619	3	0.095216	0.21871	0.45022	0.993208	1716	4	0.095216	0.660131
MKX	8	0.28734	0.53697	0.999999	1989	4	0.02208	0.21877	0.45031	0.993208	1717	4	0.02208	0.660012
FAM26F	8	0.052754	0.16705	0.932943	668	2	0.097732	0.21911	0.45074	0.993208	1718	3	0.097732	0.659338
GBP3	8	0.35747	0.60447	0.999999	2221	3	-0.045915	0.21914	0.45077	0.993208	1719	3	-0.045915	0.659278
PTPRD	8	0.82047	0.90311	0.999999	3417	2	0.16447	0.21956	0.45131	0.993208	1720	4	0.16447	0.658447
NPM3	8	0.1339	0.33182	0.995496	1248	4	-0.13616	0.21984	0.45169	0.993208	1721	4	-0.13616	0.657893
PHF11	8	0.73362	0.85516	0.999999	3220	1	0.10997	0.22054	0.45252	0.993208	1722	4	0.10997	0.656513
H3F3C	8	0.35897	0.60562	0.999999	2223	3	0.23243	0.2213	0.45345	0.993208	1723	4	0.23243	0.655019
CNP	8	0.11305	0.298	0.995496	1123	4	0.0095888	0.22168	0.45402	0.993208	1724	4	0.0095888	0.654273
GPATCH11	8	0.973	0.97326	0.999999	3697	0	0.060976	0.22206	0.45459	0.993208	1725	4	0.060976	0.65353
GPR31	8	0.38597	0.62708	0.999999	2308	1	0.074908	0.22217	0.45475	0.993208	1726	4	0.074908	0.653315
APOF	8	0.55628	0.76055	0.999999	2847	3	-0.040533	0.22227	0.45487	0.993208	1727	3	-0.040533	0.653119
C12orf55	6	0.28854	0.49435	0.999999	1993	2	0.20135	0.22232	0.41831	0.992821	1728	3	0.20135	0.653021
NTC_1498	8	0.008171	0.037364	0.79958	147	5	-0.3121	0.22273	0.45542	0.993208	1731	3	-0.3121	0.652221
NTC_1531	8	0.035739	0.12644	0.929364	517	4	-0.060651	0.22273	0.45542	0.993208	1729	4	-0.060651	0.652221
NTC_1320	8	0.10718	0.28631	0.995475	1088	4	-0.14771	0.22273	0.45542	0.993208	1732	3	-0.14771	0.652221
NTC_810	8	0.9368	0.94816	0.999999	3604	1	-0.017419	0.22273	0.45542	0.993208	1733	3	-0.017419	0.652221
NTC_750	8	0.95217	0.95649	0.999999	3640	1	0.12701	0.22273	0.45542	0.993208	1730	4	0.12701	0.652221
UBE2Z	8	0.049084	0.15849	0.932943	636	3	0.0032138	0.22409	0.4571	0.993208	1734	3	0.0032138	0.649578
NTC_349	8	0.075873	0.21979	0.971097	834	3	0.12082	0.22492	0.45821	0.993208	1736	4	0.12082	0.647972
NTC_42	8	0.18806	0.40779	0.999704	1548	3	0.044996	0.22492	0.45821	0.993208	1738	4	0.044996	0.647972
NTC_1370	8	0.27674	0.5237	0.999999	1936	3	0.079201	0.22492	0.45821	0.993208	1735	4	0.079201	0.647972
NTC_1647	8	0.82882	0.90818	0.999999	3442	2	0.15541	0.22492	0.45821	0.993208	1737	4	0.15541	0.647972
RNF144B	8	0.012752	0.053922	0.79958	225	5	-0.32041	0.22581	0.45937	0.993208	1739	2	-0.32041	0.646257
NTC_140	8	0.00069102	0.0042609	0.79958	20	5	-0.34275	0.2273	0.46135	0.993208	1754	3	-0.34275	0.643401
NTC_1152	8	0.0063665	0.030509	0.79958	120	6	-0.27545	0.2273	0.46135	0.993208	1758	2	-0.27545	0.643401
NTC_1456	8	0.013299	0.055919	0.79958	244	3	-0.066629	0.2273	0.46135	0.993208	1746	2	-0.066629	0.643401
NTC_1105	8	0.023492	0.09123	0.836503	406	4	-0.20958	0.2273	0.46135	0.993208	1753	1	-0.20958	0.643401
NTC_101	8	0.026762	0.10183	0.868374	440	3	0.070518	0.2273	0.46135	0.993208	1740	2	0.070518	0.643401
NTC_708	8	0.026762	0.10183	0.868374	443	3	-0.049496	0.2273	0.46135	0.993208	1757	3	-0.049496	0.643401
NTC_155	8	0.059367	0.18257	0.932943	740	4	-0.11672	0.2273	0.46135	0.993208	1749	2	-0.11672	0.643401
NTC_1573	8	0.075873	0.21979	0.971097	836	5	-0.17329	0.2273	0.46135	0.993208	1750	2	-0.17329	0.643401
NTC_514	8	0.10361	0.2788	0.986209	1070	2	0.10797	0.2273	0.46135	0.993208	1755	4	0.10797	0.643401
NTC_703	8	0.11574	0.30327	0.995496	1135	4	-0.12033	0.2273	0.46135	0.993208	1747	1	-0.12033	0.643401
NTC_303	8	0.12551	0.31933	0.995496	1180	3	-0.052749	0.2273	0.46135	0.993208	1744	3	-0.052749	0.643401
NTC_1423	8	0.21863	0.44868	0.999999	1684	3	-0.094361	0.2273	0.46135	0.993208	1752	1	-0.094361	0.643401
NTC_1627	8	0.28304	0.53162	0.999999	1969	2	-0.027105	0.2273	0.46135	0.993208	1748	2	-0.027105	0.643401
NTC_1470	8	0.29064	0.54118	0.999999	1999	4	-0.11232	0.2273	0.46135	0.993208	1759	3	-0.11232	0.643401
NTC_70	8	0.40598	0.64282	0.999999	2377	2	-0.010258	0.2273	0.46135	0.993208	1743	1	-0.010258	0.643401
NTC_104	8	0.44168	0.67081	0.999999	2475	2	-0.025736	0.2273	0.46135	0.993208	1761	2	-0.025736	0.643401
NTC_499	8	0.49571	0.71276	0.999999	2652	3	0.020973	0.2273	0.46135	0.993208	1745	3	0.020973	0.643401
NTC_1282	8	0.58372	0.78215	0.999999	2935	3	-0.012885	0.2273	0.46135	0.993208	1741	2	-0.012885	0.643401
NTC_1265	8	0.6081	0.79728	0.999999	2999	2	-0.067028	0.2273	0.46135	0.993208	1751	1	-0.067028	0.643401
NTC_1302	8	0.77529	0.87702	0.999999	3303	2	0.041658	0.2273	0.46135	0.993208	1742	4	0.041658	0.643401
NTC_1857	8	0.82882	0.90818	0.999999	3439	2	-0.069541	0.2273	0.46135	0.993208	1760	2	-0.069541	0.643401
NTC_1793	8	0.95217	0.95649	0.999999	3638	1	0.072776	0.2273	0.46135	0.993208	1756	3	0.072776	0.643401
AGT	8	0.39036	0.63059	0.999999	2324	3	0.091699	0.22735	0.46144	0.993208	1762	4	0.091699	0.643305
AKT3	8	0.78399	0.88188	0.999999	3315	2	0.16518	0.22773	0.46199	0.993208	1763	4	0.16518	0.64258
ACOT9	8	0.43006	0.66187	0.999999	2447	1	0.14631	0.22812	0.46244	0.993208	1764	4	0.14631	0.641837
NTC_1289	8	0.0098596	0.043558	0.79958	181	4	-0.17869	0.22821	0.46255	0.993208	1769	3	-0.17869	0.641665
NTC_802	8	0.11178	0.29558	0.995496	1110	5	-0.12251	0.22821	0.46255	0.993208	1768	3	-0.12251	0.641665
NTC_997	8	0.22441	0.45618	0.999999	1708	4	-0.136	0.22821	0.46255	0.993208	1765	3	-0.136	0.641665
NTC_1725	8	0.36648	0.61151	0.999999	2240	3	-0.0514	0.22821	0.46255	0.993208	1767	3	-0.0514	0.641665
NTC_830	8	0.72122	0.84915	0.999999	3205	2	-0.027425	0.22821	0.46255	0.993208	1766	3	-0.027425	0.641665
NTC_837	8	0.15559	0.36309	0.995496	1362	4	-0.081596	0.23056	0.46566	0.993208	1773	4	-0.081596	0.637216
NTC_383	8	0.54261	0.74974	0.999999	2802	1	0.054631	0.23056	0.46566	0.993208	1770	4	0.054631	0.637216
NTC_1672	8	0.56093	0.76429	0.999999	2859	3	0.09051	0.23056	0.46566	0.993208	1771	4	0.09051	0.637216
NTC_1126	8	0.9846	0.98463	0.999999	3748	0	0.042959	0.23056	0.46566	0.993208	1772	4	0.042959	0.637216
HIST1H1C	8	0.10708	0.28612	0.995475	1085	5	-0.25718	0.23074	0.4659	0.993208	1774	3	-0.25718	0.636877
NMI	8	0.48345	0.70335	0.999999	2616	3	-0.095642	0.2318	0.46722	0.993208	1775	3	-0.095642	0.634887
NTC_342	8	0.0085367	0.038626	0.79958	155	3	0.011948	0.23201	0.46751	0.993208	1785	3	0.011948	0.634493
NTC_177	8	0.043726	0.14571	0.930685	590	3	-0.040124	0.23201	0.46751	0.993208	1782	3	-0.040124	0.634493
NTC_1889	8	0.15559	0.36309	0.995496	1361	3	-0.059383	0.23201	0.46751	0.993208	1781	3	-0.059383	0.634493
NTC_1050	8	0.2215	0.45239	0.999999	1699	3	-0.061692	0.23201	0.46751	0.993208	1786	2	-0.061692	0.634493
NTC_737	8	0.24082	0.47757	0.999999	1767	4	-0.11928	0.23201	0.46751	0.993208	1776	2	-0.11928	0.634493
NTC_758	8	0.34129	0.59223	0.999999	2160	1	0.071882	0.23201	0.46751	0.993208	1779	3	0.071882	0.634493
NTC_251	8	0.46553	0.68937	0.999999	2565	2	0.025059	0.23201	0.46751	0.993208	1784	3	0.025059	0.634493
NTC_1856	8	0.54019	0.74778	0.999999	2795	3	-0.033151	0.23201	0.46751	0.993208	1780	3	-0.033151	0.634493
NTC_541	8	0.59267	0.78924	0.999999	2953	3	-0.048153	0.23201	0.46751	0.993208	1777	3	-0.048153	0.634493
NTC_1124	8	0.67588	0.82734	0.999999	3123	2	-0.063307	0.23201	0.46751	0.993208	1783	2	-0.063307	0.634493
NTC_253	8	0.94153	0.95053	0.999999	3609	1	0.011948	0.23201	0.46751	0.993208	1778	3	0.011948	0.634493
NTC_785	8	0.97801	0.97814	0.999999	3722	0	0.10766	0.23201	0.46751	0.993208	1787	3	0.10766	0.634493
RSPH9	8	0.374	0.61768	0.999999	2264	3	0.22178	0.23301	0.46881	0.993208	1788	4	0.22178	0.632625
NOD2	8	0.043442	0.145	0.930685	577	3	0.036727	0.23366	0.46956	0.993208	1789	4	0.036727	0.631416
SKIDA1	8	0.0074813	0.034837	0.79958	138	3	0.13218	0.23438	0.47048	0.993208	1790	4	0.13218	0.630079
GBP4	8	0.81069	0.89722	0.999999	3387	2	0.10384	0.23475	0.47102	0.993208	1791	3	0.10384	0.629394
GIMAP8	8	0.092228	0.25486	0.986209	971	4	-0.014121	0.23483	0.47114	0.993208	1792	4	-0.014121	0.629246
NUP43	8	0.2392	0.47549	0.999999	1759	4	-0.08789	0.23496	0.47128	0.993208	1793	4	-0.08789	0.629006
SMIM15	8	0.077975	0.22431	0.971097	850	4	-0.1286	0.23551	0.472	0.993208	1794	3	-0.1286	0.627991
FFAR3	8	0.051387	0.16396	0.932943	661	3	-0.27786	0.23582	0.47235	0.993208	1795	3	-0.27786	0.627419
C1S	8	0.68351	0.83087	0.999999	3134	2	-0.032491	0.23609	0.47273	0.993208	1796	3	-0.032491	0.626922
LIPM	8	0.025425	0.097577	0.857063	434	3	0.029341	0.23645	0.47318	0.993208	1797	4	0.029341	0.626261
IL8	8	0.81404	0.89914	0.999999	3394	1	0.10718	0.23673	0.47353	0.993208	1798	4	0.10718	0.625747
GPR161	8	0.03004	0.11225	0.899363	474	5	-0.41315	0.23696	0.47379	0.993208	1799	3	-0.41315	0.625325
IER3	8	0.020267	0.08071	0.817725	374	6	-0.32309	0.23712	0.47404	0.993208	1800	2	-0.32309	0.625032
DPYS	8	0.071036	0.20906	0.971097	808	4	-0.21486	0.23733	0.47427	0.993208	1801	1	-0.21486	0.624647
ITGA1	8	0.31753	0.57368	0.999999	2115	2	0.097637	0.23795	0.47501	0.993208	1802	4	0.097637	0.623514
LGALS9	8	0.22174	0.45275	0.999999	1701	4	-0.071479	0.23814	0.47523	0.993208	1803	4	-0.071479	0.623168
TMEM54	8	0.94273	0.95115	0.999999	3610	1	0.082795	0.23818	0.47527	0.993208	1804	4	0.082795	0.623095
TMEM173	8	0.10716	0.28627	0.995475	1087	4	-0.22743	0.23837	0.47548	0.993208	1805	3	-0.22743	0.622748
OR2B11	8	0.54845	0.75453	0.999999	2822	3	0.16703	0.23848	0.47563	0.993208	1806	4	0.16703	0.622548
PRSS35	8	0.99608	0.99603	0.999999	3789	0	0.27492	0.23878	0.47605	0.993208	1807	4	0.27492	0.622002
UBD	8	0.43589	0.66643	0.999999	2456	3	0.10909	0.23893	0.47625	0.993208	1808	4	0.10909	0.621729
ATP13A3	8	0.59737	0.7928	0.999999	2975	3	0.052341	0.23906	0.47643	0.993208	1809	3	0.052341	0.621493
JUP	8	0.18385	0.4022	0.999704	1516	4	-0.06427	0.23941	0.47687	0.993208	1810	4	-0.06427	0.620858
SPATS2L	8	0.017422	0.070812	0.79958	300	5	-0.46239	0.23957	0.47707	0.993208	1811	3	-0.46239	0.620568
CLU	8	0.347	0.59658	0.999999	2181	2	-0.028915	0.23982	0.4774	0.993208	1812	3	-0.028915	0.620115
GRASP	8	0.4835	0.70337	0.999999	2617	2	0.16679	0.24005	0.47769	0.993208	1813	4	0.16679	0.619698
NRIP3	8	0.83266	0.91041	0.999999	3457	2	0.1029	0.24024	0.4779	0.993208	1814	4	0.1029	0.619355
CCR5	8	0.47497	0.69681	0.999999	2594	1	0.10422	0.24044	0.47814	0.993208	1815	3	0.10422	0.618993
ZNF234	7	0.33965	0.56276	0.999999	2155	3	-0.12659	0.24048	0.47056	0.993208	1816	3	-0.12659	0.618921
ARG2	8	0.48818	0.70693	0.999999	2632	2	0.14152	0.2409	0.47877	0.993208	1817	4	0.14152	0.618163
DKK3	8	0.48109	0.70153	0.999999	2611	2	0.2417	0.24103	0.47897	0.993208	1818	4	0.2417	0.617929
EPAS1	8	0.23418	0.46904	0.999999	1737	4	-0.16248	0.24127	0.47922	0.993208	1819	2	-0.16248	0.617497
ABCB1	8	0.070118	0.20705	0.971097	804	3	0.05913	0.24141	0.4794	0.993208	1820	3	0.05913	0.617245
ZNF835	8	0.70368	0.84065	0.999999	3177	2	0.052901	0.2421	0.48039	0.993208	1821	2	0.052901	0.616005
NTC_1267	8	0.10361	0.2788	0.986209	1061	2	0.012976	0.24254	0.48094	0.993208	1822	3	0.012976	0.615217
NTC_68	8	0.22441	0.45618	0.999999	1710	4	-0.087433	0.24254	0.48094	0.993208	1823	3	-0.087433	0.615217
NTC_1016	8	0.44902	0.67663	0.999999	2507	3	0.006652	0.24254	0.48094	0.993208	1825	3	0.006652	0.615217
NTC_1374	8	0.56471	0.76722	0.999999	2871	2	-0.050803	0.24254	0.48094	0.993208	1824	3	-0.050803	0.615217
PDGFB	8	0.43199	0.6634	0.999999	2451	2	0.19268	0.24261	0.48103	0.993208	1826	4	0.19268	0.615091
IL6	8	0.1298	0.32572	0.995496	1196	4	-0.17208	0.24272	0.48119	0.993208	1827	2	-0.17208	0.614894
CD226	8	0.28615	0.53544	0.999999	1985	4	-0.1654	0.24313	0.48172	0.993208	1828	2	-0.1654	0.614161
GAREM	8	0.00081325	0.0050037	0.79958	21	4	-0.075794	0.24334	0.48195	0.993208	1829	2	-0.075794	0.613786
APOL2	8	0.099242	0.2696	0.986209	1018	5	-0.2325	0.24354	0.48223	0.993208	1830	1	-0.2325	0.61343
C22orf28	8	0.95898	0.96118	0.999999	3661	1	0.16831	0.24359	0.48231	0.993208	1831	4	0.16831	0.613341
TRIM25	8	0.17586	0.39148	0.999704	1485	4	-0.1973	0.24375	0.48251	0.993208	1832	1	-0.1973	0.613055
SLC35F5	8	0.31166	0.56692	0.999999	2082	2	0.081732	0.24386	0.48265	0.993208	1833	4	0.081732	0.612859
BIRC3	8	0.20754	0.43402	0.999999	1640	3	0.10622	0.24406	0.4829	0.993208	1834	4	0.10622	0.612503
IL12RB1	8	0.25507	0.49608	0.999999	1818	3	0.099728	0.24432	0.48325	0.993208	1835	4	0.099728	0.612041
ANKRD22	8	0.27641	0.52324	0.999999	1929	4	0.014478	0.24445	0.48342	0.993208	1836	4	0.014478	0.61181
PLAUR	8	0.53559	0.74402	0.999999	2780	3	0.082279	0.24452	0.48351	0.993208	1837	4	0.082279	0.611686
NCS1	8	0.97377	0.97401	0.999999	3700	0	0.1249	0.24471	0.48376	0.993208	1838	4	0.1249	0.611348
CDC42EP2	8	0.25961	0.50181	0.999999	1865	4	-0.12815	0.24498	0.48413	0.993208	1839	2	-0.12815	0.610869
GADD45B	8	0.44235	0.67138	0.999999	2477	2	0.14151	0.24524	0.48453	0.993208	1840	4	0.14151	0.610409
NTC_109	8	0.32491	0.57958	0.999999	2128	3	0.013591	0.24546	0.4848	0.993208	1842	3	0.013591	0.610019
NTC_1537	8	0.95364	0.95749	0.999999	3642	1	0.16879	0.24546	0.4848	0.993208	1841	4	0.16879	0.610019
CCL4	8	0.82721	0.90721	0.999999	3437	1	0.18953	0.24557	0.48493	0.993208	1843	4	0.18953	0.609825
GML	8	0.4425	0.67155	0.999999	2478	1	0.11107	0.24581	0.48523	0.993208	1844	3	0.11107	0.6094
ARID5A	8	0.11834	0.30839	0.995496	1153	4	-0.061476	0.2461	0.48559	0.993208	1845	4	-0.061476	0.608888
CCDC89	8	0.68523	0.83172	0.999999	3139	2	0.088125	0.2463	0.48587	0.993208	1846	4	0.088125	0.608536
C3	8	0.38912	0.62958	0.999999	2318	3	0.10864	0.24637	0.48597	0.993208	1847	4	0.10864	0.608412
IL7R	8	0.59748	0.79287	0.999999	2976	2	0.11923	0.2467	0.4864	0.993208	1848	4	0.11923	0.607831
SRRM3	6	0.24539	0.44425	0.999999	1786	2	-0.012335	0.24724	0.44801	0.993208	1849	3	-0.012335	0.606881
CXCL9	8	0.75678	0.86708	0.999999	3258	2	0.16727	0.24725	0.48714	0.993208	1850	4	0.16727	0.606864
SYNGR2	8	0.64893	0.81506	0.999999	3068	2	0.062618	0.24782	0.4878	0.993208	1851	4	0.062618	0.605864
ME3	8	0.16219	0.37226	0.995496	1385	2	0.059518	0.24827	0.48839	0.993208	1852	3	0.059518	0.605076
NTC_1012	8	0.037844	0.13165	0.929364	539	4	-0.19531	0.24843	0.48863	0.993208	1859	3	-0.19531	0.604796
NTC_702	8	0.061395	0.18708	0.940158	756	3	0.035026	0.24843	0.48863	0.993208	1857	4	0.035026	0.604796
NTC_1784	8	0.18806	0.40779	0.999704	1549	4	-0.13145	0.24843	0.48863	0.993208	1856	3	-0.13145	0.604796
NTC_1204	8	0.41937	0.65347	0.999999	2411	2	0.015007	0.24843	0.48863	0.993208	1853	3	0.015007	0.604796
NTC_950	8	0.72121	0.84914	0.999999	3203	1	0.054297	0.24843	0.48863	0.993208	1858	3	0.054297	0.604796
NTC_112	8	0.83664	0.91301	0.999999	3467	1	0.014173	0.24843	0.48863	0.993208	1860	3	0.014173	0.604796
NTC_105	8	0.89456	0.93187	0.999999	3538	1	-0.031244	0.24843	0.48863	0.993208	1854	3	-0.031244	0.604796
NTC_1196	8	0.89788	0.9329	0.999999	3543	1	0.11596	0.24843	0.48863	0.993208	1855	3	0.11596	0.604796
EPB41L3	8	0.55964	0.76326	0.999999	2852	2	-0.078455	0.24868	0.48895	0.993208	1861	3	-0.078455	0.604359
MIA3	8	0.79301	0.88693	0.999999	3341	2	0.077556	0.24889	0.4892	0.993208	1862	3	0.077556	0.603993
HIST1H1E	8	0.0046068	0.023533	0.79958	92	3	-0.027114	0.24909	0.48948	0.993208	1863	2	-0.027114	0.603644
SMAD3	8	0.20333	0.42814	0.999999	1623	4	-0.19826	0.2493	0.48978	0.993208	1864	1	-0.19826	0.603278
IMPA2	8	0.24889	0.48823	0.999999	1798	4	-0.19393	0.24941	0.48992	0.993208	1865	3	-0.19393	0.603086
ZBP1	8	0.32279	0.57784	0.999999	2124	3	-0.051887	0.24971	0.49033	0.993208	1866	3	-0.051887	0.602564
FXYD6	8	0.074709	0.21713	0.971097	832	4	-0.2112	0.24993	0.49059	0.993208	1867	3	-0.2112	0.602182
DDX3X	8	0.02031	0.080838	0.817725	376	6	-0.47791	0.25012	0.49084	0.993208	1868	1	-0.47791	0.601852
GPX2	8	0.4664	0.69003	0.999999	2571	3	0.143	0.25015	0.49087	0.993208	1869	4	0.143	0.601799
YAE1D1	8	0.55117	0.75664	0.999999	2828	2	0.16893	0.25022	0.49097	0.993208	1870	4	0.16893	0.601678
ID1	8	0.085994	0.24186	0.986209	931	4	-0.24345	0.25032	0.49111	0.993208	1871	2	-0.24345	0.601504
NTC_289	8	0.082438	0.23414	0.971097	905	3	0.030682	0.25312	0.49468	0.993208	1873	4	0.030682	0.596674
NTC_1128	8	0.19753	0.42027	0.999999	1587	3	0.079077	0.25312	0.49468	0.993208	1875	4	0.079077	0.596674
NTC_1288	8	0.62142	0.8029	0.999999	3013	2	0.10421	0.25312	0.49468	0.993208	1872	4	0.10421	0.596674
NTC_669	8	0.86843	0.92445	0.999999	3511	1	0.1045	0.25312	0.49468	0.993208	1874	4	0.1045	0.596674
NTC_1760	8	0.032842	0.11933	0.909792	500	4	-0.1296	0.25471	0.49655	0.993208	1876	3	-0.1296	0.593954
NTC_694	8	0.081357	0.23191	0.971097	876	2	0.097094	0.25471	0.49655	0.993208	1883	4	0.097094	0.593954
NTC_224	8	0.081357	0.23191	0.971097	880	5	-0.17398	0.25471	0.49655	0.993208	1880	2	-0.17398	0.593954
NTC_1502	8	0.10361	0.2788	0.986209	1038	2	0.045695	0.25471	0.49655	0.993208	1879	3	0.045695	0.593954
NTC_1514	8	0.10361	0.2788	0.986209	1042	3	-0.011266	0.25471	0.49655	0.993208	1881	2	-0.011266	0.593954
NTC_402	8	0.16859	0.38133	0.995496	1423	2	0.033862	0.25471	0.49655	0.993208	1882	3	0.033862	0.593954
NTC_1560	8	0.18612	0.40522	0.999704	1529	3	-0.062111	0.25471	0.49655	0.993208	1877	3	-0.062111	0.593954
NTC_611	8	0.28304	0.53162	0.999999	1970	3	0.077611	0.25471	0.49655	0.993208	1878	4	0.077611	0.593954
C1QB	8	0.17521	0.39056	0.999704	1484	3	-0.066854	0.25483	0.49668	0.993208	1884	3	-0.066854	0.593749
TNFSF10	8	0.46865	0.69173	0.999999	2576	3	-0.12261	0.25514	0.49703	0.993208	1885	3	-0.12261	0.593221
KYNU	8	0.27163	0.5173	0.999999	1917	3	-0.076382	0.25553	0.49751	0.993208	1886	3	-0.076382	0.592558
SLCO5A1	8	0.040227	0.1374	0.930685	549	3	0.05172	0.25644	0.49865	0.993208	1887	4	0.05172	0.591014
SEC24D	8	0.60238	0.79492	0.999999	2985	1	0.11718	0.25686	0.49917	0.993208	1888	3	0.11718	0.590304
MOCS3	8	0.6254	0.80451	0.999999	3020	2	0.16694	0.25717	0.49957	0.993208	1889	4	0.16694	0.58978
DHX58	8	0.43559	0.66619	0.999999	2455	3	0.063204	0.25785	0.50044	0.993208	1890	4	0.063204	0.588633
ANGPTL6	8	0.53458	0.7433	0.999999	2779	1	0.10289	0.25799	0.50059	0.993208	1891	4	0.10289	0.588397
USP41	8	0.094659	0.26007	0.986209	986	3	0.14151	0.25818	0.50085	0.993208	1892	4	0.14151	0.588077
MDK	8	0.59818	0.79316	0.999999	2977	2	0.081704	0.25826	0.50094	0.993208	1893	4	0.081704	0.587943
KCNJ2	8	0.19977	0.42326	0.999999	1602	2	0.14385	0.25832	0.50102	0.993208	1894	4	0.14385	0.587842
ZNF485	8	0.13788	0.33763	0.995496	1267	3	0.12832	0.25846	0.50119	0.993208	1895	4	0.12832	0.587607
WDR5B	8	0.85574	0.9214	0.999999	3496	1	0.17388	0.25866	0.50147	0.993208	1896	4	0.17388	0.587271
NTC_480	8	0.0016221	0.0092841	0.79958	36	7	-0.30918	0.25898	0.50181	0.993208	1905	1	-0.30918	0.586734
NTC_936	8	0.0061536	0.029658	0.79958	114	6	-0.24182	0.25898	0.50181	0.993208	1919	2	-0.24182	0.586734
NTC_451	8	0.017937	0.072625	0.79958	306	4	-0.13008	0.25898	0.50181	0.993208	1897	2	-0.13008	0.586734
NTC_1661	8	0.037713	0.13135	0.929364	529	3	-0.023734	0.25898	0.50181	0.993208	1903	2	-0.023734	0.586734
NTC_1556	8	0.059367	0.18257	0.932943	727	4	-0.062174	0.25898	0.50181	0.993208	1918	2	-0.062174	0.586734
NTC_1292	8	0.081357	0.23191	0.971097	899	4	-0.11848	0.25898	0.50181	0.993208	1908	3	-0.11848	0.586734
NTC_627	8	0.082772	0.23488	0.971097	913	3	0.00045012	0.25898	0.50181	0.993208	1909	2	0.00045012	0.586734
NTC_953	8	0.085742	0.2413	0.986209	925	5	-0.24907	0.25898	0.50181	0.993208	1917	2	-0.24907	0.586734
NTC_1082	8	0.090156	0.25035	0.986209	948	4	-0.13312	0.25898	0.50181	0.993208	1907	1	-0.13312	0.586734
NTC_1906	8	0.10361	0.2788	0.986209	1062	4	-0.078055	0.25898	0.50181	0.993208	1906	2	-0.078055	0.586734
NTC_1147	8	0.10718	0.28631	0.995475	1090	4	-0.21888	0.25898	0.50181	0.993208	1899	1	-0.21888	0.586734
NTC_1224	8	0.16859	0.38133	0.995496	1452	3	-0.015492	0.25898	0.50181	0.993208	1898	3	-0.015492	0.586734
NTC_167	8	0.22956	0.46304	0.999999	1722	4	-0.089251	0.25898	0.50181	0.993208	1911	2	-0.089251	0.586734
NTC_1419	8	0.25624	0.4975	0.999999	1843	3	-0.025486	0.25898	0.50181	0.993208	1901	3	-0.025486	0.586734
NTC_989	8	0.3317	0.58472	0.999999	2144	3	0.048644	0.25898	0.50181	0.993208	1920	4	0.048644	0.586734
NTC_1866	8	0.34129	0.59223	0.999999	2166	2	0.0076523	0.25898	0.50181	0.993208	1913	2	0.0076523	0.586734
NTC_698	8	0.37715	0.62018	0.999999	2275	2	-0.041406	0.25898	0.50181	0.993208	1904	2	-0.041406	0.586734
NTC_825	8	0.37715	0.62018	0.999999	2278	2	-0.019675	0.25898	0.50181	0.993208	1910	2	-0.019675	0.586734
NTC_757	8	0.41937	0.65347	0.999999	2409	2	-0.0099857	0.25898	0.50181	0.993208	1915	2	-0.0099857	0.586734
NTC_226	8	0.52347	0.73463	0.999999	2740	3	0.026897	0.25898	0.50181	0.993208	1902	3	0.026897	0.586734
NTC_159	8	0.56887	0.77055	0.999999	2886	3	-0.067659	0.25898	0.50181	0.993208	1912	3	-0.067659	0.586734
NTC_595	8	0.62827	0.80575	0.999999	3025	2	-0.072508	0.25898	0.50181	0.993208	1900	2	-0.072508	0.586734
NTC_1865	8	0.68841	0.83326	0.999999	3145	2	-0.022294	0.25898	0.50181	0.993208	1916	3	-0.022294	0.586734
NTC_666	8	0.7031	0.84034	0.999999	3169	1	0.036276	0.25898	0.50181	0.993208	1914	2	0.036276	0.586734
NT5DC2	8	0.26875	0.51345	0.999999	1895	3	0.077445	0.259	0.50184	0.993208	1921	4	0.077445	0.5867
MMP13	8	0.18212	0.39991	0.999704	1512	3	0.08586	0.25904	0.50191	0.993208	1922	3	0.08586	0.586633
PKD2L1	8	0.65114	0.81602	0.999999	3071	2	0.027924	0.25913	0.50205	0.993208	1923	4	0.027924	0.586482
IGSF3	8	0.36362	0.6092	0.999999	2235	2	-0.028784	0.2593	0.50227	0.993208	1924	2	-0.028784	0.586197
EXOC3L1	8	0.59652	0.79218	0.999999	2974	3	-0.087042	0.25941	0.50238	0.993208	1925	3	-0.087042	0.586013
PDPN	8	0.98772	0.9876	0.999999	3756	0	0.15093	0.25961	0.50264	0.993208	1926	4	0.15093	0.585679
C5	8	0.82169	0.90387	0.999999	3419	2	0.096127	0.25982	0.50289	0.993208	1927	3	0.096127	0.585327
YEATS2	8	0.18259	0.40052	0.999704	1513	2	-0.0077121	0.25992	0.503	0.993208	1928	3	-0.0077121	0.58516
ADPRH	8	0.95759	0.96015	0.999999	3651	1	0.16506	0.26015	0.50327	0.993208	1929	4	0.16506	0.584776
FAM46B	8	0.26592	0.50983	0.999999	1892	2	0.16054	0.26035	0.50357	0.993208	1930	4	0.16054	0.584442
GPR155	8	0.38854	0.62915	0.999999	2315	1	0.13189	0.26062	0.50387	0.993208	1931	4	0.13189	0.583992
ZG16B	8	0.21169	0.4394	0.999999	1652	3	0.049711	0.26116	0.50454	0.993208	1932	4	0.049711	0.583093
RXFP1	8	0.80872	0.89611	0.999999	3382	2	0.088863	0.26123	0.50461	0.993208	1933	4	0.088863	0.582977
BET1	8	0.96501	0.96597	0.999999	3673	1	0.17199	0.2613	0.5047	0.993208	1934	4	0.17199	0.582861
ZNF844	8	0.64835	0.81476	0.999999	3066	2	0.16064	0.26147	0.50491	0.993208	1935	3	0.16064	0.582578
ICAM3	8	0.78549	0.88265	0.999999	3321	2	0.16431	0.2615	0.50494	0.993208	1936	4	0.16431	0.582528
TM4SF19	8	0.31637	0.5726	0.999999	2108	4	-0.0035094	0.26285	0.50666	0.993576	1937	4	-0.0035094	0.580292
RBMS2	8	0.3987	0.63702	0.999999	2367	3	0.13267	0.26292	0.50678	0.993576	1938	4	0.13267	0.580176
NTC_1129	8	0.0029881	0.016063	0.79958	65	4	-0.091874	0.26343	0.50743	0.993576	1941	3	-0.091874	0.579335
NTC_919	8	0.0048901	0.024708	0.79958	102	3	-0.054252	0.26343	0.50743	0.993576	1939	3	-0.054252	0.579335
NTC_1802	8	0.10361	0.2788	0.986209	1059	2	0.10797	0.26343	0.50743	0.993576	1940	4	0.10797	0.579335
AMPH	8	0.77085	0.87467	0.999999	3287	2	0.17286	0.26544	0.50995	0.993576	1942	4	0.17286	0.576034
CCM2L	8	0.085985	0.24183	0.986209	930	3	0.045225	0.26551	0.51004	0.993576	1943	4	0.045225	0.575919
MS4A12	8	0.83573	0.91243	0.999999	3463	2	0.019603	0.26605	0.51073	0.993576	1944	4	0.019603	0.575037
ARNTL2	8	0.86468	0.92356	0.999999	3507	1	0.19877	0.26612	0.51083	0.993576	1945	4	0.19877	0.574922
NTC_1577	8	0.023492	0.09123	0.836503	414	4	-0.13427	0.26618	0.51089	0.993576	1946	2	-0.13427	0.574825
NTC_199	8	0.026762	0.10183	0.868374	445	3	-0.062084	0.26618	0.51089	0.993576	1947	3	-0.062084	0.574825
NTC_492	8	0.059367	0.18257	0.932943	739	1	-0.045542	0.26618	0.51089	0.993576	1948	3	-0.045542	0.574825
NTC_673	8	0.3317	0.58472	0.999999	2145	3	-0.046477	0.26618	0.51089	0.993576	1949	2	-0.046477	0.574825
NTC_1905	8	0.37947	0.622	0.999999	2295	2	-0.058698	0.26618	0.51089	0.993576	1950	3	-0.058698	0.574825
IFI16	8	0.86682	0.92406	0.999999	3509	1	0.025876	0.26681	0.51166	0.993576	1951	3	0.025876	0.573798
COBL	8	0.37361	0.61737	0.999999	2262	3	-0.021206	0.26694	0.51188	0.993576	1952	3	-0.021206	0.573586
ELOVL7	8	0.36291	0.60866	0.999999	2234	2	-0.015258	0.26714	0.51214	0.993576	1953	3	-0.015258	0.573261
C1orf173	8	0.044918	0.14856	0.930685	603	5	-0.32343	0.26721	0.51222	0.993576	1954	3	-0.32343	0.573147
MEX3B	8	0.16243	0.37266	0.995496	1389	4	-0.061079	0.26748	0.51256	0.993576	1955	4	-0.061079	0.572709
FOS	8	0.4538	0.68022	0.999999	2523	3	0.057888	0.26769	0.51281	0.993576	1956	4	0.057888	0.572368
ME1	8	0.3732	0.61701	0.999999	2260	3	-0.087624	0.26775	0.51289	0.993576	1957	1	-0.087624	0.572271
MAMLD1	8	0.098346	0.26772	0.986209	1012	4	-0.18265	0.26795	0.51313	0.993576	1958	3	-0.18265	0.571946
ATP1B1	8	0.68141	0.82987	0.999999	3129	2	0.20393	0.26837	0.51364	0.993576	1959	4	0.20393	0.571266
FILIP1L	8	0.30499	0.55885	0.999999	2063	1	0.15489	0.2696	0.51533	0.993576	1960	4	0.15489	0.56928
NR4A2	8	0.022638	0.088458	0.836503	400	5	-0.40991	0.26981	0.51558	0.993576	1961	3	-0.40991	0.568942
TMEM177	8	0.022296	0.08738	0.836503	396	4	-0.2506	0.26995	0.51579	0.993576	1962	3	-0.2506	0.568717
PNP	8	0.32298	0.57799	0.999999	2126	3	0.063021	0.27027	0.5162	0.993576	1963	3	0.063021	0.568202
PCDH11X	8	0.33006	0.58349	0.999999	2138	1	0.14413	0.27035	0.51632	0.993576	1964	4	0.14413	0.568074
FNDC7	8	0.37102	0.61526	0.999999	2256	2	0.1389	0.27043	0.51642	0.993576	1965	4	0.1389	0.567945
IGIP	8	0.16865	0.38143	0.995496	1455	4	-0.19666	0.27076	0.51682	0.993576	1966	3	-0.19666	0.567415
TMEM41B	8	0.12363	0.31653	0.995496	1175	4	-0.19831	0.27095	0.51707	0.993576	1967	3	-0.19831	0.567111
CPEB3	8	0.47191	0.69418	0.999999	2581	2	0.13599	0.27111	0.51729	0.993576	1968	4	0.13599	0.566854
DNASE1L2	8	0.39325	0.63282	0.999999	2331	2	0.014711	0.27135	0.5176	0.993576	1969	3	0.014711	0.56647
TFPI	8	0.30633	0.56039	0.999999	2066	2	0.13244	0.27183	0.51824	0.993576	1970	3	0.13244	0.565703
SEMA4G	8	0.51879	0.73089	0.999999	2730	3	0.17498	0.27224	0.51876	0.993576	1971	4	0.17498	0.565048
AMPD3	8	0.48592	0.7052	0.999999	2627	3	0.054122	0.27255	0.51915	0.993576	1972	2	0.054122	0.564554
SRXN1	8	0.20474	0.43013	0.999999	1631	1	0.05929	0.27348	0.52021	0.993576	1973	2	0.05929	0.563074
NTC_1688	8	0.14809	0.35244	0.995496	1320	3	0.027302	0.27424	0.52119	0.993576	1978	4	0.027302	0.561869
NTC_1284	8	0.24082	0.47757	0.999999	1769	3	0.073912	0.27424	0.52119	0.993576	1979	4	0.073912	0.561869
NTC_1727	8	0.25624	0.4975	0.999999	1838	4	-0.031114	0.27424	0.52119	0.993576	1976	4	-0.031114	0.561869
NTC_193	8	0.46553	0.68937	0.999999	2559	2	0.1362	0.27424	0.52119	0.993576	1977	4	0.1362	0.561869
NTC_1751	8	0.65453	0.8175	0.999999	3077	2	0.038587	0.27424	0.52119	0.993576	1980	4	0.038587	0.561869
NTC_1243	8	0.67588	0.82734	0.999999	3124	2	0.032262	0.27424	0.52119	0.993576	1974	4	0.032262	0.561869
NTC_995	8	0.76493	0.8713	0.999999	3274	2	0.039235	0.27424	0.52119	0.993576	1975	4	0.039235	0.561869
FKBP1B	8	0.98422	0.98423	0.999999	3744	0	0.16553	0.27448	0.52147	0.993576	1981	3	0.16553	0.561489
ZFP3	8	0.97682	0.97695	0.999999	3714	0	-0.060933	0.27525	0.5224	0.993576	1982	3	-0.060933	0.560273
SEC22B	8	0.043345	0.14476	0.930685	576	5	-1.0497	0.27559	0.52283	0.993576	1983	3	-1.0497	0.559737
ELF1	8	0.080891	0.23082	0.971097	860	5	-0.2924	0.27577	0.52304	0.993576	1984	3	-0.2924	0.559453
RASGEF1B	8	0.80515	0.89394	0.999999	3372	1	0.026649	0.27591	0.52321	0.993576	1985	3	0.026649	0.559233
P2RX4	8	0.04996	0.16056	0.932943	649	4	0.022667	0.27615	0.52353	0.993576	1986	3	0.022667	0.558855
PCDH17	8	0.76903	0.87365	0.999999	3282	1	0.075877	0.27655	0.52404	0.993576	1987	3	0.075877	0.558226
TEAD1	8	0.37141	0.61562	0.999999	2257	3	0.0099285	0.27694	0.52463	0.993576	1988	3	0.0099285	0.557614
B3GALT2	8	0.45306	0.67969	0.999999	2520	2	0.049542	0.27702	0.52475	0.993576	1989	3	0.049542	0.557489
APOC2	8	0.17357	0.38836	0.999704	1472	4	-0.13623	0.2775	0.52536	0.993576	1990	3	-0.13623	0.556737
HPSE	8	0.79442	0.8877	0.999999	3344	2	-0.055008	0.27774	0.52568	0.993576	1991	3	-0.055008	0.556362
FGD2	8	0.012611	0.053363	0.79958	222	6	-0.27967	0.27836	0.52642	0.993576	1992	2	-0.27967	0.555393
NTC_304	8	0.081357	0.23191	0.971097	890	2	0.18929	0.27891	0.52703	0.993576	1998	4	0.18929	0.554536
NTC_1178	8	0.082772	0.23488	0.971097	920	3	0.10574	0.27891	0.52703	0.993576	1997	4	0.10574	0.554536
NTC_1313	8	0.23077	0.4647	0.999999	1732	3	0.062239	0.27891	0.52703	0.993576	1993	4	0.062239	0.554536
NTC_636	8	0.28304	0.53162	0.999999	1964	2	0.061261	0.27891	0.52703	0.993576	1996	4	0.061261	0.554536
NTC_1285	8	0.74223	0.85955	0.999999	3239	2	0.028412	0.27891	0.52703	0.993576	1994	4	0.028412	0.554536
NTC_1443	8	0.89788	0.9329	0.999999	3544	1	0.068276	0.27891	0.52703	0.993576	1995	4	0.068276	0.554536
[truncated: 1,814 more rows]

## Sheet: N74D+IFN
id	num	neg|score	neg|p-value	neg|fdr	neg|rank	neg|goodsgrna	neg|lfc	pos|score	pos|p-value	pos|fdr	pos|rank	pos|goodsgrna	pos|lfc	NegLog10PosGeneScore
[truncated: 3,812 more rows]

[truncated: 1 more sheets: N74DnoIFN]
